# Supplementary material for: Task-based explanation for genre effects: Evidence from a dependency treebank
Source: PLoS One. 2023 Aug 23;18(8):e0290381. doi: 10.1371/journal.pone.0290381 (PMC10446175; doi:10.1371/journal.pone.0290381)
Supplement: S1 File — (XLSX) [file pone.0290381.s001.xlsx]

## Sheet: MDD
Level	Genre	Text	MLS	OMDD
1	1	2001271001f	7	1.78022
1	1	2001271002m	12.4286	1.42529
1	1	2001271003m	6.1538	1.45
1	1	2001271004m	6.6471	1.46903
1	1	2001271005m	8	1.59375
1	1	2001271006f	7.8889	1.91549
1	1	2001271007f	6.1667	1.59459
1	1	2001271008f	6.4545	1.47143
1	1	2001271009m	6.6667	1.3
1	1	2001271010m	11.3333	1.80882
1	1	2001271011f	9.5833	1.93043
1	1	2001271012f	9.0909	1.72
1	1	2001271013f	7.1176	1.40496
1	1	2001275001m	7.3333	1.37879
1	1	2001275002m	6.7778	1.4918
1	1	2001275003f	6.2	1.54839
1	1	2001275004m	7.3333	1.5
1	1	2001275005m	9.875	1.67089
1	1	2001275006f	13.125	1.82857
1	1	2001275007m	6.6429	1.48387
1	1	2001275008f	13.2	1.95385
1	1	2001275009f	8	1.61607
1	1	2001275010f	13.2	2.04545
1	1	2101271001m	16.1667	3.97403
1	1	2101271002m	9.9333	1.72917
1	1	2101271003m	10	1.36735
1	1	2101271004f	10.125	1.65432
1	1	2101271005f	7.7692	1.75248
1	1	2101275001m	9.5714	1.68657
1	1	2101275002m	14	2.12658
1	1	2003271001m	13.0909	1.84722
1	1	2003271002m	8.4	1.43651
1	1	2003271003f	9.6154	1.824
1	1	2003271004f	7.2778	1.77099
1	1	2003271005m	8.6	1.62791
1	1	2003271006f	7.7826	1.56425
1	1	2003271007m	8.125	1.70769
1	1	2003271008m	24.3333	2.43836
1	1	2003271009f	9.1875	1.57823
1	1	2003271010f	15.1538	1.96447
1	1	2003271011m	6.3125	1.44554
1	1	2003271012m	14.25	2.08772
1	1	2003275001f	14.125	1.9375
1	1	2003275002f	6.8421	1.41538
1	1	2003275003f	10.3333	1.88172
1	1	2003275004m	11.8889	1.94393
1	1	2003275005m	10.8571	1.75
1	1	2003275006m	13.9091	1.86928
1	1	2003275007m	8.7	1.56322
1	1	2003275008f	12.6667	1.98684
1	1	2003275009m	8.2857	1.58621
1	1	2003275010f	14.9	1.83221
1	1	2003275011f	8.1667	1.59184
1	1	2003275012m	11.8	1.83898
1	1	2003275013f	12	1.94444
1	1	2003275014f	13.0625	1.88995
1	1	2103271001f	10	1.4875
1	1	2103271002f	8.5926	1.62555
1	1	2103271003	6.7727	1.43243
1	1	2103275008m	13	1.78322
1	1	2005271001f	10.3333	1.58065
1	1	2005271002f	26.25	2.82857
1	1	2005271003f	11.4286	1.7125
1	1	2005271004m	18.6	2
1	1	2005271005m	13.1	1.80153
1	1	2005271006m	14.8571	1.875
1	1	2005271007f	12.9091	1.90845
1	1	2005271008m	8.8571	1.62903
1	1	2005271009f	13	1.75824
1	1	2005271010m	9	1.62698
1	1	2005271011m	13	2.21978
1	1	2005275001f	16.3333	2.10204
1	1	2005275002f	14.5556	1.87023
1	1	2005275003f	16	2.38393
1	1	2005275004f	14.625	1.93162
1	1	2005275005f	21	1.97279
1	1	2005275006f	11.5455	1.92126
1	1	2005275007f	12.7273	1.87143
1	1	2005275008f	15.6	1.90385
1	1	2005275009f	6.8824	1.47009
1	1	2005275010f	11.3333	1.72549
1	1	2005275011f	12.9	1.94574
1	1	2005275012f	17.25	2.05072
1	1	2005275013m	17.1429	1.99153
1	1	2005275014m	16.1429	1.90265
1	1	2005275015m	17.7778	1.975
1	1	2005275016m	11.6364	1.8125
1	1	2005275017m	15.2222	2.17518
1	1	2005275018f	11.8333	1.94366
1	1	2105271001m	9	1.87654
2	1	1307271001f	12.75	1.63922
2	1	1307271002f	11.55	1.7316
2	1	1307271003f	14.3333	1.75581
2	1	1307271004f	13.2667	1.82915
2	1	1307271005f	13.5714	1.75263
2	1	1307271006m	9.1818	1.56931
2	1	1307271007m	13.25	1.93458
2	1	1307271008m	14.9167	1.84831
2	1	1307271009m	14.5714	1.92647
2	1	1307275001f	18.2667	2.24818
2	1	1307275002f	11.8125	1.79894
2	1	1307275003f	12.1429	1.66471
2	1	1307275004f	10.2143	1.63636
2	1	1307275005m	15.625	2.168
2	1	1307275006m	17	1.90374
2	1	1307275007m	19.4545	2.37383
2	1	2208187001f	13.8	2.06522
2	1	2208187001m	17.6667	2.11321
2	1	2208187002f	28.25	2.57522
2	1	2208187003m	17	2.04202
2	1	2208187004m	17.625	1.77305
2	1	2208187005m	16	1.80357
2	1	2208187006f	17.6667	1.95597
2	1	2208187007m	15.625	2.168
2	1	2208187008f	13.2222	1.65
2	1	2208187008m	15.8333	2.23158
2	1	2208187009f	29.25	1.94017
2	1	2208187010m	15.8889	2.06944
2	1	2208187011m	14.5	2.17647
2	1	2208187012f	22	2.16667
2	1	13101b2009	15.8	2.0125
2	1	1309171001f	10.6429	1.77483
2	1	1309171002f	14.2727	1.85987
2	1	1309171003m	23.7	3.02532
2	1	1309171004m	13.1667	1.91772
2	1	1309171005f	22.125	2.63842
2	1	1309171006f	11.6957	1.80297
2	1	1309171007f	13.0769	2.04678
2	1	1309171008m	12	1.72121
2	1	1309171009f	17	2.59477
2	1	1309175001m	11.8	1.7395
2	1	1309175002f	16.2	1.98765
2	1	1309175003m	17.8333	2.16822
2	1	1309175004m	13	1.94048
2	1	1309175005f	15.8571	1.8565
2	1	1309175006m	12.125	1.84536
2	1	1309175007f	13.4615	1.80682
2	1	1309175008f	13.6	1.80392
2	1	2210187001m	17	1.83529
2	1	2210187002m	11.8333	1.78873
2	1	2210187003f	15.4444	2.05797
2	1	2210187004m	19.4286	2.02206
2	1	2210187005f	14.1818	1.89744
2	1	2210187006m	16.8889	2.00658
2	1	2210187007m	13.125	1.93333
2	1	2210187008m	10.4	1.80128
2	1	2210187009m	34.5	2.61481
2	1	2210187010f	19.2857	2.37778
2	1	2210187011m	18	2.31481
2	1	2210187012m	20.2	2.16832
2	1	13121b2005f	10.4	1.69231
2	1	1311271001f	19	2.32456
2	1	1311271002f	15.3333	2.07065
2	1	1311271003f	10.7143	1.88667
2	1	1311271004f	11.5	1.78986
2	1	1311271005f	15.8	2.41772
2	1	1311271006m	12.7273	1.70714
2	1	1311271007m	10.2	1.71895
2	1	1311271008m	13	1.78322
2	1	1311271009m	14	1.95
2	1	1311275001f	26.4286	2.52973
2	1	1311275002f	17.5556	1.97468
2	1	1311275003f	15.6667	2.04965
2	1	1311275004f	17.2727	2.15707
2	1	1311275005m	14.875	2.32773
2	1	1311275006m	15.625	2.04
2	1	1311275007m	12.6364	1.71223
2	1	1311275008m	16	1.99107
2	1	1311275009m	14.8	2.00676
2	1	2212187001f	15.875	1.91339
2	1	2212187002m	25.6667	2.18182
2	1	2212187003f	18.125	1.93103
2	1	2212187004f	16.3636	2.48333
2	1	2212187005m	16.2	1.89506
2	1	2212187006f	19.5	2.17949
2	1	2212187007f	13.2727	1.93151
2	1	2212187008m	16.1	2.07453
2	1	2212191002m	20.2727	2.12556
2	1	2212191003f	19.3	2.3057
2	1	2212191007f	20.1818	2.34234
3	1	8142187001f	11.7222	1.72512
3	1	8142187002f	12	1.79253
3	1	8142187003m	12.3571	1.6763
3	1	8142187004m	15.3636	2.0355
3	1	8142187005m	17.5833	2.18868
3	1	8142187006f	23.2857	2.7622
3	1	8142187007m	12.6667	1.86842
3	1	8142187008m	15.4	1.71613
3	1	8142187009m	17.2727	2.03158
3	1	8142187010f	29.1429	3.0049
3	1	8161271001CM	20.5556	2.3027
3	1	8161271002CM	13.5	2
3	1	8161271003CM	13.95	1.75627
3	1	8161271004CF	13.9375	1.86099
3	1	8161271005CF	16.8947	2.06897
3	1	8161271006CF	15.9286	1.84305
3	1	8161271007TF	20	2.29
3	1	8161271008CM	25.6154	2.48348
3	1	8161271009CF	15.8462	1.91748
3	1	8161271010CF	12.9286	1.93923
3	1	8161271011CF	15.1111	2.09559
3	1	8161271012CF	17.6667	1.96591
3	1	8161271013CM	18.9091	2.02885
3	1	8161271014CF	26	2.15812
3	1	8161275001CF	19.3333	2.26897
3	1	8161275002CF	12.8421	1.95082
3	1	8161275003CF	17	2.12605
3	1	8161275004CF	17.4615	2.19912
3	1	8161275005CF	17.75	2.28638
3	1	8161275006CF	22.8	2.15789
3	1	8163271001CF	13.24	1.88218
3	1	8163271002CF	19.5	2.44872
3	1	8163271003CF	19.1333	2.05923
3	1	8163271004CF	15.4667	2.2069
3	1	8163271005CF	19.7692	1.99222
3	1	8163271006CF	13.9412	1.84388
3	1	8163271007CF	14.6364	1.89441
3	1	8163271008CF	19.5714	2.09124
3	1	8163271009CF	20.6	2.13107
3	1	8163271010CF	16.3889	2.21356
3	1	8163271011CF	16.5833	1.9397
3	1	8163271012CM	13.375	1.85047
3	1	8163271013CM	20.8182	2.11354
3	1	8163271014CF	19.0833	2.00437
3	1	8163271015CF	21.6364	2.52521
3	1	8163275001CF	21.2667	2.0094
3	1	8163275002CF	24.8889	2.29018
3	1	8163275003CF	17.7692	2.19481
3	1	8163275004CM	14.0667	2.11374
3	1	8163275005CF	18.875	2.19536
3	1	8163275006CF	16.5333	1.85887
3	1	8163275007CM	19.8	2.50505
3	1	8163275008CM	14.6154	1.96842
3	1	8163275009CF	16.6471	1.98587
3	1	8163275010CF	15.1875	1.92593
3	1	8163275011CM	15.1333	2.12775
3	1	8163275012CM	15.5833	2.01075
3	1	8163275013CF	20.6667	2.02823
3	1	8163275014CM	11.4211	1.70968
3	1	8163275015CF	17.0714	2.00418
1	2	2001273001m	6.2857	1.40909
1	2	2001273002m	9.125	1.73973
1	2	2001273003f	7.25	1.58621
1	2	2001273004f	7.4167	1.59551
1	2	2001273005f	7	1.44286
1	2	2001273006f	6.4118	1.44037
1	2	2001273007m	6.1818	1.30303
1	2	2001273008m	6.3333	1.34545
1	2	2001273009f	7.9231	1.50962
1	2	2001273010f	7.0769	1.45055
1	2	2001273011f	5.4375	1.4
1	2	2001273012m	6.15	1.31707
1	2	2001273013m	6.2778	1.28319
1	2	2001273014m	7	1.35714
1	2	2001273015f	9.75	1.76068
1	2	2001274001m	6.5455	1.38889
1	2	2001274002f	8.25	1.74242
1	2	2001274003f	10.2222	1.68478
1	2	2001274004m	6.5556	1.65079
1	2	2001274005m	5.6875	1.25275
1	2	2001274006f	9.2857	1.6
1	2	2001274007f	6.8824	1.33051
1	2	2001274008f	7	1.44898
1	2	2001274009m	9.1818	1.70297
1	2	2001274010m	7.8	1.65385
1	2	2001274011m	7.0714	1.43434
1	2	2001274012f	7.8235	1.68182
1	2	2101273001f	5.625	1.28889
1	2	2101273002m	6.4286	1.51111
1	2	2101273003m	5.3333	1.20833
1	2	2003273001m	11.1429	1.98718
1	2	2003273002f	5.8462	1.4
1	2	2003273003m	8.1	1.5125
1	2	2003273004m	10.7692	1.79286
1	2	2003273005m	6.4	1.36458
1	2	2003273006m	11.2308	1.74658
1	2	2003273007m	12.75	1.96732
1	2	2003273008f	14.1111	1.93701
1	2	2003273009m	11	1.65909
1	2	2003273010f	7.2105	1.62044
1	2	2003273011f	11.7	1.76923
1	2	2003273012m	18	2.28283
1	2	2003273013f	10.4167	1.76
1	2	2003273014m	7.7778	1.52857
1	2	2003273015m	7.9412	1.43284
1	2	2003274001f	15.2	1.97333
1	2	2003274002m	10.8571	2.2
1	2	2003274003f	7.6154	1.81633
1	2	2003274004m	8.5556	1.72727
1	2	2003274005f	12.1	1.95
1	2	2003274006f	8.52	1.61972
1	2	2003274007f	12.6667	1.68421
1	2	2003274008f	9.2308	1.69492
1	2	2103273001f	10.2308	1.85714
1	2	2103273002f	11.8571	1.91566
1	2	2103273003	9.6667	1.65517
1	2	2103273004	8.4667	1.54331
1	2	2103273005f	12.4	2.04032
1	2	2103273006f	10.5	1.91837
1	2	2103273007f	9.8462	1.72441
1	2	2005273001f	12	1.68702
1	2	2005273002f	17.6667	2.27619
1	2	2005273003f	13.125	1.95238
1	2	2005273004f	11.1111	1.76
1	2	2005273005f	9.3333	1.78571
1	2	2005273006m	9.1	1.61538
1	2	2005273007m	18.8333	2.40708
1	2	2005273008f	15.5556	1.90714
1	2	2005273009f	14	2.04
1	2	2005273010f	15	2.01905
1	2	2005273011m	11.1111	1.73
1	2	2005274001	10.0833	1.66116
1	2	2005274002f	10.5	1.90476
1	2	2005274003m	9.8889	1.91011
1	2	2005274004m	11.8889	1.71963
1	2	2005274005m	13.75	1.71818
1	2	2005274006m	7	1.64935
1	2	2005274007f	15.9091	2.14857
1	2	2005274008m	14.7778	2.03759
1	2	2005274009m	11.1111	1.85
1	2	2005274010m	17	1.88148
1	2	2005274011m	18.25	2.06849
1	2	2105273001f	10.7692	1.92857
1	2	2105273002m	11.5333	1.78488
1	2	2105273003f	11.7273	1.90625
1	2	2105273004f	9	1.5873
1	2	2105273005f	8.875	1.66197
1	2	2105273006m	7.7895	1.94444
1	2	2105273007f	10.6154	1.67391
1	2	2105274001m	11.2308	1.71918
2	2	1307273001f	15.619	2.15549
2	2	1307273002f	11.6667	1.78286
2	2	1307273003f	11.55	1.7316
2	2	1307273004f	12.0526	1.9083
2	2	1307273005f	14.1667	1.89062
2	2	1307273006m	13.0833	1.73885
2	2	1307273007m	11.8	1.9096
2	2	1307273008m	16.1667	2.6134
2	2	1307273009m	12.1429	1.78824
2	2	1307273010m	16.4	2.18293
2	2	1307274001f	12.9375	1.90821
2	2	1307274002f	11.0833	1.85606
2	2	1307274003f	12.8889	1.98707
2	2	1307274004m	10.45	1.78947
2	2	1307274005m	15.8889	1.97143
2	2	2208189001f	17.3636	2.15183
2	2	2208189002f	23	2
2	2	2208189003f	15.75	2.2619
2	2	2208189004m	9.5	1.56391
2	2	2208189005f	17.5	2.07143
2	2	2208189006f	15.3	1.98693
2	2	2208189007f	18.875	2.18543
2	2	2208189008f	9.8333	1.94068
2	2	2208190001f	18	2.25694
2	2	2208190002f	19.5	2.44915
2	2	2208190003m	24	2.96667
2	2	2208190004f	16.5	2.18797
2	2	2208190005m	23.4	2.21368
2	2	2208190006m	14.75	1.94068
2	2	2208190007m	14	1.96939
2	2	1309173001m	18.5714	1.96154
2	2	1309173002f	9.3846	1.7459
2	2	1309173003f	13.1667	1.93038
2	2	1309173004m	14.5333	1.87615
2	2	1309173005m	12.0833	2.24138
2	2	1309173006m	14.1429	1.9899
2	2	1309173007m	9.88	1.73387
2	2	1309173008m	10.7	1.62264
2	2	1309173009m	14.6154	1.86316
2	2	1309174001m	13.1667	2.13924
2	2	1309174002f	13	1.82564
2	2	1309174003f	9.3871	1.60825
2	2	1309174004f	12.9231	1.8982
2	2	1309174005f	13.2308	2.15116
2	2	1309174006m	18.2857	2.00781
2	2	1309174007f	14.6667	2.1036
2	2	1309174008f	16.6667	2.16667
2	2	1309174009m	8.4839	1.71103
2	2	2210190001f	14.8571	2.19231
2	2	2210190002f	13.2222	1.95798
2	2	2210190003m	18.4286	2.13953
2	2	2210190004f	16.8571	2.0678
2	2	2210190005m	12.1111	1.74312
2	2	2210190006m	13.125	2.02857
2	2	2210190007m	19.2	2.1875
2	2	2210190008f	11.8125	2.1746
2	2	2210190009f	14.5714	2.03922
2	2	2210190010m	15.3333	2.11594
2	2	2210190011	9.8571	1.71739
2	2	2210190012f	12.6667	2.07018
2	2	1311273001f	12.1	2.04959
2	2	1311273002f	13.0714	1.98361
2	2	1311273003f	14.75	2.09322
2	2	1311273004f	10.6364	1.80342
2	2	1311273005f	7.55	1.62252
2	2	1311273006m	11.7	1.82051
2	2	1311273007m	14.1111	1.96063
2	2	1311273008m	12.9333	2.02577
2	2	1311273009m	8.8636	1.49744
2	2	1311274001f	10.3125	2.01829
2	2	1311274002f	14.4444	2.00769
2	2	1311274003f	12	1.91124
2	2	1311274004m	14	2.27857
2	2	1311274005m	9.2308	1.76667
2	2	1311274006m	9.6471	1.89634
2	2	1311274007m	13.375	1.85849
2	2	2212189001f	12.5833	1.9404
2	2	2212189002m	19.75	2.24684
2	2	2212189003f	11.1538	1.61268
2	2	2212189004f	8.2941	1.79433
2	2	2212189005m	16.625	2.02256
2	2	2212189006m	11.9333	1.75978
2	2	2212189007m	17.0833	2.1561
2	2	2212189008f	15.4	2.24026
2	2	2212189009m	12.7273	1.86429
2	2	2212190007m	11.6667	1.85
2	2	2212190008m	15.7	1.99363
2	2	2212190009f	16.25	1.71538
2	2	2212190010f	22.1667	2.02256
2	2	2212190011m	16.5556	1.97987
3	2	8142189001f	20.4	1.96078
3	2	8161273001MF	11.0588	2.04787
3	2	8161273002KF	13.6154	2.05814
3	2	8161273003KF	11.8	1.95339
3	2	8161273004MF	12.16	1.93421
3	2	8161273005CF	14.6	2.13699
3	2	8161273006CF	11.9444	1.86047
3	2	8161273007CF	17.3846	2.12832
3	2	8161273008CF	17.9375	2.07666
3	2	8161273009CF	19.2667	2.14533
3	2	8161273010CF	15.1333	2.00881
3	2	8161273011CF	19.0588	2.29321
3	2	8161273012CF	13.7778	1.97131
3	2	8161273013CF	16.4	2.15596
3	2	8161273014CF	13.4	2.0398
3	2	8161273015CF	14.875	2.06443
3	2	8161273016CF	12.6818	1.77698
3	2	8161274001CF	19.7895	2.27128
3	2	8161274002CF	18.7	2.20107
3	2	8161274003CF	17.1176	2.27148
3	2	8161274004CF	15.4375	1.80972
3	2	8161274005CF	13.3571	2.06557
3	2	8161274006CF	18.4667	2.27798
3	2	8161274007CF	13.3235	1.94432
3	2	8161274008CM	10.7059	1.75824
3	2	8161274009CF	19	2.09312
3	2	8161274010CF	18.3846	2.01255
3	2	8161274011CF	13.2941	2.22124
3	2	8161274012CF	15.7647	1.88433
3	2	8161274013CF	12.7059	1.96262
3	2	8163273001CM	17.0833	2.17157
3	2	8163273002CF	13.8889	1.888
3	2	8163273003CM	16.7692	2.11927
3	2	8163273004CF	15.5294	1.90875
3	2	8163273005CM	14.6364	1.91925
3	2	8163273006CF	17.75	2.06573
3	2	8163273007CF	17	1.85294
3	2	8163273008CF	15.6	2.13675
3	2	8163273009CF	14.0625	2.01778
3	2	8163273010CF	14.5	2.13333
3	2	8163273011CF	12.9167	1.90968
3	2	8163273012CF	17.6667	2.25352
3	2	8163274001CF	17.2308	2.10714
3	2	8163274002CF	12.9286	2.0663
3	2	8163274003CF	12.8333	2.01299
3	2	8163274004CF	14.2857	2.15
3	2	8163274005CF	13.7059	2.1982
3	2	8163274006CF	15.0769	1.96939
3	2	8163274007CF	15.6	2.38462
3	2	8163274008CM	13.4706	2.07424
3	2	8163274009CM	17.7857	2.12048
3	2	8163274010CF	13	2.14336
3	2	8163274011CF	22.3	2.04933
3	2	8163274012CM	13.3333	2.12121
3	2	8163274013CF	20.5	2.42857
3	2	8163274014CF	21.8333	2.16031
3	2	8163274015CF	19.0833	2.04803
3	2	8165273001CF	10.1304	1.80687
3	2	8165273002CF	24.8	2.32258
3	2	8165273003CF	14.2778	2.10506
1	3	2001272001m	5	1.14
1	3	2001272002m	11	1.83636
1	3	2001272003f	11.1667	1.83582
1	3	2001272004f	5.4167	1.38462
1	3	2001272005f	5.5714	1.25641
1	3	2001272006f	6.1538	1.325
1	3	2001272007f	5.1667	1.17742
1	3	2001272008m	5.5	1.43636
1	3	2001272009f	6.5789	1.44355
1	3	2001272010m	6.6364	1.41781
1	3	2001272011f	6.5	1.41538
1	3	2001272012f	6.2	1.41667
1	3	2001272013f	7.0625	1.46018
1	3	2001272014m	5.9565	1.41912
1	3	2001272015f	6.1905	1.29231
1	3	2001272016m	6.4615	1.52381
1	3	2101272001f	12.6429	2.00565
1	3	2101272002f	8.8571	1.6129
1	3	2101272003f	6	1.2037
1	3	2101272004f	6.6	1.40909
1	3	2101272005m	6.4	1.25
1	3	2101272006m	6.5	1.5
1	3	2101272007m	8.3333	1.82895
1	3	2101272008	4.9	1.10204
1	3	2102188001f	13.1667	2.43038
1	3	2102188002f	5.95	1.22689
1	3	2102188003f	8.125	1.49231
1	3	2102188004m	7.875	1.57143
1	3	2102188005m	8.2	1.67073
1	3	2102188006m	6.0909	1.35821
1	3	2003272001m	9.8462	1.89062
1	3	2003272002f	9.1875	1.60544
1	3	2003272003f	7.5	1.575
1	3	2003272004f	19	2.22368
1	3	2003272005m	11.4	1.9292
1	3	2003272006f	9.2222	1.69277
1	3	2003272007m	9.2667	1.6259
1	3	2003272008m	9	1.64286
1	3	2003272009m	9.05	1.63536
1	3	2003272010m	6.8462	1.40449
1	3	2003272011f	10.3333	2.08602
1	3	2004288001m	8.8182	1.70103
1	3	2004288002f	10.4545	2.12174
1	3	2004288003m	8.25	1.79798
1	3	2004288004f	9.7333	1.67123
1	3	2004288005f	9.1429	1.63281
1	3	2004288006m	11.5833	1.81022
1	3	2004288007f	8.3333	1.64
1	3	2004288008m	13.7	1.9781
1	3	2004288009m	11.3333	1.88235
1	3	2004288010m	10.2222	1.84783
1	3	2004288011f	8.6471	1.42177
1	3	2004288012f	12.4286	2.05747
1	3	2004288013f	7.5556	1.40441
1	3	2004288014f	6.8462	1.35955
1	3	2004288015m	10.1538	1.58333
1	3	2103272001	10	1.83846
1	3	2103272002	10.6923	1.7554
1	3	2103272003f	9.3333	1.64286
1	3	2103272004	9.9333	1.65772
1	3	20062a1001	12.8889	1.93805
1	3	20062a1002	16.5	2.29787
1	3	20062a1003	11.2	1.83486
1	3	20062a1004	12.1111	1.8
1	3	20062a1005	15.625	1.92562
1	3	20062a1006	12.1	1.83051
1	3	2005272001f	9.5556	1.66279
1	3	2005272002m	8.9167	1.57009
1	3	2005272003m	10.75	1.63566
1	3	2005272004m	7.0714	1.52525
1	3	2005272005m	7.4	1.66667
1	3	2005272006m	11.3636	1.76
1	3	2005272007f	8.2857	1.47414
1	3	2005272008f	9	1.86667
1	3	2005272009f	12.4167	1.75839
1	3	2005272010f	8.4615	1.53
1	3	2005272011m	7.5455	1.54217
1	3	2005272012m	8.6667	1.55128
1	3	2105272001f	11.3	2.38938
1	3	2105272002m	26.75	2.35849
1	3	2105272003m	6.8571	1.39583
1	3	2105272004f	10.9091	1.625
1	3	2105272005m	17	2.43284
1	3	2105272006f	12.3333	1.78378
1	3	2105272007m	9.875	1.77215
1	3	2106188001f	8.8667	1.6391
1	3	2106188002m	11.2857	1.74684
1	3	2106188003m	15.4286	2
1	3	2106188004f	10.75	1.68605
1	3	2106188005f	12.875	1.92233
2	3	1307272001f	15.8462	2.06731
2	3	1307272002f	7.8636	1.5896
2	3	1307272003f	14.0769	1.84239
2	3	1307272004f	7.963	1.47907
2	3	1307272005f	13.3333	2.03
2	3	1307272006f	9.2222	1.71687
2	3	1307272007m	29.7143	2.64423
2	3	1307272008m	14	2.06303
2	3	1307272009m	12.5714	1.90341
2	3	1307272010m	16.2308	2.38208
2	3	1307272011m	15.4286	2.34259
2	3	1307272012m	11.4444	1.79126
2	3	1307272013m	12.9583	2.00649
2	3	2208188001f	17.2857	2.33884
2	3	2208188001m	15.1111	1.875
2	3	2208188002f	16.5	2.13265
2	3	2208188002m	13.2	1.86029
2	3	2208188003m	18	2.44444
2	3	2208188004f	12.6	1.72222
2	3	2208188004m	10.4667	1.75159
2	3	2208188005f	18.625	1.96644
2	3	2208188005m	16.5714	2.12069
2	3	2208188006f	15.875	2.05512
2	3	2208188006m	16.6667	1.9901
2	3	2208188007f	21.1667	1.91339
2	3	2208188008m	13.375	2.1215
2	3	2208188009m	17.875	2.22069
2	3	2208191001m	14.5	1.7931
2	3	2208191002f	17.3333	1.97436
2	3	2208191003f	17.2857	2.01653
2	3	1309172001m	14.7	2.37671
2	3	1309172002f	16.6923	2.19178
2	3	1309172003f	9.7857	1.62044
2	3	1309172004m	17	2.31176
2	3	1309172005m	12.6364	1.97122
2	3	1309172006f	10.375	1.62048
2	3	1309172007f	14.8947	2.17193
2	3	1309172008f	11.84	2.11186
2	3	1309172009f	10.9333	1.67073
2	3	2210188001f	19.8571	1.94964
2	3	2210188002m	19	2.37895
2	3	2210188003m	15.5714	2.01835
2	3	2210188004m	9	1.68889
2	3	2210188005f	19.25	2.32468
2	3	2210188006f	16.375	2.1145
2	3	2210188007f	22	1.90909
2	3	2210188008m	11.4545	1.85714
2	3	2210188009m	18	1.97222
2	3	2210188010m	20.3333	2.12295
2	3	2210188011	14.5714	2.2451
2	3	2210188012m	15.1429	1.85849
2	3	2210188013f	14.5	1.83908
2	3	2210188014f	15.8571	2.02703
2	3	2210188015m	13.3333	1.8875
2	3	2210188016f	14.8889	2.09774
2	3	2210188017f	11	1.71074
2	3	2210188018f	20.75	2.6506
2	3	2210188019f	16.6667	2.14
2	3	2210191004m	11.0909	1.90164
2	3	2210191005f	14.6667	2.08333
2	3	1311272001f	16.7333	2.12351
2	3	1311272002f	17.25	2.14493
2	3	1311272003f	20.1429	2.49645
2	3	1311272004f	13.2222	2.01724
2	3	1311272005f	15	2.0375
2	3	1311272006f	10.44	1.78544
2	3	1311272007m	9.6154	1.712
2	3	1311272008m	11.8125	1.84409
2	3	1311272009m	15.6667	1.97872
2	3	1311272010m	12.3333	1.96622
2	3	2212188001f	21	2.26984
2	3	2212188002m	12	2.05702
2	3	2212188003m	13.5385	1.99432
2	3	2212188004f	14.6	2.52055
2	3	2212188005f	11.7273	2.02326
2	3	2212188006f	21.3333	2.30469
2	3	2212188007f	20.6667	2.29839
2	3	2212188008f	13.4	1.98507
2	3	2212188009f	12.6	2.05556
2	3	2212188010f	18.5	2.36937
2	3	2212188011f	17.6667	2.1761
2	3	2212188012m	10.4167	1.912
2	3	2212188013f	11.9	1.92437
2	3	2212191009m	17.5	1.88571
2	3	2212191010f	18.375	1.94558
2	3	2212191011f	13.3333	1.725
2	3	2212191012f	15.75	1.86508
2	3	2212191013f	13.4545	1.7973
2	3	2212191014m	14	2.03061
2	3	2212191015m	13.3846	2
3	3	8142188001f	12.2	1.75956
3	3	8142188002f	10.7143	1.90667
3	3	8142188003m	12.3333	1.73649
3	3	8142188004m	14.2667	1.97196
3	3	8142188005m	15.2727	2.14286
3	3	8142188006f	19.8333	1.94958
3	3	8142188007m	11.6667	1.76821
3	3	8142188008m	20.2222	2.04945
3	3	8142188009f	19.8182	2.1055
3	3	8142188010f	12.6	1.8587
3	3	8142188011f	12.75	1.79739
3	3	8142191001m	12.8571	1.67222
3	3	8142191002m	11.7143	1.89024
3	3	8142191003f	14.9333	2.25
3	3	8142191004m	17.9091	2.11892
3	3	8142191005m	18.6667	1.93452
3	3	8142191006m	19.3333	1.93103
3	3	8142191007m	13.9231	1.79558
3	3	8142191008m	17.6923	1.98696
3	3	8142191009m	14.2727	1.89172
3	3	8142191010m	17.9	1.96648
3	3	8142191011m	23.7273	2.72797
3	3	8161272001CF	13.875	2.15315
3	3	8161272002CF	8.4412	1.81882
3	3	8161272003CM	14.9412	2.2874
3	3	8161272004CF	22	2.15152
3	3	8161272005CM	16.0833	1.98446
3	3	8161272006CF	13.85	1.86643
3	3	8161272007CF	12.5455	1.87319
3	3	8161272008CF	14.8125	2.00422
3	3	8163272001CM	16.5385	2.26047
3	3	8163272002CF	12.9375	2.10628
3	3	8163272003C	11.5769	1.81395
3	3	8163272004CF	10.15	1.84236
3	3	8163272005CF	12.65	1.82609
3	3	8163272006CF	19.9167	2.5272
3	3	8163272007CF	12.8333	2.01299
3	3	8163272008CM	21.3333	2.20312
3	3	8163272009CM	26	2.40598
3	3	8163272010CF	18.9412	2.02484
3	3	8163272011CM	17.7143	2.12903
3	3	8163272012CF	15.4444	2.13669
3	3	8163272013CF	16.5	2
3	3	8163272014CM	14.1875	1.83556
3	3	8163272015CF	17	1.98739
3	3	8167272001m	16.0625	2.0625
3	3	8167272002f	17.4286	2.03279
3	3	8167272003f	15.1579	1.95833
3	3	8167272004f	17.4375	1.99632
3	3	8167272005m	16.2222	2.0137
3	3	8167273001f	15	1.89219
3	3	8167273002f	23.4	2.09871
3	3	8167273003f	26.4	2.41445
3	3	8167273004f	16.3571	2.51528
3	3	8167273005f	12.9333	1.79688
3	3	8167274001f	16.7857	2.21702
3	3	8167274002f	9.8	1.89116
3	3	8167274003f	20	2.63125
3	3	8167274004f	18.2	2.21612
3	3	8167274005f	13.7368	1.86873

## Sheet: advcl
Text	Absolute DD	Sentence Number	Word Order	Word	POS	Governor Order	Governor	Dependency Relation Type	Level	Genre	Genre1	Genre2	Genre3
2001271002m	6	7	9	feel	VBP	3	living	advcl	1	1	0	0	0
2001271002m	6	9	11	is	VBZ	5	study	advcl	1	1	0	0	0
2001271005m	5	1	8	is	VBZ	3	living	advcl	1	1	0	0	0
2001271005m	4	3	6	like	VBP	2	is	advcl	1	1	0	0	0
2001271006f	4	4	8	is	VBZ	4	in	advcl	1	1	0	0	0
2001271008f	4	4	6	is	VBZ	2	like	advcl	1	1	0	0	0
2001271010m	5	1	7	think	VBP	2	like	advcl	1	1	0	0	0
2001271010m	7	2	11	like	VB	4	like	advcl	1	1	0	0	0
2001271010m	6	4	8	is	VBZ	2	like	advcl	1	1	0	0	0
2001271011f	7	6	10	go	VBP	3	is	advcl	1	1	0	0	0
2001271011f	4	9	4	is	VBZ	8	want	advcl	1	1	0	0	0
2001271012f	2	3	3	think	VBP	5	's	advcl	1	1	0	0	0
2001271012f	7	20	9	's	VBZ	2	's	advcl	1	1	0	0	0
2001271012f	4	21	4	grow	VBP	8	have	advcl	1	1	0	0	0
2001271012f	5	22	7	like	VBP	2	's	advcl	1	1	0	0	0
2001275003f	8	8	9	have	VB	1	Finish	advcl	1	1	0	0	0
2001275004m	4	1	11	play	VBP	7	is	advcl	1	1	0	0	0
2001275006f	4	7	6	think	VBP	2	love	advcl	1	1	0	0	0
2001275008f	13	2	3	think	VBP	16	everyday	advcl	1	1	0	0	0
2001275008f	9	4	5	sleeping	VB	14	play	advcl	1	1	0	0	0
2001275008f	3	4	8	can	MD	5	sleeping	advcl	1	1	0	0	0
2001275008f	8	5	4	like	VBP	12	feel	advcl	1	1	0	0	0
2001275009f	6	2	3	like	VBP	9	like	advcl	1	1	0	0	0
2001275009f	5	4	3	like	VBP	8	feel	advcl	1	1	0	0	0
2001275009f	6	7	8	like	VB	14	play	advcl	1	1	0	0	0
2001275010f	7	1	14	help	VB	7	play	advcl	1	1	0	0	0
2001275010f	8	2	3	learn	VBP	11	have	advcl	1	1	0	0	0
2001275010f	11	4	3	are	VBP	14	happy	advcl	1	1	0	0	0
2001275010f	7	5	12	make	VB	5	play	advcl	1	1	0	0	0
2101271001m	4	2	4	is	VBZ	8	eat	advcl	1	1	0	0	0
2101271003m	3	1	12	is	VBZ	9	life.becaus	advcl	1	1	0	0	0
2101271004f	6	2	3	is	VBZ	9	has	advcl	1	1	0	0	0
2101271005f	3	11	7	like	VBP	4	relaxing	advcl	1	1	0	0	0
2101275002m	7	2	5	play	VB	12	am	advcl	1	1	0	0	0
2003271001m	6	7	5	gone	VBN	11	get	advcl	1	1	0	0	0
2003271004f	3	18	3	choose	VBP	6	choose	advcl	1	1	0	0	0
2003271005m	5	7	10	stay	VBP	5	sleep	advcl	1	1	0	0	0
2003271006f	4	19	3	read	VBP	7	goes	advcl	1	1	0	0	0
2003271008m	6	3	7	is	VBZ	13	have	advcl	1	1	0	0	0
2003271008m	6	4	3	'm	VBP	9	help	advcl	1	1	0	0	0
2003271008m	13	4	34	have	VB	21	help	advcl	1	1	0	0	0
2003271010f	9	4	12	is	VBZ	3	like	advcl	1	1	0	0	0
2003271010f	12	5	16	getting	VBG	4	are	advcl	1	1	0	0	0
2003271010f	8	13	3	want	VBP	11	work	advcl	1	1	0	0	0
2003271012m	6	7	16	have	VB	10	is	advcl	1	1	0	0	0
2003275001f	5	1	3	say	VBP	8	think	advcl	1	1	0	0	0
2003275001f	3	6	4	is	VBZ	7	play	advcl	1	1	0	0	0
2003275001f	4	7	3	enjoy	VBP	7	forget	advcl	1	1	0	0	0
2003275002f	7	13	3	play	VBP	10	be	advcl	1	1	0	0	0
2003275003f	6	1	13	make	VBP	7	play	advcl	1	1	0	0	0
2003275003f	6	2	5	play	VB	11	give	advcl	1	1	0	0	0
2003275003f	4	3	3	are	VBP	7	give	advcl	1	1	0	0	0
2003275003f	4	4	3	are	VBP	7	give	advcl	1	1	0	0	0
2003275003f	5	5	3	are	VBP	8	give	advcl	1	1	0	0	0
2003275003f	6	7	4	have	VBP	10	and	advcl	1	1	0	0	0
2003275004m	4	4	7	play	VBP	3	enjoy	advcl	1	1	0	0	0
2003275005m	6	4	16	knew	VBD	10	play	advcl	1	1	0	0	0
2003275006m	5	5	14	'm	VBP	9	listen	advcl	1	1	0	0	0
2003275006m	6	6	3	listen	VBP	9	feel	advcl	1	1	0	0	0
2003275007m	5	3	3	play	VBP	8	make	advcl	1	1	0	0	0
2003275008f	6	4	5	play	VBP	11	goes	advcl	1	1	0	0	0
2003275008f	5	5	5	play	VB	10	be	advcl	1	1	0	0	0
2003275009m	4	8	3	play	VBP	7	enjoy	advcl	1	1	0	0	0
2003275010f	4	3	3	grow	VBP	7	ask	advcl	1	1	0	0	0
2003275010f	7	5	6	play	VB	13	answer	advcl	1	1	0	0	0
2003275010f	7	7	10	play	VB	3	be	advcl	1	1	0	0	0
2003275010f	6	8	9	play	VB	3	be	advcl	1	1	0	0	0
2003275010f	5	9	4	play	VB	9	be	advcl	1	1	0	0	0
2003275011f	4	1	3	know	VBP	7	is	advcl	1	1	0	0	0
2003275011f	3	10	3	do	VBP	6	become	advcl	1	1	0	0	0
2003275011f	2	13	3	think	VBP	5	's	advcl	1	1	0	0	0
2003275013f	5	7	8	run	VB	3	like	advcl	1	1	0	0	0
2003275014f	2	5	3	think	VBP	5	have	advcl	1	1	0	0	0
2003275014f	4	6	3	feel	VBP	7	use	advcl	1	1	0	0	0
2003275014f	4	7	14	are	VBP	10	go	advcl	1	1	0	0	0
2003275014f	7	10	14	have	VB	7	is	advcl	1	1	0	0	0
2003275014f	5	11	9	have	VBP	4	be	advcl	1	1	0	0	0
2003275014f	7	14	5	want	VBP	12	learn	advcl	1	1	0	0	0
2103271001f	8	4	13	need	VBP	5	is	advcl	1	1	0	0	0
2103271001f	9	4	24	make	VB	15	live	advcl	1	1	0	0	0
2103271001f	4	10	9	want	VBP	5	feel	advcl	1	1	0	0	0
2103271002f	5	12	3	live	VBP	8	do	advcl	1	1	0	0	0
2103271002f	6	12	22	want	VBP	16	see	advcl	1	1	0	0	0
2103271002f	5	13	8	live	VBP	3	's	advcl	1	1	0	0	0
2103271002f	8	19	11	are	VBP	3	make	advcl	1	1	0	0	0
2103271002f	5	23	8	want	VBP	3	get	advcl	1	1	0	0	0
2103271003	6	16	9	is	VBZ	3	like	advcl	1	1	0	0	0
2103275008m	6	6	16	is	VBZ	10	play	advcl	1	1	0	0	0
1307271001f	6	3	18	're	VBP	12	live	advcl	2	1	0	0	0
1307271001f	8	12	20	arrive	VBP	12	wait	advcl	2	1	0	0	0
1307271002f	4	4	5	living	VBG	9	is	advcl	2	1	0	0	0
1307271002f	5	10	3	are	VBP	8	see	advcl	2	1	0	0	0
1307271002f	4	12	12	make	VBP	8	hit	advcl	2	1	0	0	0
1307271003f	13	6	3	live	VBP	16	get	advcl	2	1	0	0	0
1307271003f	4	6	23	set	VBD	19	feel	advcl	2	1	0	0	0
1307271004f	10	1	2	is	VBZ	12	wants	advcl	2	1	0	0	0
1307271004f	10	12	3	have	VBP	13	save	advcl	2	1	0	0	0
1307271004f	4	13	5	want	VBP	9	is	advcl	2	1	0	0	0
1307271005f	8	5	5	improving	VBG	13	are	advcl	2	1	0	0	0
1307271006m	3	6	3	are	VBP	6	see	advcl	2	1	0	0	0
1307271007m	2	6	3	know	VBP	5	is	advcl	2	1	0	0	0
1307271007m	9	7	4	go	VB	13	stopped	advcl	2	1	0	0	0
1307271008m	8	3	13	do	VB	5	is	advcl	2	1	0	0	0
1307271008m	6	5	9	wake	VBP	3	meet	advcl	2	1	0	0	0
1307271008m	5	5	14	's	VBZ	9	wake	advcl	2	1	0	0	0
1307271008m	4	10	6	is	VBZ	10	's	advcl	2	1	0	0	0
1307271008m	9	12	11	choose	VB	2	have	advcl	2	1	0	0	0
1307271009m	8	3	10	is	VBZ	2	come	advcl	2	1	0	0	0
1307271009m	6	6	8	want	VBP	2	'm	advcl	2	1	0	0	0
1307271009m	5	12	12	living	VBG	7	forget	advcl	2	1	0	0	0
1307275001f	5	10	7	overcome	VB	12	made	advcl	2	1	0	0	0
1307275001f	4	10	25	playing	VBG	21	become	advcl	2	1	0	0	0
1307275001f	6	11	9	learning	VBG	3	is	advcl	2	1	0	0	0
1307275001f	7	14	16	put	VBD	9	give	advcl	2	1	0	0	0
1307275002f	4	4	8	are	VBP	4	relax	advcl	2	1	0	0	0
1307275002f	9	5	3	are	VBP	12	be	advcl	2	1	0	0	0
1307275002f	8	8	3	are	VBP	11	give	advcl	2	1	0	0	0
1307275002f	7	12	4	born	VBN	11	be	advcl	2	1	0	0	0
1307275002f	3	14	24	meet	VBP	21	do	advcl	2	1	0	0	0
1307275003f	5	5	5	play	VB	10	think	advcl	2	1	0	0	0
1307275003f	7	9	4	playing	VBG	11	looked	advcl	2	1	0	0	0
1307275004f	4	2	4	think	VBP	8	learn	advcl	2	1	0	0	0
1307275004f	8	11	3	want	VBP	11	try	advcl	2	1	0	0	0
1307275004f	6	12	9	learning	VBG	3	learn	advcl	2	1	0	0	0
1307275006m	8	5	9	learn	VBP	17	teach	advcl	2	1	0	0	0
1307275006m	10	6	23	learn	VB	13	is	advcl	2	1	0	0	0
1307275006m	3	7	10	are	VBP	7	relaxed	advcl	2	1	0	0	0
1307275006m	7	9	3	play	VBP	10	be	advcl	2	1	0	0	0
1307275006m	4	11	3	do	VBP	7	develop	advcl	2	1	0	0	0
1309171001f	13	6	3	feel	VBP	16	are	advcl	2	1	0	0	0
1309171002f	5	6	11	have	VBP	6	go	advcl	2	1	0	0	0
1309171002f	12	7	4	talk	VB	16	have	advcl	2	1	0	0	0
1309171002f	6	7	10	are	VBP	4	talk	advcl	2	1	0	0	0
1309171004m	8	5	10	lived	VBD	2	is	advcl	2	1	0	0	0
1309171004m	10	7	3	go	VBP	13	is	advcl	2	1	0	0	0
1309171005f	6	3	36	become	VBP	42	be	advcl	2	1	0	0	0
1309171005f	13	4	7	stay	VBP	20	have	advcl	2	1	0	0	0
1309171005f	7	4	14	want	VBP	7	stay	advcl	2	1	0	0	0
1309171006f	6	1	12	want	VBP	6	is	advcl	2	1	0	0	0
1309171007f	4	2	10	becoming	VBG	6	fast	advcl	2	1	0	0	0
1309171007f	6	5	10	is	VBZ	4	increasing	advcl	2	1	0	0	0
1309171007f	9	6	18	is	VBZ	9	think	advcl	2	1	0	0	0
1309171007f	8	12	3	lives	VBZ	11	is	advcl	2	1	0	0	0
1309171008m	3	7	5	are	VBP	2	do	advcl	2	1	0	0	0
1309171009f	11	1	9	built	VBN	20	becoming	advcl	2	1	0	0	0
1309171009f	6	5	6	have	VB	12	are	advcl	2	1	0	0	0
1309171009f	16	7	3	live	VBP	19	smile	advcl	2	1	0	0	0
1309175001m	5	5	3	are	VBP	8	's	advcl	2	1	0	0	0
1309175001m	6	6	4	are	VBP	10	play	advcl	2	1	0	0	0
1309175002f	7	9	20	become	VB	13	love	advcl	2	1	0	0	0
1309175003m	6	4	6	overcome	VBP	12	satisfied	advcl	2	1	0	0	0
1309175004m	6	1	14	think	VBP	8	play	advcl	2	1	0	0	0
1309175004m	4	3	13	play	VBP	17	're	advcl	2	1	0	0	0
1309175004m	8	4	14	relax	VB	6	be	advcl	2	1	0	0	0
1309175005f	4	2	5	do	VB	9	think	advcl	2	1	0	0	0
1309175006m	6	2	3	are	VBP	9	help	advcl	2	1	0	0	0
1309175006m	4	9	8	was	VBD	4	learn	advcl	2	1	0	0	0
1309175006m	3	10	12	went	VBD	15	found	advcl	2	1	0	0	0
1309175006m	4	16	12	think	VBP	8	calm	advcl	2	1	0	0	0
1309175007f	7	5	10	like	VBP	3	be	advcl	2	1	0	0	0
1309175007f	3	10	11	're	VBP	8	learn	advcl	2	1	0	0	0
1309175008f	4	6	9	wants	VBZ	5	get	advcl	2	1	0	0	0
1309175008f	14	7	4	graduate	VB	18	achieve	advcl	2	1	0	0	0
1309175008f	6	10	5	is	VBZ	11	have	advcl	2	1	0	0	0
1309175008f	7	12	22	have	VB	15	lose	advcl	2	1	0	0	0
2210187001m	5	2	11	have	VBP	6	do	advcl	2	1	0	0	0
2210187003f	10	1	9	answer	VB	19	Yes	advcl	2	1	0	0	0
2210187003f	5	2	3	comes	VBZ	8	emphasize	advcl	2	1	0	0	0
2210187003f	4	9	17	let	VB	13	benefit	advcl	2	1	0	0	0
2210187004m	7	2	15	's	VBZ	8	is	advcl	2	1	0	0	0
2210187004m	9	4	6	start	VBP	15	learn	advcl	2	1	0	0	0
2210187004m	12	6	32	are	VBP	20	are	advcl	2	1	0	0	0
2210187005f	5	5	17	are	VBP	12	do	advcl	2	1	0	0	0
2210187005f	5	7	8	insist	VBP	3	build	advcl	2	1	0	0	0
2210187006m	4	4	12	attempt	VBP	8	exercise	advcl	2	1	0	0	0
2210187006m	5	4	30	assume	VBP	25	is	advcl	2	1	0	0	0
2210187006m	6	7	12	grow	VBP	6	seem	advcl	2	1	0	0	0
2210187008m	6	7	10	lost	VBN	4	get	advcl	2	1	0	0	0
2210187009m	6	1	14	think	VBP	8	talk	advcl	2	1	0	0	0
2210187009m	5	3	12	let	VB	7	care	advcl	2	1	0	0	0
2210187009m	7	3	50	have	VB	43	is	advcl	2	1	0	0	0
2210187010f	8	4	7	sees	VBZ	15	admire	advcl	2	1	0	0	0
2210187011m	13	2	14	push	VB	27	get	advcl	2	1	0	0	0
2210187011m	7	6	2	were	VBD	9	choose	advcl	2	1	0	0	0
2210187011m	10	6	21	have	VB	11	play	advcl	2	1	0	0	0
2210187012m	4	4	8	thinking	VBG	4	profound	advcl	2	1	0	0	0
13121b2005f	6	1	3	are	VBP	9	do	advcl	2	1	0	0	0
1311271002f	19	9	4	wake	VBP	23	be	advcl	2	1	0	0	0
1311271002f	5	12	3	have	VBP	8	start	advcl	2	1	0	0	0
1311271004f	4	1	12	live	VBP	8	see	advcl	2	1	0	0	0
1311271004f	10	6	4	surf	VB	14	disappointed	advcl	2	1	0	0	0
1311271005f	7	2	14	think	VBP	7	is	advcl	2	1	0	0	0
1311271005f	5	5	3	lived	VBD	8	get	advcl	2	1	0	0	0
1311271006m	5	1	3	live	VBP	8	prefer	advcl	2	1	0	0	0
1311271007m	4	4	12	makes	VBZ	8	's	advcl	2	1	0	0	0
1311271008m	6	1	4	brings	VBZ	10	making	advcl	2	1	0	0	0
1311271008m	7	11	4	move	VBP	11	fell	advcl	2	1	0	0	0
1311271009m	7	9	4	lived	VBD	11	have	advcl	2	1	0	0	0
1311271009m	6	10	13	like	VBP	7	live	advcl	2	1	0	0	0
1311275001f	8	2	18	give	VB	10	do	advcl	2	1	0	0	0
1311275001f	6	4	15	playing	VBG	21	concentrated	advcl	2	1	0	0	0
1311275001f	4	5	29	need	VBP	25	show	advcl	2	1	0	0	0
1311275002f	6	1	14	think	VBP	8	play	advcl	2	1	0	0	0
1311275002f	7	3	5	play	VB	12	have	advcl	2	1	0	0	0
1311275003f	9	7	3	want	VBP	12	have	advcl	2	1	0	0	0
1311275004f	10	5	5	play	VB	15	be	advcl	2	1	0	0	0
1311275004f	8	6	4	regard	VBP	12	think	advcl	2	1	0	0	0
8142187001f	6	3	4	asked	VBN	10	do	advcl	3	1	0	0	0
8142187002f	4	4	11	was	VBD	7	answer	advcl	3	1	0	0	0
8142187002f	6	11	14	have	VBP	8	be	advcl	3	1	0	0	0
8142187002f	6	16	4	been	VBN	10	be	advcl	3	1	0	0	0
8142187003m	4	7	7	are	VBP	3	agree	advcl	3	1	0	0	0
8142187003m	4	10	15	hope	VBP	11	do	advcl	3	1	0	0	0
8142187003m	8	12	12	went	VBD	4	make	advcl	3	1	0	0	0
8142187004m	0	5	8	is	VBZ	8	is	advcl	3	1	0	0	0
8142187004m	5	9	17	do	VB	12	better	advcl	3	1	0	0	0
8142187005m	6	3	6	'm	VBP	12	lecturing	advcl	3	1	0	0	0
8142187005m	8	6	16	instructed	VBN	8	take	advcl	3	1	0	0	0
8142187005m	8	12	7	do	VBP	15	do	advcl	3	1	0	0	0
8142187006f	14	1	25	went	VBD	11	take	advcl	3	1	0	0	0
8142187006f	11	5	5	have	VB	16	go	advcl	3	1	0	0	0
8142187006f	11	6	14	gives	VBZ	3	learn	advcl	3	1	0	0	0
8142187007m	12	5	4	learn	VBP	16	grow	advcl	3	1	0	0	0
8142187008m	4	6	13	think	VBP	9	do	advcl	3	1	0	0	0
8142187008m	5	7	16	go	VBP	11	is	advcl	3	1	0	0	0
8142187009m	7	1	14	seems	VBZ	7	existing	advcl	3	1	0	0	0
8142187009m	6	2	11	do	VB	5	is	advcl	3	1	0	0	0
8142187009m	7	5	10	's	VBZ	3	enjoying	advcl	3	1	0	0	0
8142187009m	5	7	11	was	VBD	6	do	advcl	3	1	0	0	0
8142187009m	2	8	5	does	VBZ	7	like	advcl	3	1	0	0	0
8142187009m	3	10	4	guessed	VBD	7	gets	advcl	3	1	0	0	0
8142187009m	7	11	26	does	VBZ	19	form	advcl	3	1	0	0	0
8142187010f	10	5	28	grow	VBP	18	be	advcl	3	1	0	0	0
8161271001CM	34	2	3	had	VBD	37	does	advcl	3	1	0	0	0
8161271001CM	11	5	25	is	VBZ	14	get	advcl	3	1	0	0	0
8161271001CM	3	6	6	think	VBP	3	is	advcl	3	1	0	0	0
8161271001CM	3	6	18	thought	VBD	15	offer	advcl	3	1	0	0	0
8161271002CM	3	7	18	have	VBP	15	works	advcl	3	1	0	0	0
8161271002CM	2	14	3	supposed	VBD	1	Second	advcl	3	1	0	0	0
8161271003CM	4	3	4	born	VBN	8	living	advcl	3	1	0	0	0
8161271003CM	8	14	4	live	VBP	12	lie	advcl	3	1	0	0	0
8161271004CF	7	8	3	need	VBP	10	go	advcl	3	1	0	0	0
8161271005CF	4	4	7	am	VBP	3	happen	advcl	3	1	0	0	0
8161271005CF	6	4	13	tend	VBP	7	am	advcl	3	1	0	0	0
8161271005CF	13	18	9	love	VBP	22	choose	advcl	3	1	0	0	0
8161271006CF	11	1	3	comes	VBZ	14	have	advcl	3	1	0	0	0
8161271007TF	5	1	3	was	VBD	8	taken	advcl	3	1	0	0	0
8161271007TF	3	4	4	went	VBD	7	got	advcl	3	1	0	0	0
8161271008CM	6	9	28	want	VBP	22	work	advcl	3	1	0	0	0
8161271008CM	12	11	14	is	VBZ	2	are	advcl	3	1	0	0	0
8161271008CM	4	12	65	advanced	VBN	61	finish	advcl	3	1	0	0	0
8161271008CM	4	13	21	want	VBP	17	is	advcl	3	1	0	0	0
8161271009CF	6	2	4	has	VBZ	10	catching	advcl	3	1	0	0	0
8161271009CF	7	10	5	see	VB	12	are	advcl	3	1	0	0	0
8161271009CF	11	11	6	developing	VBG	17	's	advcl	3	1	0	0	0
8161271011CF	7	5	3	drive	VBP	10	enjoy	advcl	3	1	0	0	0
8161271011CF	12	6	4	drive	VBP	16	is	advcl	3	1	0	0	0
8161271011CF	7	15	3	get	VBP	10	be	advcl	3	1	0	0	0
8161271012CF	6	2	9	was	VBD	3	living	advcl	3	1	0	0	0
8161271012CF	9	3	10	can	MD	1	See	advcl	3	1	0	0	0
8161271012CF	3	11	7	slows	VBZ	10	have	advcl	3	1	0	0	0
8161271012CF	11	14	22	enables	VBZ	11	experience	advcl	3	1	0	0	0
8161271012CF	9	15	16	can	MD	7	see	advcl	3	1	0	0	0
8161271013CM	16	3	8	love	VBP	24	is	advcl	3	1	0	0	0
8161271014CF	5	2	15	remains	VBZ	10	be	advcl	3	1	0	0	0
8161271014CF	7	9	22	remains	VBZ	15	embrace	advcl	3	1	0	0	0
8161275002CF	8	3	15	's	VBZ	7	takes	advcl	3	1	0	0	0
8161275002CF	4	8	7	like	VB	3	man	advcl	3	1	0	0	0
8161275002CF	2	10	3	talking	VBG	1	Therefore	advcl	3	1	0	0	0
8161275003CF	9	6	5	lost	VBN	14	miss	advcl	3	1	0	0	0
8161275003CF	7	8	5	turns	VBZ	12	has	advcl	3	1	0	0	0
8161275003CF	4	14	4	chooses	VBZ	8	is	advcl	3	1	0	0	0
8161275004CF	4	4	20	stood	VBD	16	called	advcl	3	1	0	0	0
8161275004CF	7	8	5	socialize	VB	12	are	advcl	3	1	0	0	0
8161275006CF	12	8	3	put	VBD	15	's	advcl	3	1	0	0	0
8161275006CF	6	8	9	benefit	VB	15	's	advcl	3	1	0	0	0
8161275006CF	3	8	24	want	VBP	21	decide	advcl	3	1	0	0	0
8161275006CF	7	10	4	spend	VBP	11	love	advcl	3	1	0	0	0
8163271001CF	5	8	13	want	VBP	8	's	advcl	3	1	0	0	0
8163271001CF	4	9	22	like	VBP	18	doing	advcl	3	1	0	0	0
8163271001CF	10	10	23	do	VB	13	going	advcl	3	1	0	0	0
8163271002CF	6	3	12	be	VB	6	crowded	advcl	3	1	0	0	0
8163271002CF	7	3	24	used	VBN	17	live	advcl	3	1	0	0	0
8163271002CF	5	6	17	become	VB	12	hard	advcl	3	1	0	0	0
8163271002CF	9	10	11	have	VBP	2	is	advcl	3	1	0	0	0
8163271002CF	11	12	3	want	VBP	14	is	advcl	3	1	0	0	0
8163271003CF	5	3	13	'm	VBP	8	prefer	advcl	3	1	0	0	0
8163271003CF	11	10	24	have	VB	13	reside	advcl	3	1	0	0	0
8163271003CF	4	12	3	suffer	VBP	7	's	advcl	3	1	0	0	0
8163271003CF	5	13	29	live	VBP	24	have	advcl	3	1	0	0	0
8163271003CF	10	14	19	grow	VBP	9	have	advcl	3	1	0	0	0
8163271005CF	5	1	3	comes	VBZ	8	prefer	advcl	3	1	0	0	0
8163271005CF	5	1	15	compared	VBN	10	lead	advcl	3	1	0	0	0
8163271005CF	7	6	12	living	VBG	5	feel	advcl	3	1	0	0	0
8163271005CF	24	13	32	cultivate	VB	8	consider	advcl	3	1	0	0	0
8163271006CF	18	8	24	go	VBP	6	is	advcl	3	1	0	0	0
8163271006CF	8	16	5	meet	VBP	13	definitely	advcl	3	1	0	0	0
8163271007CF	10	7	20	are	VBP	10	travel	advcl	3	1	0	0	0
8163271008CF	5	13	7	are	VBP	2	hastle	advcl	3	1	0	0	0
8163271009CF	4	7	7	have	VB	3	parks	advcl	3	1	0	0	0
8163271009CF	4	8	7	be	VB	3	gyms	advcl	3	1	0	0	0
8163271010CF	10	2	12	enjoy	VBP	2	are	advcl	3	1	0	0	0
8163271010CF	8	14	4	buried	VBN	12	tend	advcl	3	1	0	0	0
8163271011CF	4	6	27	growing	VBG	23	live	advcl	3	1	0	0	0
8163271012CM	5	3	6	'm	VBP	1	However	advcl	3	1	0	0	0
8163271012CM	0	4	6	is	VBZ	6	is	advcl	3	1	0	0	0
8163271012CM	3	5	11	choose	VBP	8	far	advcl	3	1	0	0	0
8163271012CM	4	6	11	need	VBP	7	is	advcl	3	1	0	0	0
8163271013CM	3	1	20	sleep	VBP	17	days	advcl	3	1	0	0	0
8163271013CM	6	5	8	outweighs	VBZ	2	do	advcl	3	1	0	0	0
8163271013CM	6	11	17	come	VBP	11	live	advcl	3	1	0	0	0
8163271014CF	3	10	5	choose	VBP	2	conclude	advcl	3	1	0	0	0
8163271015CF	4	2	6	has	VBZ	2	living	advcl	3	1	0	0	0
8163271015CF	2	5	58	coming	VBG	56	face	advcl	3	1	0	0	0
8163275001CF	6	1	3	was	VBD	9	seen	advcl	3	1	0	0	0
8163275001CF	9	4	40	practicing	VBG	31	learning	advcl	3	1	0	0	0
8163275001CF	8	5	3	was	VBD	11	have	advcl	3	1	0	0	0
8163275002CF	12	2	22	elevated	VBN	10	play	advcl	3	1	0	0	0
8163275002CF	11	6	9	enjoyed	VBN	20	neglect	advcl	3	1	0	0	0
8163275002CF	5	10	15	have	VBP	10	accept	advcl	3	1	0	0	0
8163275003CF	10	5	3	learn	VBP	13	stand	advcl	3	1	0	0	0
8163275003CF	7	5	20	are	VBP	13	stand	advcl	3	1	0	0	0
8163275003CF	7	5	27	bear	VBP	20	are	advcl	3	1	0	0	0
8163275003CF	5	7	4	depressed	VBN	9	employ	advcl	3	1	0	0	0
8163275003CF	5	10	9	mastered	VBN	4	moment	advcl	3	1	0	0	0
8163275004CM	9	2	13	are	VBP	4	force	advcl	3	1	0	0	0
8163275004CM	5	7	14	needs	VBZ	9	leaning	advcl	3	1	0	0	0
8163275005CF	8	5	6	stop	VBP	14	practice	advcl	3	1	0	0	0
8163275005CF	3	10	13	make	VBP	10	practicing	advcl	3	1	0	0	0
8163275007CM	10	1	8	is	VBZ	18	encourage	advcl	3	1	0	0	0
8163275007CM	12	3	3	are	VBP	15	homework	advcl	3	1	0	0	0
8163275007CM	4	6	8	is	VBZ	12	have	advcl	3	1	0	0	0
8163275008CM	6	9	11	played	VBN	5	turn	advcl	3	1	0	0	0
8163275008CM	11	10	15	are	VBP	4	disturbed	advcl	3	1	0	0	0
8163275008CM	13	13	2	has	VBZ	15	is	advcl	3	1	0	0	0
8163275009CF	4	2	3	was	VBD	7	loved	advcl	3	1	0	0	0
8163275009CF	4	2	19	asked	VBD	15	happy	advcl	3	1	0	0	0
8163275009CF	5	3	23	mistook	VBP	18	hitted	advcl	3	1	0	0	0
8163275009CF	3	6	7	practicing	VBG	4	be	advcl	3	1	0	0	0
8163275009CF	4	10	11	was	VBD	7	learn	advcl	3	1	0	0	0
8163275009CF	7	13	4	has	VBZ	11	is	advcl	3	1	0	0	0
8163275009CF	7	17	15	be	VB	8	be	advcl	3	1	0	0	0
8163275010CF	10	10	15	perform	VB	5	born	advcl	3	1	0	0	0
8163275010CF	8	15	11	are	VBP	3	learn	advcl	3	1	0	0	0
8163275010CF	13	15	16	get	VBP	3	learn	advcl	3	1	0	0	0
8163275011CM	7	5	11	find	VB	4	arouse	advcl	3	1	0	0	0
8163275011CM	6	5	17	are	VBP	11	find	advcl	3	1	0	0	0
8163275011CM	11	13	3	is	VBZ	14	'm	advcl	3	1	0	0	0
8163275012CM	3	8	6	favor	VBP	9	find	advcl	3	1	0	0	0
8163275012CM	3	10	6	try	VB	3	favor	advcl	3	1	0	0	0
8163275013CF	7	1	3	walk	VBP	10	find	advcl	3	1	0	0	0
8163275013CF	7	6	11	gifted	VB	4	learn	advcl	3	1	0	0	0
8163275013CF	3	12	18	discussed	VBN	15	learn	advcl	3	1	0	0	0
8163275015CF	12	8	4	want	VB	16	choose	advcl	3	1	0	0	0
2001273004f	11	5	13	is	VBZ	2	buy	advcl	1	2	0	1	0
2001273005f	4	1	6	is	VBZ	2	like	advcl	1	2	0	1	0
2001273005f	6	4	9	make	VB	3	is	advcl	1	2	0	1	0
2001273009f	4	4	13	is	VBZ	9	like	advcl	1	2	0	1	0
2001273009f	5	8	14	is	VBZ	9	like	advcl	1	2	0	1	0
2001273010f	8	1	3	have	VBP	11	am	advcl	1	2	0	1	0
2001273010f	0	9	3	eat	VBP	3	eat	advcl	1	2	0	1	0
2001273014m	3	7	8	is	VBZ	5	much	advcl	1	2	0	1	0
2001273015f	4	12	3	go	VBP	7	enjoy	advcl	1	2	0	1	0
2001274003f	5	9	7	were	VBD	2	were	advcl	1	2	0	1	0
2001274005m	2	11	4	finishes	VBZ	6	was	advcl	1	2	0	1	0
2001274005m	4	13	3	opened	VBD	7	saw	advcl	1	2	0	1	0
2001274009m	5	4	10	is	VBZ	5	like	advcl	1	2	0	1	0
2001274009m	4	8	10	make	VBP	6	make	advcl	1	2	0	1	0
2001274011m	3	10	8	was	VBD	5	much	advcl	1	2	0	1	0
2001274011m	4	14	6	felt	VBD	2	's	advcl	1	2	0	1	0
2101273002m	4	1	6	think	VBP	2	like	advcl	1	2	0	1	0
2003273001m	5	5	10	finished	VBD	5	got	advcl	1	2	0	1	0
2003273004m	5	1	3	was	VBD	8	had	advcl	1	2	0	1	0
2003273004m	4	6	8	started	VBD	4	became	advcl	1	2	0	1	0
2003273004m	4	7	9	were	VBD	5	at	advcl	1	2	0	1	0
2003273006m	7	2	10	go	VBP	3	lives	advcl	1	2	0	1	0
2003273006m	5	7	11	was	VBD	6	was	advcl	1	2	0	1	0
2003273007m	4	5	16	eats	VBZ	12	do	advcl	1	2	0	1	0
2003273008f	6	2	14	was	VBD	8	dinner	advcl	1	2	0	1	0
2003273008f	4	3	16	grow	VBP	20	cook	advcl	1	2	0	1	0
2003273008f	10	3	20	cook	VB	10	cook	advcl	1	2	0	1	0
2003273008f	5	7	3	finished	VBD	8	told	advcl	1	2	0	1	0
2003273009m	5	5	16	was	VBD	11	are	advcl	1	2	0	1	0
2003273009m	4	6	3	were	VBD	7	surprised	advcl	1	2	0	1	0
2003273011f	4	6	3	climbed	VBD	7	hated	advcl	1	2	0	1	0
2003273011f	5	9	7	meet	VBP	2	think	advcl	1	2	0	1	0
2003273012m	3	4	11	can	MD	8	quickly	advcl	1	2	0	1	0
2003273012m	9	8	15	read	VBD	6	get	advcl	1	2	0	1	0
2003273012m	5	10	3	went	VBD	8	prepared	advcl	1	2	0	1	0
2003273012m	5	10	13	help	VBP	8	prepared	advcl	1	2	0	1	0
2003273013f	4	8	4	ate	VBD	8	practiced	advcl	1	2	0	1	0
2003273013f	6	9	12	went	VBD	6	had	advcl	1	2	0	1	0
2003273013f	3	11	4	are	VBP	7	is	advcl	1	2	0	1	0
2003273014m	4	7	3	finished	VBD	7	's	advcl	1	2	0	1	0
2003273015m	2	14	3	arrived	VBD	5	went	advcl	1	2	0	1	0
2003274001f	9	2	23	died	VBD	14	have	advcl	1	2	0	1	0
2003274002m	3	3	4	saw	VBD	7	was	advcl	1	2	0	1	0
2003274002m	11	3	18	go	VB	7	was	advcl	1	2	0	1	0
2003274005f	6	5	3	get	VBP	9	turned	advcl	1	2	0	1	0
2003274005f	8	9	8	forgot	VBD	16	remember	advcl	1	2	0	1	0
2003274006f	5	8	14	went	VBD	9	sleep	advcl	1	2	0	1	0
2003274006f	4	13	10	played	VBD	6	was	advcl	1	2	0	1	0
2003274007f	4	8	17	said	VBD	13	went	advcl	1	2	0	1	0
2003274008f	7	13	10	become	VB	3	make	advcl	1	2	0	1	0
2103273002f	4	3	10	opened	VBD	6	cached	advcl	1	2	0	1	0
2103273002f	7	7	3	saw	VBD	10	was	advcl	1	2	0	1	0
2103273002f	7	12	12	eating	VBG	5	was	advcl	1	2	0	1	0
2103273003	5	10	11	took	VBD	6	walk	advcl	1	2	0	1	0
2103273004	5	11	10	go	VB	5	go	advcl	1	2	0	1	0
2103273004	4	13	3	back	VBP	7	were	advcl	1	2	0	1	0
2103273004	3	14	3	were	VBD	6	made	advcl	1	2	0	1	0
2103273005f	8	4	20	climb	VB	12	was	advcl	1	2	0	1	0
2103273005f	7	8	3	got	VBD	10	felt	advcl	1	2	0	1	0
2103273006f	4	9	3	went	VBD	7	put	advcl	1	2	0	1	0
2103273006f	6	11	3	got	VBD	9	found	advcl	1	2	0	1	0
2103273006f	6	12	8	ate	VBD	2	was	advcl	1	2	0	1	0
2103273007f	13	6	15	stay	VB	2	said	advcl	1	2	0	1	0
2103273007f	5	8	8	were	VBD	3	felt	advcl	1	2	0	1	0
2103273007f	3	10	3	felt	VBD	6	told	advcl	1	2	0	1	0
1307273001f	3	3	28	said	VBD	25	haunted	advcl	2	2	0	1	0
1307273001f	6	17	18	went	VBD	24	scared	advcl	2	2	0	1	0
1307273002f	12	2	20	went	VBD	8	take	advcl	2	2	0	1	0
1307273002f	6	3	9	told	VBD	3	was	advcl	2	2	0	1	0
1307273002f	5	8	3	got	VBD	8	was	advcl	2	2	0	1	0
1307273002f	5	12	12	saw	VBD	7	express	advcl	2	2	0	1	0
1307273002f	7	13	10	was	VBD	3	felt	advcl	2	2	0	1	0
1307273003f	5	10	3	reach	VBP	8	show	advcl	2	2	0	1	0
1307273003f	4	11	8	can	MD	4	as	advcl	2	2	0	1	0
1307273003f	3	20	10	have	VBP	7	laughing	advcl	2	2	0	1	0
1307273004f	4	8	3	know	VBP	7	was	advcl	2	2	0	1	0
1307273004f	3	13	5	was	VBD	2	remember	advcl	2	2	0	1	0
1307273004f	7	15	11	takes	VBZ	4	leaded	advcl	2	2	0	1	0
1307273004f	5	17	31	do	VBP	26	do	advcl	2	2	0	1	0
1307273005f	2	4	3	got	VBD	5	was	advcl	2	2	0	1	0
1307273005f	4	8	6	were	VBD	2	seemed	advcl	2	2	0	1	0
1307273006m	4	7	12	was	VBD	8	asked	advcl	2	2	0	1	0
1307273007m	4	3	8	doing	VBG	4	listen	advcl	2	2	0	1	0
1307273007m	7	4	15	rang	VBD	8	open	advcl	2	2	0	1	0
1307273007m	7	8	5	see	VB	12	missed	advcl	2	2	0	1	0
1307273007m	3	11	3	opened	VBD	6	was	advcl	2	2	0	1	0
1307273008m	10	5	3	is	VBZ	13	remember	advcl	2	2	0	1	0
1307273008m	8	9	9	looking	VBG	17	hit	advcl	2	2	0	1	0
1307273008m	5	9	22	heard	VBD	17	hit	advcl	2	2	0	1	0
1307273008m	3	11	35	shake	VBP	32	saw	advcl	2	2	0	1	0
1307273009m	10	4	12	see	VB	2	lived	advcl	2	2	0	1	0
1307273009m	6	8	3	was	VBD	9	went	advcl	2	2	0	1	0
1307273010m	4	1	3	was	VBD	7	lived	advcl	2	2	0	1	0
1307273010m	5	6	16	take	VB	11	finished	advcl	2	2	0	1	0
1307273010m	5	8	9	see	VBP	4	express	advcl	2	2	0	1	0
1307274001f	5	9	7	become	VB	2	felt	advcl	2	2	0	1	0
1307274001f	7	9	14	is	VBZ	7	become	advcl	2	2	0	1	0
1307274001f	8	12	10	learned	VBD	2	was	advcl	2	2	0	1	0
1307274003f	5	7	10	jumps	VBZ	5	touch	advcl	2	2	0	1	0
1307274005m	6	2	15	got	VBD	9	catch	advcl	2	2	0	1	0
1307274005m	4	3	3	got	VBD	7	was	advcl	2	2	0	1	0
1307274005m	10	6	12	thought	VBD	2	felt	advcl	2	2	0	1	0
1307274005m	5	7	19	ran	VBD	14	see	advcl	2	2	0	1	0
1307274005m	5	8	13	saved	VBN	8	was	advcl	2	2	0	1	0
1309173002f	10	2	4	is	VBZ	14	filled	advcl	2	2	0	1	0
1309173002f	6	13	8	feel	VBP	2	's	advcl	2	2	0	1	0
1309173003f	8	4	4	absorbed	VBN	12	check	advcl	2	2	0	1	0
1309173003f	3	4	15	is	VBZ	12	check	advcl	2	2	0	1	0
1309173003f	7	5	4	got	VBD	11	came	advcl	2	2	0	1	0
1309173004m	3	1	14	was	VBD	11	holiday	advcl	2	2	0	1	0
1309173004m	6	2	4	liked	VBD	10	go	advcl	2	2	0	1	0
1309173004m	4	8	4	is	VBZ	8	spent	advcl	2	2	0	1	0
1309173005m	6	5	17	finished	VBD	11	walk	advcl	2	2	0	1	0
1309173005m	3	7	7	watched	VBD	4	cried	advcl	2	2	0	1	0
1309173005m	9	7	13	moved	VBD	4	cried	advcl	2	2	0	1	0
1309173005m	4	8	7	finished	VBD	3	turned	advcl	2	2	0	1	0
1309173006m	4	2	7	were	VBD	3	ages	advcl	2	2	0	1	0
1309173006m	3	3	3	passes	VBZ	6	changed	advcl	2	2	0	1	0
1309173006m	7	4	23	met	VBD	16	go	advcl	2	2	0	1	0
1309173007m	4	19	4	said	VBD	8	study	advcl	2	2	0	1	0
1309173008m	6	8	10	is	VBZ	4	play	advcl	2	2	0	1	0
1309173009m	5	2	3	was	VBD	8	got	advcl	2	2	0	1	0
1309173009m	10	3	3	went	VBD	13	facing	advcl	2	2	0	1	0
1309173009m	4	7	6	saw	VBD	2	was	advcl	2	2	0	1	0
1309173009m	6	7	22	use	VB	16	hit	advcl	2	2	0	1	0
1309174001m	3	8	3	got	VBD	6	realized	advcl	2	2	0	1	0
1309174001m	5	9	4	was	VBD	9	let	advcl	2	2	0	1	0
1309174001m	5	14	3	back	VBP	8	been	advcl	2	2	0	1	0
1309174001m	5	16	7	mentions	VBZ	12	feel	advcl	2	2	0	1	0
1309174002f	3	5	13	went	VBD	10	fly	advcl	2	2	0	1	0
1309174002f	3	7	3	got	VBD	6	saw	advcl	2	2	0	1	0
1309174002f	5	10	7	flew	VBD	2	felt	advcl	2	2	0	1	0
1309174002f	6	12	4	let	VBD	10	became	advcl	2	2	0	1	0
1309174002f	4	12	14	was	VBD	10	became	advcl	2	2	0	1	0
1309174002f	11	13	13	think	VB	2	controled	advcl	2	2	0	1	0
1309174002f	5	14	3	got	VBD	8	felt	advcl	2	2	0	1	0
1309174003f	3	3	6	was	VBD	3	ago	advcl	2	2	0	1	0
1309174003f	9	17	3	take	VBP	12	stop	advcl	2	2	0	1	0
1309174004f	9	2	12	holding	VBG	3	looked	advcl	2	2	0	1	0
1309174004f	5	3	10	was	VBD	5	smiling	advcl	2	2	0	1	0
1309174004f	11	4	3	standed	VBD	14	felt	advcl	2	2	0	1	0
1309174004f	4	12	25	was	VBD	21	helped	advcl	2	2	0	1	0
1309174005f	6	6	4	decided	VBD	10	stopped	advcl	2	2	0	1	0
1309174005f	5	11	3	heard	VBD	8	know	advcl	2	2	0	1	0
1309174005f	7	12	20	'm	VBP	13	am	advcl	2	2	0	1	0
1309174006m	4	2	19	calm	VB	15	go	advcl	2	2	0	1	0
1309174006m	11	4	3	was	VBD	14	was	advcl	2	2	0	1	0
1309174007f	6	3	4	been	VBN	10	was	advcl	2	2	0	1	0
1309174007f	6	4	10	let	VBD	4	come	advcl	2	2	0	1	0
1309174007f	16	7	4	saw	VBD	20	gone	advcl	2	2	0	1	0
1309174008f	8	2	15	woke	VBD	7	got	advcl	2	2	0	1	0
1309174008f	6	3	9	rush	VBP	3	runing	advcl	2	2	0	1	0
1309174008f	4	4	17	's	VBZ	13	make	advcl	2	2	0	1	0
1309174008f	5	7	6	lack	VBP	11	is	advcl	2	2	0	1	0
1309174009m	4	4	10	begin	VBP	6	do	advcl	2	2	0	1	0
1309174009m	12	23	3	passed	VBD	15	turned	advcl	2	2	0	1	0
1309174009m	3	31	4	began	VBD	7	said	advcl	2	2	0	1	0
1309174009m	4	31	20	turned	VBD	16	again	advcl	2	2	0	1	0
2210190001f	5	2	15	struck	VBD	10	played	advcl	2	2	0	1	0
2210190002f	4	1	10	is	VBZ	6	be	advcl	2	2	0	1	0
2210190003m	4	2	6	came	VBD	10	paid	advcl	2	2	0	1	0
2210190003m	4	5	10	talking	VBG	6	recounted	advcl	2	2	0	1	0
2210190003m	6	6	17	contiminate	VB	11	forbidden	advcl	2	2	0	1	0
2210190004f	3	2	8	approaching	VBG	11	visit	advcl	2	2	0	1	0
2210190004f	10	3	12	eat	VB	2	lives	advcl	2	2	0	1	0
2210190005m	2	9	3	met	VBD	5	hug	advcl	2	2	0	1	0
2210190006m	4	7	12	was	VBD	8	feel	advcl	2	2	0	1	0
2210190007m	9	3	8	finished	VBD	17	drove	advcl	2	2	0	1	0
2210190008f	11	7	4	comes	VBZ	15	be	advcl	2	2	0	1	0
2210190010m	14	5	2	is	VBZ	16	started	advcl	2	2	0	1	0
1311273002f	8	14	10	studying	VBG	2	was	advcl	2	2	0	1	0
1311273004f	11	1	4	going	VBG	15	organized	advcl	2	2	0	1	0
1311273004f	4	7	4	born	VBN	8	was	advcl	2	2	0	1	0
1311273005f	5	2	3	face	VBP	8	tell	advcl	2	2	0	1	0
1311273005f	5	20	3	want	VBP	8	conspires	advcl	2	2	0	1	0
1311273007m	6	5	3	became	VBD	9	cut	advcl	2	2	0	1	0
1311273007m	4	6	7	put	VBN	11	put	advcl	2	2	0	1	0
1311273007m	3	6	23	became	VBD	20	pushed	advcl	2	2	0	1	0
1311273008m	5	8	4	doing	VBG	9	played	advcl	2	2	0	1	0
1311273008m	6	14	21	happened	VBN	15	came	advcl	2	2	0	1	0
1311273009m	3	2	3	was	VBD	6	used	advcl	2	2	0	1	0
1311273009m	3	12	3	got	VBD	6	have	advcl	2	2	0	1	0
1311273009m	8	15	3	put	VBD	11	walk	advcl	2	2	0	1	0
1311273009m	4	16	6	was	VBD	2	play	advcl	2	2	0	1	0
1311274001f	5	1	3	studied	VBD	8	was	advcl	2	2	0	1	0
1311274001f	3	5	15	was	VBD	18	favour	advcl	2	2	0	1	0
1311274001f	4	12	5	believe	VB	9	ask	advcl	2	2	0	1	0
1311274001f	4	15	4	came	VBD	8	fallen	advcl	2	2	0	1	0
1311274002f	8	1	3	was	VBD	11	was	advcl	2	2	0	1	0
1311274002f	8	1	19	take	VB	11	was	advcl	2	2	0	1	0
1311274002f	9	6	5	distracted	VBN	14	flew	advcl	2	2	0	1	0
1311274002f	6	9	9	flew	VBD	3	felt	advcl	2	2	0	1	0
1311274003f	9	2	11	was	VBD	2	get	advcl	2	2	0	1	0
1311274003f	9	9	12	searching	VBG	3	wondered	advcl	2	2	0	1	0
1311274004m	4	4	15	expected	VBD	11	was	advcl	2	2	0	1	0
1311274005m	3	6	13	finished	VBD	10	pm	advcl	2	2	0	1	0
1311274006m	6	2	8	loves	VBZ	2	is	advcl	2	2	0	1	0
8142189001f	2	4	4	flies	VBZ	6	found	advcl	3	2	0	1	0
8142189001f	8	4	19	do	VBP	11	learn	advcl	3	2	0	1	0
8142189001f	7	8	16	dreamed	VBN	9	have	advcl	3	2	0	1	0
8161273001MF	6	2	3	woke	VBD	9	found	advcl	3	2	0	1	0
8161273001MF	6	3	9	were	VB	3	curious	advcl	3	2	0	1	0
8161273001MF	6	3	15	knew	VBD	9	were	advcl	3	2	0	1	0
8161273001MF	3	7	3	was	VBD	6	go	advcl	3	2	0	1	0
8161273001MF	6	12	8	afaid	VBN	2	opened	advcl	3	2	0	1	0
8161273002KF	6	3	9	decided	VBD	3	opened	advcl	3	2	0	1	0
8161273002KF	7	6	3	heard	VBD	10	come	advcl	3	2	0	1	0
8161273002KF	5	9	5	stood	VBD	10	was	advcl	3	2	0	1	0
8161273004MF	5	13	4	celebrated	VBN	9	said	advcl	3	2	0	1	0
8161273004MF	3	22	7	felt	VBD	4	smiled	advcl	3	2	0	1	0
8161273007CF	4	1	14	meet	VB	10	festivals	advcl	3	2	0	1	0
8161273007CF	3	1	21	can	MD	18	many	advcl	3	2	0	1	0
8161273007CF	5	6	7	studied	VBD	2	met	advcl	3	2	0	1	0
8161273007CF	6	7	13	pouring	VBG	7	chatting	advcl	3	2	0	1	0
8161273007CF	3	12	3	grow	VBP	6	come	advcl	3	2	0	1	0
8161273008CF	5	4	3	arrived	VBD	8	set	advcl	3	2	0	1	0
8161273008CF	3	5	3	saw	VBD	6	asked	advcl	3	2	0	1	0
8161273008CF	6	8	17	mentioned	VBN	11	making	advcl	3	2	0	1	0
8161273008CF	6	11	4	was	VBD	10	make	advcl	3	2	0	1	0
8161273009CF	4	4	11	begun	VBN	7	since	advcl	3	2	0	1	0
8161273009CF	3	4	14	decided	VBD	11	begun	advcl	3	2	0	1	0
8161273009CF	6	5	3	met	VBD	9	have	advcl	3	2	0	1	0
8161273009CF	9	7	3	went	VBD	12	had	advcl	3	2	0	1	0
8161273009CF	9	12	24	face	VB	15	stay	advcl	3	2	0	1	0
8161273009CF	5	15	4	met	VBD	9	be	advcl	3	2	0	1	0
8161273010CF	5	1	14	went	VBD	9	remember	advcl	3	2	0	1	0
8161273010CF	6	3	5	was	VBD	11	remained	advcl	3	2	0	1	0
8161273010CF	9	10	20	hurt	VB	11	find	advcl	3	2	0	1	0
8161273010CF	5	14	5	are	VBP	10	want	advcl	3	2	0	1	0
8161273012CF	5	1	18	have	VB	13	boring	advcl	3	2	0	1	0
8161273012CF	6	5	13	needed	VBD	7	take	advcl	3	2	0	1	0
8161273012CF	6	7	3	was	VBD	9	wanted	advcl	3	2	0	1	0
8161273012CF	5	14	22	was	VBD	17	cook	advcl	3	2	0	1	0
8161273012CF	5	14	27	praised	VBD	22	was	advcl	3	2	0	1	0
8161273012CF	5	15	9	do	VB	4	cooking	advcl	3	2	0	1	0
8161273013CF	2	9	3	arrived	VBD	5	was	advcl	3	2	0	1	0
8161273013CF	2	10	8	started	VBD	10	found	advcl	3	2	0	1	0
8161273014CF	7	4	3	went	VBD	10	made	advcl	3	2	0	1	0
8161273014CF	4	6	3	was	VBD	7	began	advcl	3	2	0	1	0
8161273014CF	5	13	8	put	VBN	3	disappeared	advcl	3	2	0	1	0
8161273014CF	7	13	15	was	VBD	8	put	advcl	3	2	0	1	0
8161273015CF	5	2	9	fancy	VB	4	buffled	advcl	3	2	0	1	0
8161273015CF	5	16	9	was	VBD	14	wasted	advcl	3	2	0	1	0
8161273015CF	6	19	9	given	VBN	3	explore	advcl	3	2	0	1	0
8161273016CF	7	10	2	performing	VBG	9	be	advcl	3	2	0	1	0
8161273016CF	7	16	13	were	VBD	6	control	advcl	3	2	0	1	0
8161274001CF	8	2	32	announced	VBN	24	situation	advcl	3	2	0	1	0
8161274001CF	9	8	3	went	VBD	12	lived	advcl	3	2	0	1	0
8161274001CF	6	12	10	cooked	VBD	4	sot	advcl	3	2	0	1	0
8161274001CF	8	13	28	were	VBD	20	standing	advcl	3	2	0	1	0
8161274002CF	5	10	18	appreciated	VBD	13	saying	advcl	3	2	0	1	0
8161274002CF	5	11	3	went	VBD	8	rapid	advcl	3	2	0	1	0
8161274002CF	5	17	21	fall	VBP	16	pull	advcl	3	2	0	1	0
8161274004CF	4	5	3	is	VBZ	7	is	advcl	3	2	0	1	0
8161274004CF	6	13	3	comes	VBZ	9	is	advcl	3	2	0	1	0
8161274005CF	6	6	20	do	VBP	14	prepare	advcl	3	2	0	1	0
8161274005CF	4	6	24	suffer	VB	20	do	advcl	3	2	0	1	0
8161274005CF	6	9	17	started	VBD	11	begin	advcl	3	2	0	1	0
8161274005CF	7	10	11	forming	VBG	4	blowing	advcl	3	2	0	1	0
8161274006CF	9	3	38	provides	VBZ	29	is	advcl	3	2	0	1	0
8161274007CF	3	3	13	was	VBD	10	surprisingly	advcl	3	2	0	1	0
8161274007CF	6	17	8	did	VBD	2	feel	advcl	3	2	0	1	0
8161274007CF	5	34	30	accept	VBP	25	be	advcl	3	2	0	1	0
8161274008CM	5	4	8	got	VBD	3	recalling	advcl	3	2	0	1	0
8161274008CM	7	8	16	stepped	VBD	9	came	advcl	3	2	0	1	0
8161274009CF	6	2	3	asked	VBD	9	crowd	advcl	3	2	0	1	0
8161274009CF	11	4	4	met	VBD	15	astonished	advcl	3	2	0	1	0
8161274009CF	3	4	18	believed	VBD	15	astonished	advcl	3	2	0	1	0
8161274009CF	5	9	8	received	VBD	3	keeping	advcl	3	2	0	1	0
8161274009CF	3	10	12	was	VBD	9	help	advcl	3	2	0	1	0
8161274010CF	2	4	5	chatting	VBG	3	more	advcl	3	2	0	1	0
8161274010CF	6	6	16	seen	VBN	10	see	advcl	3	2	0	1	0
8161274010CF	9	10	3	used	VBD	12	like	advcl	3	2	0	1	0
8161274010CF	10	10	23	were	VBD	13	talking	advcl	3	2	0	1	0
8161274011CF	3	3	13	found	VBD	10	cried	advcl	3	2	0	1	0
8161274011CF	6	4	8	are	VBP	2	believed	advcl	3	2	0	1	0
8161274011CF	2	11	18	did	VBD	16	check	advcl	3	2	0	1	0
8161274011CF	5	13	7	came	VBD	2	several	advcl	3	2	0	1	0
8161274012CF	6	2	5	passed	VBN	11	recall	advcl	3	2	0	1	0
8161274012CF	4	3	10	worried	VBN	6	disagreed	advcl	3	2	0	1	0
8161274013CF	7	5	22	know	VBP	15	took	advcl	3	2	0	1	0
8163273001CM	6	1	7	have	VBP	13	left	advcl	3	2	0	1	0
8163273001CM	6	8	3	finished	VBD	9	began	advcl	3	2	0	1	0
8163273002CF	7	1	12	's	VBZ	5	meaning	advcl	3	2	0	1	0
8163273002CF	7	5	11	had	VBD	18	have	advcl	3	2	0	1	0
8163273002CF	4	9	11	fall	VB	7	counted	advcl	3	2	0	1	0
8163273002CF	5	10	10	stood	VBD	5	sleep	advcl	3	2	0	1	0
8163273003CM	8	11	25	was	VBD	17	emerged	advcl	3	2	0	1	0
8163273004CF	8	1	3	studied	VBD	11	occupied	advcl	3	2	0	1	0
8163273004CF	9	9	3	came	VBD	12	found	advcl	3	2	0	1	0
8163273004CF	7	12	4	pronounced	VB	11	tried	advcl	3	2	0	1	0
8163273004CF	3	17	4	see	VB	7	be	advcl	3	2	0	1	0
8163273005CM	14	5	3	went	VBD	17	will	advcl	3	2	0	1	0
8163273005CM	7	7	3	sat	VBD	10	occured	advcl	3	2	0	1	0
8163273005CM	8	8	4	went	VBD	12	be	advcl	3	2	0	1	0
8163273006CF	3	4	4	imagined	VBN	7	bear	advcl	3	2	0	1	0
8163273006CF	6	8	3	was	VBD	9	was	advcl	3	2	0	1	0
8163273007CF	11	4	6	change	VBP	17	remains	advcl	3	2	0	1	0
8163273009CF	7	6	8	lost	VBD	1	Actually	advcl	3	2	0	1	0
8163273009CF	4	8	15	came	VBD	11	enhancing	advcl	3	2	0	1	0
8163273009CF	6	9	26	was	VBD	20	get	advcl	3	2	0	1	0
8163273010CF	5	1	6	been	VBN	11	looked	advcl	3	2	0	1	0
8163273010CF	6	1	28	bother	VB	22	need	advcl	3	2	0	1	0
8163273010CF	5	2	19	had	VBD	14	alone	advcl	3	2	0	1	0
8163273010CF	9	6	20	was	VBD	11	was	advcl	3	2	0	1	0
8163273010CF	3	18	6	hearing	VBG	3	completed	advcl	3	2	0	1	0
8163273010CF	8	28	4	felt	VBD	12	be	advcl	3	2	0	1	0
8163273011CF	9	2	14	took	VBD	5	be	advcl	3	2	0	1	0
8163273011CF	3	10	9	finding	VBG	6	smiling	advcl	3	2	0	1	0
8163274002CF	4	9	3	goes	VBZ	7	are	advcl	3	2	0	1	0
8163274004CF	6	5	3	was	VBD	9	took	advcl	3	2	0	1	0
8163274004CF	9	10	3	came	VBD	12	process	advcl	3	2	0	1	0
8163274004CF	7	12	4	saw	VBD	11	thought	advcl	3	2	0	1	0
8163274005CF	4	1	6	drawing	VBG	10	wondering	advcl	3	2	0	1	0
8163274005CF	9	2	17	is	VBZ	8	exceed	advcl	3	2	0	1	0
8163274005CF	7	6	10	sitting	VBG	3	blowing	advcl	3	2	0	1	0
8163274006CF	5	1	10	goes	VBZ	5	rooted	advcl	3	2	0	1	0
8163274006CF	8	2	5	recall	VBP	13	hide	advcl	3	2	0	1	0
8163274007CF	4	3	10	lost	VBD	6	relaxed	advcl	3	2	0	1	0
8163274008CM	0	6	8	'm	VBP	8	'm	advcl	3	2	0	1	0
8163274008CM	5	6	13	get	VBP	8	'm	advcl	3	2	0	1	0
8163274008CM	8	12	17	learning	VBG	9	Play	advcl	3	2	0	1	0
8163274008CM	6	13	3	's	VBZ	9	decide	advcl	3	2	0	1	0
8163274008CM	5	15	3	's	VBZ	8	told	advcl	3	2	0	1	0
8163274009CM	6	2	14	was	VBD	8	waiting	advcl	3	2	0	1	0
8163274009CM	8	5	17	shivering	VBG	9	sense	advcl	3	2	0	1	0
8163274009CM	6	7	17	doing	VBG	11	juice	advcl	3	2	0	1	0
8163274009CM	14	11	16	vomit	VB	2	spreaded	advcl	3	2	0	1	0
8163274009CM	5	14	13	torned	VBN	8	applauded	advcl	3	2	0	1	0
8163274010CF	9	4	13	seen	VBN	4	was	advcl	3	2	0	1	0
8163274010CF	6	7	10	was	VBD	4	was	advcl	3	2	0	1	0
8163274010CF	10	12	4	was	VBD	14	learned	advcl	3	2	0	1	0
8163274012CM	6	2	9	run	VB	3	paced	advcl	3	2	0	1	0
8163274012CM	7	12	23	were	VBD	16	switched	advcl	3	2	0	1	0
8163274012CM	3	13	16	got	VBD	13	included	advcl	3	2	0	1	0
8163274012CM	3	15	17	came	VBD	14	obligatory	advcl	3	2	0	1	0
8163274013CF	10	1	3	was	VBD	13	were	advcl	3	2	0	1	0
8163274013CF	7	8	9	choose	VBP	2	's	advcl	3	2	0	1	0
8163274013CF	7	10	29	tagged	VBN	22	make	advcl	3	2	0	1	0
8163274014CF	4	11	33	're	VBP	29	get	advcl	3	2	0	1	0
8163274015CF	8	1	15	is	VBZ	7	adapted	advcl	3	2	0	1	0
8163274015CF	6	5	3	came	VBD	9	slipped	advcl	3	2	0	1	0
8165273002CF	3	4	4	got	VBD	7	took	advcl	3	2	0	1	0
8165273002CF	6	9	7	failed	VBD	13	was	advcl	3	2	0	1	0
8165273003CF	7	4	10	knew	VBD	3	was	advcl	3	2	0	1	0
8165273003CF	10	7	14	were	VBD	4	spent	advcl	3	2	0	1	0
8165273003CF	4	8	4	came	VBD	8	hear	advcl	3	2	0	1	0
8165273003CF	7	8	15	did	VBD	8	hear	advcl	3	2	0	1	0
8165273003CF	14	8	22	banned	VBN	8	hear	advcl	3	2	0	1	0
8165273003CF	6	15	3	came	VBD	9	began	advcl	3	2	0	1	0
2001272006f	5	8	8	play	VB	3	busy	advcl	1	3	0	0	1
2001272009f	4	9	7	think	VBP	3	hate	advcl	1	3	0	0	1
2001272014m	4	10	9	use	VBP	5	have	advcl	1	3	0	0	1
2001272014m	3	19	3	'm	VBP	6	make	advcl	1	3	0	0	1
2101272001f	6	6	9	playing	VBG	3	is	advcl	1	3	0	0	1
2101272001f	5	8	8	say	VB	3	quilt	advcl	1	3	0	0	1
2101272001f	5	8	13	playing	VBG	8	say	advcl	1	3	0	0	1
2101272004f	6	4	3	have	VBP	9	help	advcl	1	3	0	0	1
2101272004f	6	8	5	is	VBZ	11	teach	advcl	1	3	0	0	1
2102188002f	4	3	6	is	VBZ	2	like	advcl	1	3	0	0	1
2102188003f	6	8	11	like	VBP	5	have	advcl	1	3	0	0	1
2102188005m	5	4	7	enjoy	VBP	2	like	advcl	1	3	0	0	1
2102188005m	8	5	10	go	VBP	2	like	advcl	1	3	0	0	1
2003272001m	8	10	3	want	VBP	11	be	advcl	1	3	0	0	1
2003272003f	7	5	3	go	VBP	10	cooks	advcl	1	3	0	0	1
2003272004f	5	5	3	study	VBP	8	wishes	advcl	1	3	0	0	1
2003272004f	2	7	3	sleep	VBP	5	goes	advcl	1	3	0	0	1
2003272005m	7	2	16	study	VBP	9	talks	advcl	1	3	0	0	1
2003272005m	8	4	3	have	VBP	11	tell	advcl	1	3	0	0	1
2003272005m	4	7	3	's	VBZ	7	share	advcl	1	3	0	0	1
2003272005m	8	8	13	are	VBP	5	is	advcl	1	3	0	0	1
2003272006f	8	11	5	do	VB	13	be	advcl	1	3	0	0	1
2003272006f	8	12	5	listen	VB	13	be	advcl	1	3	0	0	1
2003272006f	6	15	8	like	VBP	2	'm	advcl	1	3	0	0	1
2003272006f	6	17	3	get	VBP	9	be	advcl	1	3	0	0	1
2003272007m	6	8	3	is	VBZ	9	worries	advcl	1	3	0	0	1
2003272007m	6	9	16	improve	VB	10	said	advcl	1	3	0	0	1
2003272007m	9	10	11	wants	VBZ	2	have	advcl	1	3	0	0	1
2003272008m	4	4	3	am	VBP	7	make	advcl	1	3	0	0	1
2003272008m	6	6	3	have	VBP	9	teach	advcl	1	3	0	0	1
2003272009m	5	8	7	thinks	VBZ	2	likes	advcl	1	3	0	0	1
2003272011f	7	6	14	is	VBZ	7	improve	advcl	1	3	0	0	1
2004288001m	4	4	3	is	VBZ	7	's	advcl	1	3	0	0	1
2004288001m	7	7	10	shoot	VBP	3	play	advcl	1	3	0	0	1
2004288002f	3	2	4	is	VBZ	7	have	advcl	1	3	0	0	1
2004288002f	8	7	10	make	VBP	2	like	advcl	1	3	0	0	1
2004288004f	11	9	3	walk	VBP	14	feel	advcl	1	3	0	0	1
2004288005f	3	5	5	eat	VB	8	's	advcl	1	3	0	0	1
2004288006m	5	3	5	know	VBP	10	love	advcl	1	3	0	0	1
2004288010m	5	2	3	's	VBZ	8	has	advcl	1	3	0	0	1
2004288011f	5	4	3	was	VBD	8	asked	advcl	1	3	0	0	1
2004288012f	2	1	8	is	VBZ	6	beat	advcl	1	3	0	0	1
2004288012f	5	3	3	is	VBZ	8	eat	advcl	1	3	0	0	1
2004288013f	5	6	9	comes	VBZ	4	wake	advcl	1	3	0	0	1
2004288014f	3	2	3	's	VBZ	6	feels	advcl	1	3	0	0	1
2004288015m	3	8	7	get	VB	4	winter	advcl	1	3	0	0	1
2103272002	5	5	3	do	VBP	8	beat	advcl	1	3	0	0	1
2103272002	5	10	4	catch	VB	9	look	advcl	1	3	0	0	1
2103272003f	3	7	6	was	VBD	9	was	advcl	1	3	0	0	1
2103272004	6	4	9	cook	VB	3	cooking	advcl	1	3	0	0	1
2103272004	4	8	9	is	VBZ	5	doing	advcl	1	3	0	0	1
2103272004	5	10	3	sometimes	VBD	8	is	advcl	1	3	0	0	1
1307272001f	4	2	8	was	VBD	4	agree	advcl	2	3	0	0	1
1307272001f	4	3	4	grow	VBP	8	began	advcl	2	3	0	0	1
1307272001f	7	4	3	was	VBD	10	was	advcl	2	3	0	0	1
1307272001f	4	6	8	saw	VBD	4	felt	advcl	2	3	0	0	1
1307272001f	2	11	8	did	VBD	10	want	advcl	2	3	0	0	1
1307272002f	5	2	3	was	VBD	8	was	advcl	2	3	0	0	1
1307272002f	5	6	3	is	VBZ	8	give	advcl	2	3	0	0	1
1307272002f	5	7	3	had	VBD	8	told	advcl	2	3	0	0	1
1307272003f	5	5	3	was	VBD	8	did	advcl	2	3	0	0	1
1307272003f	10	6	4	getting	VBG	14	gave	advcl	2	3	0	0	1
1307272003f	6	7	3	made	VBD	9	misunderstand	advcl	2	3	0	0	1
1307272004f	4	9	6	were	VBD	2	seems	advcl	2	3	0	0	1
1307272004f	3	17	3	was	VBD	6	told	advcl	2	3	0	0	1
1307272005f	3	1	7	asks	VBZ	4	say	advcl	2	3	0	0	1
1307272005f	4	5	3	was	VBD	7	was	advcl	2	3	0	0	1
1307272005f	4	6	6	was	VBD	2	seems	advcl	2	3	0	0	1
1307272005f	4	9	3	made	VBD	7	beat	advcl	2	3	0	0	1
1307272005f	4	10	3	made	VBD	7	beat	advcl	2	3	0	0	1
1307272005f	11	12	4	is	VBZ	15	is	advcl	2	3	0	0	1
1307272006f	6	10	3	is	VBZ	9	like	advcl	2	3	0	0	1
1307272006f	7	15	9	is	VBZ	2	likes	advcl	2	3	0	0	1
1307272007m	5	1	3	was	VBD	8	fell	advcl	2	3	0	0	1
1307272007m	7	2	46	get	VB	39	be	advcl	2	3	0	0	1
1307272007m	6	4	8	was	VBD	2	went	advcl	2	3	0	0	1
1307272007m	8	6	18	laughed	VBD	10	been	advcl	2	3	0	0	1
1307272008m	3	3	3	get	VBP	6	plays	advcl	2	3	0	0	1
1307272008m	10	7	18	was	VBD	8	walked	advcl	2	3	0	0	1
1307272008m	9	10	11	is	VBZ	2	's	advcl	2	3	0	0	1
1307272008m	5	11	11	get	VBP	6	like	advcl	2	3	0	0	1
1307272008m	8	12	13	want	VB	5	care	advcl	2	3	0	0	1
1307272008m	5	13	8	went	VBD	3	remembered	advcl	2	3	0	0	1
1307272008m	7	16	3	reached	VBD	10	is	advcl	2	3	0	0	1
1307272009m	8	6	3	think	VBP	11	find	advcl	2	3	0	0	1
1307272009m	10	8	14	get	VB	4	playing	advcl	2	3	0	0	1
1307272009m	6	11	13	's	VBZ	7	looked	advcl	2	3	0	0	1
1307272009m	4	15	7	were	VBD	3	seemed	advcl	2	3	0	0	1
1307272010m	4	3	15	was	VBD	11	taught	advcl	2	3	0	0	1
1307272011m	3	1	9	was	VBD	6	time	advcl	2	3	0	0	1
1307272011m	3	2	4	born	VBN	7	tell	advcl	2	3	0	0	1
1307272011m	2	4	4	born	VBN	6	was	advcl	2	3	0	0	1
1307272011m	5	7	3	went	VBD	8	make	advcl	2	3	0	0	1
1307272011m	6	9	3	want	VBP	9	remember	advcl	2	3	0	0	1
1307272011m	5	10	9	fail	VB	4	fell	advcl	2	3	0	0	1
1307272011m	5	10	14	know	VBP	9	fail	advcl	2	3	0	0	1
1307272012m	7	3	3	was	VBD	10	said	advcl	2	3	0	0	1
1307272012m	4	7	9	came	VBD	5	cry	advcl	2	3	0	0	1
1307272012m	4	8	16	go	VB	12	asked	advcl	2	3	0	0	1
1307272012m	5	15	3	got	VBD	8	told	advcl	2	3	0	0	1
1307272013m	6	4	8	was	VBD	2	liked	advcl	2	3	0	0	1
1307272013m	2	5	3	saw	VBD	5	want	advcl	2	3	0	0	1
1307272013m	6	7	3	played	VBD	9	smilt	advcl	2	3	0	0	1
1307272013m	5	14	3	are	VBP	8	worry	advcl	2	3	0	0	1
1307272013m	5	14	18	am	VBP	13	calm	advcl	2	3	0	0	1
1307272013m	6	16	8	help	VB	2	was	advcl	2	3	0	0	1
1307272013m	4	21	11	woke	VBD	7	stand	advcl	2	3	0	0	1
1307272013m	4	23	3	was	VBD	7	dove	advcl	2	3	0	0	1
1307272013m	2	24	11	happens	VBZ	13	is	advcl	2	3	0	0	1
2208188001f	15	4	18	gone	VBN	3	grow	advcl	2	3	0	0	1
1309172001m	4	5	14	is	VBZ	10	so	advcl	2	3	0	0	1
1309172002f	10	9	3	think	VBP	13	know	advcl	2	3	0	0	1
1309172002f	3	9	18	thought	VBD	15	cares	advcl	2	3	0	0	1
1309172003f	6	4	3	is	VBZ	9	dresses	advcl	2	3	0	0	1
1309172003f	5	7	3	got	VBD	8	will	advcl	2	3	0	0	1
1309172003f	8	8	17	admitted	VBN	9	get	advcl	2	3	0	0	1
1309172003f	5	10	3	get	VBP	8	leave	advcl	2	3	0	0	1
1309172003f	3	10	11	recover	VBP	8	leave	advcl	2	3	0	0	1
1309172003f	4	11	3	gets	VBZ	7	make	advcl	2	3	0	0	1
1309172003f	3	12	3	wear	VBP	6	feel	advcl	2	3	0	0	1
1309172003f	6	14	9	gets	VBZ	3	take	advcl	2	3	0	0	1
1309172004m	5	1	8	born	VBN	3	told	advcl	2	3	0	0	1
1309172004m	3	4	3	was	VBD	6	was	advcl	2	3	0	0	1
1309172004m	5	6	23	was	VBD	18	plays	advcl	2	3	0	0	1
1309172004m	6	6	29	am	VBP	23	was	advcl	2	3	0	0	1
1309172004m	8	7	12	have	VBP	4	good	advcl	2	3	0	0	1
1309172005m	10	5	15	born	VBN	5	live	advcl	2	3	0	0	1
1309172006f	4	7	4	reach	VBP	8	see	advcl	2	3	0	0	1
1309172006f	6	7	16	is	VBZ	10	cooking	advcl	2	3	0	0	1
1309172007f	5	3	3	married	VBD	8	began	advcl	2	3	0	0	1
1309172007f	7	3	27	make	VBP	20	went	advcl	2	3	0	0	1
1309172007f	4	4	15	happened	VBD	11	was	advcl	2	3	0	0	1
1309172007f	5	4	20	went	VBD	15	happened	advcl	2	3	0	0	1
1309172007f	3	5	4	came	VBD	7	treated	advcl	2	3	0	0	1
1309172007f	3	6	3	was	VBD	6	was	advcl	2	3	0	0	1
1309172007f	8	6	14	treated	VBD	6	was	advcl	2	3	0	0	1
1309172007f	5	7	45	came	VBD	40	beated	advcl	2	3	0	0	1
1309172007f	4	14	3	saw	VBD	7	smilled	advcl	2	3	0	0	1
1309172007f	4	15	3	worked	VBD	7	determined	advcl	2	3	0	0	1
1309172007f	4	16	7	was	VBD	3	felt	advcl	2	3	0	0	1
1309172008f	5	7	6	say	VB	11	know	advcl	2	3	0	0	1
1309172008f	8	9	3	get	VB	11	says	advcl	2	3	0	0	1
1309172008f	0	20	7	is	VBZ	7	is	advcl	2	3	0	0	1
1309172009f	4	2	3	birthed	VBD	7	tried	advcl	2	3	0	0	1
1309172009f	6	2	15	is	VBZ	9	be	advcl	2	3	0	0	1
1309172009f	6	4	9	could	MD	3	gives	advcl	2	3	0	0	1
1309172009f	8	9	11	make	VB	3	is	advcl	2	3	0	0	1
2210188001f	5	1	14	are	VBP	9	is	advcl	2	3	0	0	1
2210188002m	4	4	8	walk	VB	4	vareis	advcl	2	3	0	0	1
2210188003m	6	1	4	keeps	VBZ	10	has	advcl	2	3	0	0	1
2210188005f	7	1	4	considered	VBN	11	take	advcl	2	3	0	0	1
2210188007f	5	2	4	pick	VB	9	going	advcl	2	3	0	0	1
2210188009m	6	1	3	was	VBD	9	wake	advcl	2	3	0	0	1
2210188009m	7	1	16	is	VBZ	9	wake	advcl	2	3	0	0	1
2210188009m	6	2	9	is	VBZ	3	felt	advcl	2	3	0	0	1
2210188009m	5	3	5	is	VBZ	10	covered	advcl	2	3	0	0	1
2210188009m	4	4	2	's	VBZ	6	enjoy	advcl	2	3	0	0	1
2210188011	6	2	7	comes	VBZ	13	see	advcl	2	3	0	0	1
2210188011	8	2	29	walk	VBP	21	are	advcl	2	3	0	0	1
2210188011	7	3	4	is	VBZ	11	hate	advcl	2	3	0	0	1
2210188012m	3	1	5	know	VBP	8	has	advcl	2	3	0	0	1
2210188014f	6	2	4	do	VB	10	like	advcl	2	3	0	0	1
2210188014f	7	3	15	covered	VBN	8	's	advcl	2	3	0	0	1
2210188015m	5	4	3	get	VBP	8	hear	advcl	2	3	0	0	1
2210188016f	4	3	6	's	VBZ	2	like	advcl	2	3	0	0	1
2210188018f	6	2	11	born	VBN	5	is	advcl	2	3	0	0	1
2210188018f	5	3	8	's	VBZ	3	is	advcl	2	3	0	0	1
2210188019f	2	1	4	is	VBZ	6	is	advcl	2	3	0	0	1
2210191004m	12	1	15	increasing	VBG	3	become	advcl	2	3	0	0	1
2210191005f	7	3	19	have	VBP	12	be	advcl	2	3	0	0	1
2210191005f	6	4	3	travel	VBP	9	take	advcl	2	3	0	0	1
1311272001f	3	4	4	sleeping	VBG	7	looking	advcl	2	3	0	0	1
1311272001f	5	7	4	became	VBD	9	changed	advcl	2	3	0	0	1
1311272001f	9	12	4	walked	VBD	13	began	advcl	2	3	0	0	1
1311272001f	5	15	13	expect	VBP	8	is	advcl	2	3	0	0	1
1311272002f	4	3	3	was	VBD	7	got	advcl	2	3	0	0	1
1311272003f	6	5	3	do	VBP	9	call	advcl	2	3	0	0	1
1311272003f	8	7	12	is	VBZ	4	cherish	advcl	2	3	0	0	1
1311272004f	5	4	3	have	VBP	8	concentrate	advcl	2	3	0	0	1
1311272005f	12	4	6	think	VBP	18	disagree	advcl	2	3	0	0	1
1311272005f	4	6	4	closed	VBD	8	regarded	advcl	2	3	0	0	1
1311272005f	13	8	3	have	VBP	16	answers	advcl	2	3	0	0	1
1311272005f	13	14	15	am	VBP	2	have	advcl	2	3	0	0	1
1311272006f	8	1	3	was	VBD	11	do	advcl	2	3	0	0	1
1311272006f	5	16	3	find	VBP	8	share	advcl	2	3	0	0	1
1311272006f	5	21	3	were	VBD	8	was	advcl	2	3	0	0	1
1311272006f	5	22	3	were	VBD	8	was	advcl	2	3	0	0	1
1311272006f	10	23	3	were	VBD	13	be	advcl	2	3	0	0	1
1311272006f	3	25	3	grow	VBP	6	want	advcl	2	3	0	0	1
1311272007m	4	10	5	made	VBN	9	do	advcl	2	3	0	0	1
1311272007m	7	11	3	failed	VBD	10	gained	advcl	2	3	0	0	1
1311272008m	6	2	8	was	VBD	2	became	advcl	2	3	0	0	1
1311272008m	6	4	8	wearing	VBG	2	is	advcl	2	3	0	0	1
1311272008m	4	5	14	thinked	VBD	10	running	advcl	2	3	0	0	1
1311272009m	6	3	3	was	VBD	9	ca	advcl	2	3	0	0	1
1311272009m	8	3	20	has	VBZ	12	me	advcl	2	3	0	0	1
1311272009m	5	6	3	is	VBZ	8	are	advcl	2	3	0	0	1
1311272010m	8	1	12	love	VBP	4	have	advcl	2	3	0	0	1
1311272010m	7	3	10	brought	VBD	3	worked	advcl	2	3	0	0	1
1311272010m	5	4	3	is	VBZ	8	blame	advcl	2	3	0	0	1
1311272010m	6	6	5	go	VBP	11	know	advcl	2	3	0	0	1
2212188001f	29	1	3	find	VBP	32	realize	advcl	2	3	0	0	1
2212188001f	3	1	11	put	VBD	8	later	advcl	2	3	0	0	1
2212188001f	3	1	22	see	VBP	19	skirts	advcl	2	3	0	0	1
2212188001f	10	6	15	admire	VBP	5	offer	advcl	2	3	0	0	1
2212188001f	7	9	21	settle	VB	28	is	advcl	2	3	0	0	1
2212188002m	3	5	35	's	VBZ	32	clearly	advcl	2	3	0	0	1
2212188002m	8	9	4	goes	VBZ	12	got	advcl	2	3	0	0	1
2212188002m	4	11	14	blowing	VBG	10	hurting	advcl	2	3	0	0	1
2212188002m	4	12	13	cleaning	VBG	9	leaves	advcl	2	3	0	0	1
2212188002m	7	18	5	regarded	VBN	12	believed	advcl	2	3	0	0	1
2212188003m	6	1	8	adjust	VB	2	is	advcl	2	3	0	0	1
2212188003m	13	8	16	praised	VBN	3	hate	advcl	2	3	0	0	1
2212188004f	5	1	3	comes	VBZ	8	like	advcl	2	3	0	0	1
8142188001f	4	4	11	is	VBZ	7	fantastic	advcl	3	3	0	0	1
8142188001f	3	10	4	get	VBP	7	is	advcl	3	3	0	0	1
8142188001f	6	12	3	's	VBZ	9	stay	advcl	3	3	0	0	1
8142188001f	4	15	9	is	VBZ	5	like	advcl	3	3	0	0	1
8142188002f	3	2	6	was	VBD	3	started	advcl	3	3	0	0	1
8142188002f	8	7	10	like	VBP	2	means	advcl	3	3	0	0	1
8142188002f	4	8	4	is	VBZ	8	seeing	advcl	3	3	0	0	1
8142188002f	3	9	11	see	VBP	14	believe	advcl	3	3	0	0	1
8142188004m	3	1	3	comes	VBZ	6	's	advcl	3	3	0	0	1
8142188005m	2	11	10	appreciate	VBP	8	like	advcl	3	3	0	0	1
8142188006f	8	5	27	telling	VBG	19	melting	advcl	3	3	0	0	1
8142188006f	5	5	39	supposed	VBN	34	last	advcl	3	3	0	0	1
8142188007m	7	9	9	exploit	VB	2	pursues	advcl	3	3	0	0	1
8142188009f	12	2	4	surprised	VBN	16	popped	advcl	3	3	0	0	1
8142188009f	5	3	21	learn	VB	16	depending	advcl	3	3	0	0	1
8142188009f	5	5	3	make	VBP	8	look	advcl	3	3	0	0	1
8142188009f	5	6	8	melts	VBZ	3	spring	advcl	3	3	0	0	1
8142188009f	5	7	15	have	VBP	10	celebrate	advcl	3	3	0	0	1
8142188009f	8	8	20	filled	VBN	12	brought	advcl	3	3	0	0	1
8142188010f	4	8	5	enjoy	VB	1	Third	advcl	3	3	0	0	1
8142188011f	6	3	10	're	VBP	4	like	advcl	3	3	0	0	1
8142188011f	6	11	10	seen	VBN	4	love	advcl	3	3	0	0	1
8142188011f	6	12	14	's	VBZ	8	is	advcl	3	3	0	0	1
8142191001m	10	9	17	got	VBD	7	waited	advcl	3	3	0	0	1
8142191002m	5	3	3	intend	VBP	8	travel	advcl	3	3	0	0	1
8142191002m	8	10	11	's	VBZ	3	talk	advcl	3	3	0	0	1
8142191003f	4	1	3	comes	VBZ	7	prefer	advcl	3	3	0	0	1
8142191003f	4	8	11	make	VB	7	take	advcl	3	3	0	0	1
8142191003f	2	11	11	chatting	VBG	9	occur	advcl	3	3	0	0	1
8142191003f	7	12	15	used	VBN	8	say	advcl	3	3	0	0	1
8142191004m	4	9	3	's	VBZ	7	admit	advcl	3	3	0	0	1
8142191004m	8	9	33	want	VBP	25	prefer	advcl	3	3	0	0	1
8142191004m	6	9	41	travelling	VBG	35	take	advcl	3	3	0	0	1
8142191005m	11	3	6	love	VBP	17	prefer	advcl	3	3	0	0	1
8142191005m	7	7	20	traveling	VBG	13	brings	advcl	3	3	0	0	1
8142191006m	5	1	4	concern	VB	9	form	advcl	3	3	0	0	1
8142191007m	4	2	19	is	VBZ	15	influence	advcl	3	3	0	0	1
8142191007m	4	3	4	going	VBG	8	like	advcl	3	3	0	0	1
8142191007m	3	8	20	are	VBP	17	enjoy	advcl	3	3	0	0	1
8142191008m	6	4	4	travel	VBP	10	talk	advcl	3	3	0	0	1
8142191008m	2	5	14	travel	VBP	12	do	advcl	3	3	0	0	1
8142191008m	3	6	9	travel	VBP	6	exist	advcl	3	3	0	0	1
8142191008m	4	7	8	want	VBP	4	try	advcl	3	3	0	0	1
8142191008m	6	8	4	travel	VBP	10	prepare	advcl	3	3	0	0	1
8142191008m	5	9	4	travel	VBP	9	devise	advcl	3	3	0	0	1
8142191008m	3	12	12	traveling	VBG	9	have	advcl	3	3	0	0	1
8142191009m	4	7	7	look	VB	3	shining	advcl	3	3	0	0	1
8142191009m	7	7	14	comes	VBZ	7	look	advcl	3	3	0	0	1
8142191009m	6	9	8	is	VBZ	14	be	advcl	3	3	0	0	1
8142191009m	3	10	2	reading	VBG	5	prefer	advcl	3	3	0	0	1
8142191009m	3	10	8	took	VBD	5	prefer	advcl	3	3	0	0	1
8142191009m	4	11	2	traveling	VBG	6	appreciate	advcl	3	3	0	0	1
8142191009m	5	11	11	is	VBZ	6	appreciate	advcl	3	3	0	0	1
8142191010m	5	5	14	travel	VBP	9	be	advcl	3	3	0	0	1
8142191010m	7	8	3	travel	VBP	10	do	advcl	3	3	0	0	1
8142191010m	2	8	15	travelling	VBG	13	want	advcl	3	3	0	0	1
8142191011m	3	3	5	asked	VBN	8	like	advcl	3	3	0	0	1
8142191011m	5	8	30	runs	VBZ	25	going	advcl	3	3	0	0	1
8161272001CF	4	4	6	was	VBD	2	taught	advcl	3	3	0	0	1
8161272001CF	3	8	5	met	VBD	2	changed	advcl	3	3	0	0	1
8161272001CF	3	13	3	came	VBD	6	do	advcl	3	3	0	0	1
8161272002CF	6	6	3	was	VBD	9	could	advcl	3	3	0	0	1
8161272002CF	8	21	13	make	VB	5	take	advcl	3	3	0	0	1
8161272003CM	3	4	7	saw	VBD	4	remember	advcl	3	3	0	0	1
8161272003CM	7	11	3	saw	VBD	10	think	advcl	3	3	0	0	1
8161272003CM	4	12	3	was	VBD	7	discovered	advcl	3	3	0	0	1
8161272004CF	4	1	3	fall	VBP	7	be	advcl	3	3	0	0	1
8161272004CF	2	5	11	explaining	VBG	9	suiling	advcl	3	3	0	0	1
8161272004CF	7	8	10	try	VBP	3	gave	advcl	3	3	0	0	1
8161272004CF	2	12	5	hesitating	VBG	7	thought	advcl	3	3	0	0	1
8161272005CM	3	1	3	are	VBP	6	have	advcl	3	3	0	0	1
8161272005CM	4	1	12	are	VBP	8	get	advcl	3	3	0	0	1
8161272005CM	6	2	4	awared	VBD	10	is	advcl	3	3	0	0	1
8161272005CM	5	6	20	talked	VBD	25	low	advcl	3	3	0	0	1
8161272006CF	6	2	8	was	VBD	2	won	advcl	3	3	0	0	1
8161272006CF	4	5	7	was	VBD	3	felt	advcl	3	3	0	0	1
8161272006CF	8	7	12	's	VBZ	4	consider	advcl	3	3	0	0	1
8161272006CF	7	10	16	lectures	VBZ	9	brought	advcl	3	3	0	0	1
8161272007CF	6	1	3	was	VBD	9	was	advcl	3	3	0	0	1
8161272007CF	6	9	3	was	VBD	9	was	advcl	3	3	0	0	1
8161272007CF	4	12	6	saw	VBD	2	blamed	advcl	3	3	0	0	1
8161272007CF	4	13	7	was	VBD	3	scared	advcl	3	3	0	0	1
8161272007CF	6	14	3	was	VBD	9	is	advcl	3	3	0	0	1
8161272007CF	6	15	12	care	VB	6	grown	advcl	3	3	0	0	1
8161272007CF	9	17	15	likes	VBZ	6	takes	advcl	3	3	0	0	1
8161272007CF	11	17	27	are	VBP	16	asking	advcl	3	3	0	0	1
8161272008CF	5	14	11	being	VBG	6	feel	advcl	3	3	0	0	1
8163272001CM	8	5	3	want	VBP	11	ask	advcl	3	3	0	0	1
8163272001CM	4	6	4	demand	VBP	8	provides	advcl	3	3	0	0	1
8163272001CM	7	10	12	bought	VBN	5	's	advcl	3	3	0	0	1
8163272002CF	5	7	5	care	VB	10	is	advcl	3	3	0	0	1
8163272002CF	7	14	3	chat	VB	10	doubt	advcl	3	3	0	0	1
8163272003C	8	9	5	enter	VBP	13	speak	advcl	3	3	0	0	1
8163272003C	5	13	3	teach	VB	8	looks	advcl	3	3	0	0	1
8163272003C	4	13	12	were	VBD	8	looks	advcl	3	3	0	0	1
8163272004CF	3	2	8	think	VB	11	be	advcl	3	3	0	0	1
8163272006CF	7	2	4	accompanied	VBN	11	have	advcl	3	3	0	0	1
8163272006CF	4	3	14	is	VBZ	10	looks	advcl	3	3	0	0	1
8163272006CF	2	6	3	trying	VBG	1	Sometimes	advcl	3	3	0	0	1
8163272006CF	12	8	4	is	VBZ	16	prioritize	advcl	3	3	0	0	1
8163272006CF	5	12	17	encounter	VB	12	benefit	advcl	3	3	0	0	1
8163272007CF	7	1	12	am	VBP	5	have	advcl	3	3	0	0	1
8163272007CF	4	2	3	is	VBZ	7	talk	advcl	3	3	0	0	1
8163272007CF	6	2	13	am	VBP	7	talk	advcl	3	3	0	0	1
8163272007CF	6	3	13	is	VBZ	7	much	advcl	3	3	0	0	1
8163272007CF	5	4	3	was	VBD	8	did	advcl	3	3	0	0	1
8163272007CF	6	9	3	saves	VBZ	9	says	advcl	3	3	0	0	1
8163272007CF	8	15	14	like	VB	6	have	advcl	3	3	0	0	1
8163272007CF	5	16	22	born	VBN	17	loving	advcl	3	3	0	0	1
8163272007CF	5	21	13	ask	VBP	8	refuse	advcl	3	3	0	0	1
8163272007CF	6	22	13	stay	VBP	7	live	advcl	3	3	0	0	1
8163272008CM	7	1	3	comes	VBZ	10	like	advcl	3	3	0	0	1
8163272008CM	4	5	9	has	VBZ	5	said	advcl	3	3	0	0	1
8163272008CM	10	6	16	is	VBZ	6	's	advcl	3	3	0	0	1
8163272008CM	6	9	5	have	VB	11	had	advcl	3	3	0	0	1
8163272009CM	5	1	3	seeing	VBG	8	seems	advcl	3	3	0	0	1
8163272009CM	7	2	15	considered	VBN	22	is	advcl	3	3	0	0	1
8163272009CM	9	4	27	initiated	VBN	18	calls	advcl	3	3	0	0	1
8163272009CM	7	5	9	noticed	VBN	16	notice	advcl	3	3	0	0	1
8163272009CM	7	6	4	was	VBD	11	utilized	advcl	3	3	0	0	1
8163272009CM	3	6	23	was	VBD	20	view	advcl	3	3	0	0	1
8163272009CM	14	9	3	expressed	VBD	17	passed	advcl	3	3	0	0	1
8163272010CF	0	3	3	seems	VBZ	3	seems	advcl	3	3	0	0	1
8163272010CF	3	5	4	grow	VBP	7	find	advcl	3	3	0	0	1
8163272010CF	4	7	6	repressed	VBZ	2	's	advcl	3	3	0	0	1
8163272010CF	4	10	6	done	VBN	2	matter	advcl	3	3	0	0	1
8163272010CF	3	16	3	had	VBD	6	would	advcl	3	3	0	0	1
8163272010CF	9	17	4	meet	VB	13	say	advcl	3	3	0	0	1
8163272011CM	8	6	3	went	VBD	11	changed	advcl	3	3	0	0	1
8163272011CM	11	6	32	came	VBD	21	got	advcl	3	3	0	0	1
8163272011CM	11	7	19	slept	VBD	8	was	advcl	3	3	0	0	1
8163272012CF	11	7	5	faced	VBN	16	like	advcl	3	3	0	0	1
8163272012CF	5	12	13	is	VBZ	8	feels	advcl	3	3	0	0	1
8163272015CF	9	3	13	is	VBZ	4	is	advcl	3	3	0	0	1
8163272015CF	3	4	12	taught	VBD	9	old	advcl	3	3	0	0	1
8163272015CF	8	9	3	ran	VBD	11	turn	advcl	3	3	0	0	1
8163272015CF	7	9	18	was	VBD	11	turn	advcl	3	3	0	0	1
8167272001m	5	1	3	was	VBD	8	saw	advcl	3	3	0	0	1
8167272001m	6	1	14	was	VBD	8	saw	advcl	3	3	0	0	1
8167272001m	2	4	3	tried	VBD	1	Everytime	advcl	3	3	0	0	1
8167272001m	3	10	4	playing	VBG	7	put	advcl	3	3	0	0	1
8167272001m	12	12	2	saying	VBG	14	miss	advcl	3	3	0	0	1
8167272001m	6	12	8	looking	VBG	14	miss	advcl	3	3	0	0	1
8167272002f	9	4	21	did	VBD	12	do	advcl	3	3	0	0	1
8167272002f	3	8	10	said	VBD	7	do	advcl	3	3	0	0	1
8167272002f	4	8	21	played	VBD	17	was	advcl	3	3	0	0	1
8167272002f	3	14	6	meet	VB	3	Janie	advcl	3	3	0	0	1
8167272003f	5	5	7	are	VBP	2	like	advcl	3	3	0	0	1
8167272003f	9	6	3	see	VBP	12	preparing	advcl	3	3	0	0	1
8167272003f	6	11	8	called	VBD	2	am	advcl	3	3	0	0	1
8167272003f	5	12	16	made	VBN	11	asking	advcl	3	3	0	0	1
8167272003f	6	13	4	have	VBP	10	explan	advcl	3	3	0	0	1
8167272004f	12	8	22	does	VBZ	10	is	advcl	3	3	0	0	1
8167272004f	6	10	4	is	VBZ	10	is	advcl	3	3	0	0	1
8167272004f	10	13	3	comes	VBZ	13	becomes	advcl	3	3	0	0	1
8167272004f	6	14	3	was	VBD	9	compared	advcl	3	3	0	0	1
8167272004f	9	15	16	plays	VBZ	7	plays	advcl	3	3	0	0	1
8167272004f	8	16	6	is	VBZ	14	know	advcl	3	3	0	0	1
8167272005m	12	2	6	prefer	VBP	18	think	advcl	3	3	0	0	1
8167272005m	4	13	5	consider	VBP	9	is	advcl	3	3	0	0	1
8167272005m	3	18	9	like	VB	6	feel	advcl	3	3	0	0	1
8167273001f	9	4	12	was	VBD	3	have	advcl	3	3	0	0	1
8167273001f	4	7	3	was	VBD	7	told	advcl	3	3	0	0	1
8167273001f	8	15	22	reminds	VB	14	keep	advcl	3	3	0	0	1
8167273002f	11	3	24	attended	VBD	13	trips	advcl	3	3	0	0	1
8167273002f	10	10	21	traveled	VBD	11	exposed	advcl	3	3	0	0	1
8167273003f	12	7	15	heard	VBN	3	was	advcl	3	3	0	0	1
8167273004f	6	1	15	went	VBD	9	forget	advcl	3	3	0	0	1
8167273004f	5	2	16	rose	VBD	11	woke	advcl	3	3	0	0	1
8167273004f	12	3	14	hurried	VBN	2	heard	advcl	3	3	0	0	1
8167273004f	5	4	8	was	VBD	3	looked	advcl	3	3	0	0	1
8167273004f	5	9	4	waited	VBD	9	got	advcl	3	3	0	0	1
8167273004f	6	11	6	was	VBD	12	care	advcl	3	3	0	0	1
8167273004f	4	12	4	fell	VBD	8	began	advcl	3	3	0	0	1
8167273005f	6	1	3	comes	VBZ	9	talk	advcl	3	3	0	0	1
8167273005f	12	9	4	reached	VBD	16	amazed	advcl	3	3	0	0	1
8167274001f	7	3	25	was	VBD	18	accepted	advcl	3	3	0	0	1
8167274001f	5	6	11	needed	VBD	6	was	advcl	3	3	0	0	1
8167274001f	4	6	19	was	VBD	15	do	advcl	3	3	0	0	1
8167274001f	4	6	37	left	VBD	33	finish	advcl	3	3	0	0	1
8167274002f	6	14	2	watch	VBP	8	get	advcl	3	3	0	0	1
8167274004f	5	10	25	gave	VBD	20	be	advcl	3	3	0	0	1
8167274004f	3	14	7	saw	VBD	4	astonished	advcl	3	3	0	0	1
8167274005f	8	2	12	was	VBD	4	make	advcl	3	3	0	0	1
8167274005f	6	10	3	felt	VBD	9	checked	advcl	3	3	0	0	1
8167274005f	6	16	3	arrived	VBD	9	were	advcl	3	3	0	0	1

## Sheet: advmod
Text	Absolute DD	Sentence Number	Word Order	Word	POS	Governor Order	Governor	Dependency Relation Type	Level	Genre	Genre1	Genre2	Genre3
2001271001f	4	10	1	There	RB	5	live	advmod	1	1	0	0	0
2001271001f	1	10	6	there	RB	5	live	advmod	1	1	0	0	0
2001271001f	1	12	6	there	RB	5	like	advmod	1	1	0	0	0
2001271001f	5	14	7	very	RB	2	like	advmod	1	1	0	0	0
2001271002m	1	4	8	very	RB	9	good	advmod	1	1	0	0	0
2001271003m	1	6	3	really	RB	4	great	advmod	1	1	0	0	0
2001271003m	1	12	3	so	RB	4	bad	advmod	1	1	0	0	0
2001271003m	6	13	1	So	RB	7	like	advmod	1	1	0	0	0
2001271003m	2	13	9	best	RBS	7	like	advmod	1	1	0	0	0
2001271004m	1	4	4	very	RB	5	untidy	advmod	1	1	0	0	0
2001271004m	1	10	5	really	RB	6	clean	advmod	1	1	0	0	0
2001271004m	1	11	3	very	RB	4	relaxing	advmod	1	1	0	0	0
2001271004m	3	12	1	However	RB	4	study	advmod	1	1	0	0	0
2001271005m	1	1	9	very	RB	10	clean	advmod	1	1	0	0	0
2001271005m	1	2	5	very	RB	6	blue	advmod	1	1	0	0	0
2001271005m	4	6	2	in	RB	6	have	advmod	1	1	0	0	0
2001271005m	1	8	5	ver	RB	6	good	advmod	1	1	0	0	0
2001271006f	1	5	3	so	RB	2	are	advmod	1	1	0	0	0
2001271006f	3	6	4	so	RB	7	thinks	advmod	1	1	0	0	0
2001271006f	1	8	13	just	RB	14	have	advmod	1	1	0	0	0
2001271007f	6	6	1	So	RB	7	go	advmod	1	1	0	0	0
2001271007f	9	6	16	too	RB	7	go	advmod	1	1	0	0	0
2001271007f	1	9	5	very	RB	6	good	advmod	1	1	0	0	0
2001271007f	2	11	7	quite	RB	5	nice	advmod	1	1	0	0	0
2001271007f	1	12	4	very	RB	5	very	advmod	1	1	0	0	0
2001271007f	2	12	6	very	RB	8	good	advmod	1	1	0	0	0
2001271007f	1	12	7	very	RB	8	good	advmod	1	1	0	0	0
2001271008f	1	7	3	very	RB	4	happy	advmod	1	1	0	0	0
2001271008f	2	8	7	too	RB	5	like	advmod	1	1	0	0	0
2001271009m	1	1	9	so	RB	10	free	advmod	1	1	0	0	0
2001271009m	1	2	1	Late	RB	2	weekend	advmod	1	1	0	0	0
2001271009m	1	4	2	often	RB	3	get	advmod	1	1	0	0	0
2001271009m	1	4	7	o'clock	RB	6	8	advmod	1	1	0	0	0
2001271009m	2	5	1	Then	RB	3	eat	advmod	1	1	0	0	0
2001271009m	1	6	4	so	RB	5	good	advmod	1	1	0	0	0
2001271009m	1	7	7	o'clock	RB	6	9	advmod	1	1	0	0	0
2001271009m	1	8	2	only	RB	3	do	advmod	1	1	0	0	0
2001271009m	1	11	2	well	RB	3	get	advmod	1	1	0	0	0
2001271009m	1	11	7	o'clock	RB	6	6	advmod	1	1	0	0	0
2001271009m	2	12	1	Then	RB	3	eat	advmod	1	1	0	0	0
2001271009m	1	13	2	well	RB	3	go	advmod	1	1	0	0	0
2001271009m	1	14	3	so	RB	4	difficult	advmod	1	1	0	0	0
2001271009m	1	15	4	live	RB	3	think	advmod	1	1	0	0	0
2001271010m	1	1	11	very	RB	12	nice	advmod	1	1	0	0	0
2001271010m	1	1	16	very	RB	17	friendly	advmod	1	1	0	0	0
2001271010m	1	2	15	very	RB	16	poor	advmod	1	1	0	0	0
2001271010m	1	3	3	very	RB	4	famous	advmod	1	1	0	0	0
2001271010m	1	3	10	there	RB	9	go	advmod	1	1	0	0	0
2001271011f	1	5	2	always	RB	3	go	advmod	1	1	0	0	0
2001271011f	1	6	4	very	RB	5	good	advmod	1	1	0	0	0
2001271011f	1	6	9	usually	RB	10	go	advmod	1	1	0	0	0
2001271011f	1	8	5	fast	RB	4	go	advmod	1	1	0	0	0
2001271011f	2	9	6	usually	RB	8	want	advmod	1	1	0	0	0
2001271011f	1	9	20	on	RB	21	foot	advmod	1	1	0	0	0
2001271011f	7	10	4	usually	RB	11	online	advmod	1	1	0	0	0
2001271011f	1	11	7	fast	RB	6	go	advmod	1	1	0	0	0
2001271012f	1	1	4	live	RB	3	like	advmod	1	1	0	0	0
2001271012f	2	2	1	Oh	RB	3	like	advmod	1	1	0	0	0
2001271012f	1	5	3	really	RB	2	's	advmod	1	1	0	0	0
2001271012f	2	8	2	also	RB	4	ride	advmod	1	1	0	0	0
2001271012f	1	9	3	really	RB	4	relaxing	advmod	1	1	0	0	0
2001271012f	1	10	5	always	RB	6	go	advmod	1	1	0	0	0
2001271012f	1	12	3	very	RB	4	fun	advmod	1	1	0	0	0
2001271012f	1	13	6	very	RB	7	good	advmod	1	1	0	0	0
2001271012f	1	13	8	too	RB	7	good	advmod	1	1	0	0	0
2001271012f	1	14	4	long	RB	3	play	advmod	1	1	0	0	0
2001271012f	1	15	7	always	RB	6	are	advmod	1	1	0	0	0
2001271012f	1	15	8	very	RB	9	pool	advmod	1	1	0	0	0
2001271012f	1	18	3	too	RB	4	bad	advmod	1	1	0	0	0
2001271012f	2	21	12	too	RB	10	money	advmod	1	1	0	0	0
2001271012f	1	22	3	too	RB	4	bad	advmod	1	1	0	0	0
2001271012f	1	22	8	live	RB	7	like	advmod	1	1	0	0	0
2001271013f	1	2	4	still	RB	5	like	advmod	1	1	0	0	0
2001271013f	1	6	3	too	RB	4	fast	advmod	1	1	0	0	0
2001271013f	1	8	3	so	RB	4	beautiful	advmod	1	1	0	0	0
2001271013f	1	15	4	very	RB	5	much	advmod	1	1	0	0	0
2001271013f	1	17	1	Just	RB	2	like	advmod	1	1	0	0	0
2001275001m	1	1	7	seldom	RB	8	play	advmod	1	1	0	0	0
2001275001m	1	7	3	also	RB	4	play	advmod	1	1	0	0	0
2001275001m	1	7	10	very	RB	11	well	advmod	1	1	0	0	0
2001275001m	3	7	11	well	RB	8	play	advmod	1	1	0	0	0
2001275002m	1	2	6	o'clock	RB	5	eight	advmod	1	1	0	0	0
2001275002m	3	5	2	then	RB	5	say	advmod	1	1	0	0	0
2001275002m	2	7	6	then	RB	8	see	advmod	1	1	0	0	0
2001275002m	1	9	4	very	RB	5	happy	advmod	1	1	0	0	0
2001275002m	3	9	6	now	RB	3	'm	advmod	1	1	0	0	0
2001275003f	5	6	1	Now	RB	6	have	advmod	1	1	0	0	0
2001275003f	1	7	3	very	RB	4	busy	advmod	1	1	0	0	0
2001275003f	1	10	3	very	RB	4	good	advmod	1	1	0	0	0
2001275004m	2	1	13	too	RB	11	play	advmod	1	1	0	0	0
2001275004m	1	2	3	so	RB	4	interesting	advmod	1	1	0	0	0
2001275004m	1	4	3	really	RB	4	sounds	advmod	1	1	0	0	0
2001275004m	5	8	7	well	RB	2	plays	advmod	1	1	0	0	0
2001275005m	1	6	11	too	RB	10	clever	advmod	1	1	0	0	0
2001275005m	3	8	7	well	RB	4	learn	advmod	1	1	0	0	0
2001275006f	1	2	3	so	RB	4	relaxing	advmod	1	1	0	0	0
2001275006f	1	3	15	so	RB	16	nice	advmod	1	1	0	0	0
2001275006f	1	6	11	very	RB	12	happy	advmod	1	1	0	0	0
2001275006f	1	6	22	so	RB	23	boring	advmod	1	1	0	0	0
2001275006f	4	8	1	maybe	RB	5	like	advmod	1	1	0	0	0
2001275007m	2	2	1	First	RB	3	think	advmod	1	1	0	0	0
2001275007m	1	2	4	all	RB	3	think	advmod	1	1	0	0	0
2001275007m	2	8	1	Then	RB	3	need	advmod	1	1	0	0	0
2001275007m	3	9	1	Are	RB	4	play	advmod	1	1	0	0	0
2001275008f	1	2	10	very	RB	11	interesting	advmod	1	1	0	0	0
2001275008f	1	3	5	very	RB	6	relaxing	advmod	1	1	0	0	0
2001275008f	1	5	3	very	RB	4	angry	advmod	1	1	0	0	0
2001275008f	3	5	10	then	RB	7	play	advmod	1	1	0	0	0
2001275009f	1	1	7	very	RB	8	interesting	advmod	1	1	0	0	0
2001275009f	2	2	6	maybe	RB	4	play	advmod	1	1	0	0	0
2001275009f	3	3	8	well	RB	5	make	advmod	1	1	0	0	0
2001275009f	1	4	9	very	RB	10	easy	advmod	1	1	0	0	0
2001275009f	2	5	5	well	RB	3	play	advmod	1	1	0	0	0
2001275009f	1	8	2	really	RB	3	like	advmod	1	1	0	0	0
2001275009f	3	10	5	very	RB	8	learn	advmod	1	1	0	0	0
2001275010f	1	3	2	always	RB	1	Smile	advmod	1	1	0	0	0
2001275010f	4	4	11	then	RB	7	play	advmod	1	1	0	0	0
2101271002m	3	3	4	live	RB	7	have	advmod	1	1	0	0	0
2101271002m	1	4	3	so	RB	4	boring	advmod	1	1	0	0	0
2101271002m	2	5	6	live	RB	4	like	advmod	1	1	0	0	0
2101271002m	1	6	4	so	RB	5	fun	advmod	1	1	0	0	0
2101271002m	1	7	8	very	RB	9	cool	advmod	1	1	0	0	0
2101271002m	2	8	1	only	RB	3	people	advmod	1	1	0	0	0
2101271002m	1	8	5	so	RB	4	think	advmod	1	1	0	0	0
2101271002m	1	12	3	so	RB	4	good	advmod	1	1	0	0	0
2101271002m	3	15	17	best	RBS	14	like	advmod	1	1	0	0	0
2101271003m	1	1	6	better	RBR	7	then	advmod	1	1	0	0	0
2101271003m	2	1	7	then	RB	5	is	advmod	1	1	0	0	0
2101271004f	1	2	5	very	RB	6	quiet	advmod	1	1	0	0	0
2101271004f	4	2	7	really	RB	3	is	advmod	1	1	0	0	0
2101271004f	1	4	2	also	RB	3	has	advmod	1	1	0	0	0
2101271004f	1	8	4	really	RB	3	is	advmod	1	1	0	0	0
2101271005f	3	3	6	best	RBS	3	like	advmod	1	1	0	0	0
2101271005f	1	7	9	very	RB	10	interesting	advmod	1	1	0	0	0
2101271005f	3	8	3	always	RB	6	have	advmod	1	1	0	0	0
2101271005f	3	10	1	Mabe	RB	4	go	advmod	1	1	0	0	0
2101271005f	4	11	11	best	RBS	7	like	advmod	1	1	0	0	0
2101275001m	1	2	6	very	RB	7	well	advmod	1	1	0	0	0
2101275001m	3	2	7	well	RB	4	study	advmod	1	1	0	0	0
2101275001m	4	3	13	more	RBR	9	get	advmod	1	1	0	0	0
2101275001m	1	4	5	really	RB	6	like	advmod	1	1	0	0	0
2101275001m	2	6	2	also	RB	4	happy	advmod	1	1	0	0	0
2101275002m	1	2	13	still	RB	12	am	advmod	1	1	0	0	0
2101275002m	4	4	2	though	RB	6	play	advmod	1	1	0	0	0
2101275002m	1	5	8	very	RB	9	well	advmod	1	1	0	0	0
2101275002m	3	5	9	well	RB	6	play	advmod	1	1	0	0	0
2101275002m	1	6	16	also	RB	17	think	advmod	1	1	0	0	0
2003271001m	4	1	1	Here	RB	5	saying	advmod	1	1	0	0	0
2003271001m	3	1	10	better	RBR	7	make	advmod	1	1	0	0	0
2003271001m	1	2	9	also	RB	8	is	advmod	1	1	0	0	0
2003271001m	6	4	11	easily	RB	5	work	advmod	1	1	0	0	0
2003271001m	2	5	5	maybe	RB	7	was	advmod	1	1	0	0	0
2003271001m	1	5	10	too	RB	11	bad	advmod	1	1	0	0	0
2003271001m	2	6	1	However	RB	3	are	advmod	1	1	0	0	0
2003271001m	2	7	3	once	RB	5	gone	advmod	1	1	0	0	0
2003271001m	1	7	15	because	RB	16	of	advmod	1	1	0	0	0
2003271001m	1	9	16	more	RBR	17	careful	advmod	1	1	0	0	0
2003271001m	2	10	5	now	RB	7	have	advmod	1	1	0	0	0
2003271001m	1	10	6	also	RB	7	have	advmod	1	1	0	0	0
2003271002m	3	2	5	more	RBR	2	like	advmod	1	1	0	0	0
2003271002m	2	5	2	also	RB	4	go	advmod	1	1	0	0	0
2003271002m	1	7	4	also	RB	5	have	advmod	1	1	0	0	0
2003271002m	1	7	9	always	RB	10	by	advmod	1	1	0	0	0
2003271002m	1	8	4	very	RB	5	bad	advmod	1	1	0	0	0
2003271002m	1	10	1	Even	RB	2	let	advmod	1	1	0	0	0
2003271002m	1	15	5	very	RB	6	big	advmod	1	1	0	0	0
2003271002m	1	16	2	environment	RB	3	is	advmod	1	1	0	0	0
2003271003f	3	5	1	Maybe	RB	4	see	advmod	1	1	0	0	0
2003271003f	2	5	5	truly	RB	7	sky	advmod	1	1	0	0	0
2003271003f	4	9	1	Maybe	RB	5	buy	advmod	1	1	0	0	0
2003271003f	1	9	7	so	RB	8	nice	advmod	1	1	0	0	0
2003271003f	1	9	17	most	RBS	18	delicious	advmod	1	1	0	0	0
2003271003f	5	11	6	just	RB	11	likes	advmod	1	1	0	0	0
2003271003f	4	13	1	Maybe	RB	5	stand	advmod	1	1	0	0	0
2003271004f	6	1	1	Now	RB	7	living	advmod	1	1	0	0	0
2003271004f	3	3	4	more	RBR	7	better	advmod	1	1	0	0	0
2003271004f	2	4	10	else	RB	8	cars	advmod	1	1	0	0	0
2003271004f	3	5	6	more	RBR	9	polluted	advmod	1	1	0	0	0
2003271004f	3	7	1	Maybe	RB	4	chose	advmod	1	1	0	0	0
2003271004f	1	8	10	more	RBR	11	beautiful	advmod	1	1	0	0	0
2003271004f	3	10	1	Also	RB	4	eat	advmod	1	1	0	0	0
2003271004f	1	10	7	more	RBR	8	healthy	advmod	1	1	0	0	0
2003271004f	1	13	4	more	RBR	5	happiness	advmod	1	1	0	0	0
2003271004f	3	15	1	Maybe	RB	4	think	advmod	1	1	0	0	0
2003271004f	1	16	3	more	RBR	4	better	advmod	1	1	0	0	0
2003271004f	2	16	4	better	RB	2	are	advmod	1	1	0	0	0
2003271005m	1	2	4	more	RBR	5	polution	advmod	1	1	0	0	0
2003271005m	1	3	5	much	RB	6	cleaner	advmod	1	1	0	0	0
2003271005m	3	7	2	also	RB	5	sleep	advmod	1	1	0	0	0
2003271005m	1	7	6	well	RB	5	sleep	advmod	1	1	0	0	0
2003271005m	1	7	9	alway	RB	10	stay	advmod	1	1	0	0	0
2003271005m	1	7	11	up	RB	12	late	advmod	1	1	0	0	0
2003271005m	2	7	12	late	RB	10	stay	advmod	1	1	0	0	0
2003271005m	1	10	6	so	RB	5	think	advmod	1	1	0	0	0
2003271006f	1	1	8	also	RB	9	has	advmod	1	1	0	0	0
2003271006f	6	2	1	More	RBR	7	want	advmod	1	1	0	0	0
2003271006f	1	3	3	live	RB	2	like	advmod	1	1	0	0	0
2003271006f	4	3	6	better	RBR	2	like	advmod	1	1	0	0	0
2003271006f	1	4	6	so	RB	5	are	advmod	1	1	0	0	0
2003271006f	1	6	2	really	RB	3	like	advmod	1	1	0	0	0
2003271006f	1	7	6	so	RB	5	are	advmod	1	1	0	0	0
2003271006f	1	8	3	always	RB	2	is	advmod	1	1	0	0	0
2003271006f	1	9	7	always	RB	6	is	advmod	1	1	0	0	0
2003271006f	1	10	2	really	RB	3	enjoy	advmod	1	1	0	0	0
2003271006f	1	11	6	so	RB	7	many	advmod	1	1	0	0	0
2003271006f	1	13	2	really	RB	3	like	advmod	1	1	0	0	0
2003271006f	2	19	5	quietly	RB	3	read	advmod	1	1	0	0	0
2003271006f	1	19	8	quickly	RB	7	goes	advmod	1	1	0	0	0
2003271007m	1	1	10	better	RBR	11	than	advmod	1	1	0	0	0
2003271007m	2	1	11	really	RB	9	is	advmod	1	1	0	0	0
2003271007m	1	2	5	so	RB	4	think	advmod	1	1	0	0	0
2003271007m	3	3	17	really	RB	14	do	advmod	1	1	0	0	0
2003271007m	4	3	18	before	RB	14	do	advmod	1	1	0	0	0
2003271007m	3	6	2	always	RB	5	stand	advmod	1	1	0	0	0
2003271007m	1	8	7	as	RB	8	easy	advmod	1	1	0	0	0
2003271007m	1	10	2	also	RB	3	grow	advmod	1	1	0	0	0
2003271007m	5	12	9	again	RB	4	live	advmod	1	1	0	0	0
2003271008m	1	1	19	also	RB	18	is	advmod	1	1	0	0	0
2003271008m	2	4	11	quickly	RB	9	help	advmod	1	1	0	0	0
2003271008m	6	4	13	easily	RB	19	hospitals	advmod	1	1	0	0	0
2003271008m	2	4	23	busily	RB	21	help	advmod	1	1	0	0	0
2003271008m	1	4	28	much	RB	29	longer	advmod	1	1	0	0	0
2003271008m	5	4	29	longer	RB	34	have	advmod	1	1	0	0	0
2003271008m	1	6	11	as	RB	12	well	advmod	1	1	0	0	0
2003271008m	2	7	5	best	RBS	3	like	advmod	1	1	0	0	0
2003271009f	1	3	3	here	RB	4	is	advmod	1	1	0	0	0
2003271009f	1	3	5	very	RB	6	comfortable	advmod	1	1	0	0	0
2003271009f	1	4	4	here	RB	5	is	advmod	1	1	0	0	0
2003271009f	2	5	1	However	RB	3	like	advmod	1	1	0	0	0
2003271009f	1	7	6	enough	RB	5	clean	advmod	1	1	0	0	0
2003271009f	2	10	9	even	RB	11	see	advmod	1	1	0	0	0
2003271009f	1	12	4	also	RB	5	relax	advmod	1	1	0	0	0
2003271009f	3	14	1	However	RB	4	want	advmod	1	1	0	0	0
2003271009f	3	16	1	So	RB	4	yours	advmod	1	1	0	0	0
2003271010f	1	4	11	there	RB	12	is	advmod	1	1	0	0	0
2003271010f	2	5	2	now	RB	4	are	advmod	1	1	0	0	0
2003271010f	1	5	5	more	RBR	4	are	advmod	1	1	0	0	0
2003271010f	1	6	9	always	RB	8	are	advmod	1	1	0	0	0
2003271010f	1	8	3	also	RB	2	is	advmod	1	1	0	0	0
2003271010f	1	8	13	everywhere	RB	12	go	advmod	1	1	0	0	0
2003271010f	1	10	9	maybe	RB	10	in	advmod	1	1	0	0	0
2003271011m	3	6	1	Maybe	RB	4	has	advmod	1	1	0	0	0
2003271011m	1	7	6	usually	RB	5	go	advmod	1	1	0	0	0
2003271011m	1	7	7	easily	RB	6	out	advmod	1	1	0	0	0
2003271011m	1	7	9	too	RB	10	many	advmod	1	1	0	0	0
2003271011m	6	8	1	So	RB	7	ever	advmod	1	1	0	0	0
2003271011m	1	8	6	hardly	RB	7	ever	advmod	1	1	0	0	0
2003271011m	2	9	5	too	RB	3	is	advmod	1	1	0	0	0
2003271012m	1	3	10	even	RB	11	better	advmod	1	1	0	0	0
2003271012m	1	6	4	also	RB	5	keep	advmod	1	1	0	0	0
2003271012m	1	6	14	so	RB	15	on	advmod	1	1	0	0	0
2003271012m	1	7	19	because	RB	20	of	advmod	1	1	0	0	0
2003275001f	1	1	7	also	RB	8	think	advmod	1	1	0	0	0
2003275001f	1	2	9	just	RB	8	is	advmod	1	1	0	0	0
2003275001f	5	8	1	So	RB	6	is	advmod	1	1	0	0	0
2003275002f	1	10	5	very	RB	6	handsome	advmod	1	1	0	0	0
2003275002f	1	11	6	very	RB	7	gentlemen	advmod	1	1	0	0	0
2003275002f	1	13	11	more	RBR	12	beautiful	advmod	1	1	0	0	0
2003275002f	2	18	5	best	RBS	3	show	advmod	1	1	0	0	0
2003275003f	1	5	7	also	RB	8	give	advmod	1	1	0	0	0
2003275004m	4	2	10	well	RB	6	play	advmod	1	1	0	0	0
2003275004m	2	3	8	well	RB	6	play	advmod	1	1	0	0	0
2003275004m	1	5	14	also	RB	15	play	advmod	1	1	0	0	0
2003275005m	1	4	1	Just	RB	2	like	advmod	1	1	0	0	0
2003275005m	4	4	6	ago	RB	2	like	advmod	1	1	0	0	0
2003275005m	2	4	21	then	RB	23	'm	advmod	1	1	0	0	0
2003275005m	1	4	24	very	RB	25	interested	advmod	1	1	0	0	0
2003275005m	3	6	1	Now	RB	4	play	advmod	1	1	0	0	0
2003275005m	1	6	6	very	RB	7	well	advmod	1	1	0	0	0
2003275005m	3	6	7	well	RB	4	play	advmod	1	1	0	0	0
2003275006m	3	2	3	really	RB	6	like	advmod	1	1	0	0	0
2003275006m	1	2	13	also	RB	12	is	advmod	1	1	0	0	0
2003275006m	1	3	10	also	RB	11	like	advmod	1	1	0	0	0
2003275006m	1	4	14	more	RBR	15	quickly	advmod	1	1	0	0	0
2003275006m	4	4	15	quickly	RB	11	do	advmod	1	1	0	0	0
2003275006m	1	6	10	more	RBR	11	better	advmod	1	1	0	0	0
2003275006m	2	6	11	better	RB	9	feel	advmod	1	1	0	0	0
2003275006m	1	7	4	always	RB	5	have	advmod	1	1	0	0	0
2003275006m	1	7	13	also	RB	12	is	advmod	1	1	0	0	0
2003275006m	1	9	2	also	RB	3	remember	advmod	1	1	0	0	0
2003275006m	1	9	9	very	RB	10	bad	advmod	1	1	0	0	0
2003275006m	3	9	20	away	RB	17	throw	advmod	1	1	0	0	0
2003275006m	1	11	5	very	RB	6	important	advmod	1	1	0	0	0
2003275007m	1	2	9	very	RB	10	good	advmod	1	1	0	0	0
2003275007m	2	4	2	also	RB	4	enjoy	advmod	1	1	0	0	0
2003275007m	1	7	8	just	RB	9	play	advmod	1	1	0	0	0
2003275008f	1	3	4	also	RB	5	share	advmod	1	1	0	0	0
2003275008f	1	4	12	quickly	RB	11	goes	advmod	1	1	0	0	0
2003275009m	4	3	1	Maybe	RB	5	learn	advmod	1	1	0	0	0
2003275009m	2	6	6	quietly	RB	4	make	advmod	1	1	0	0	0
2003275009m	1	9	4	better	RBR	5	than	advmod	1	1	0	0	0
2003275009m	2	9	5	really	RB	3	feel	advmod	1	1	0	0	0
2003275009m	1	9	6	before	RB	5	than	advmod	1	1	0	0	0
2003275009m	1	10	1	Also	RB	2	play	advmod	1	1	0	0	0
2003275009m	1	11	6	more	RBR	7	interesting	advmod	1	1	0	0	0
2003275009m	5	12	1	All	RB	6	try	advmod	1	1	0	0	0
2003275009m	2	13	7	well	RB	5	play	advmod	1	1	0	0	0
2003275009m	1	14	5	more	RBR	6	relaxing	advmod	1	1	0	0	0
2003275010f	3	5	9	then	RB	6	play	advmod	1	1	0	0	0
2003275010f	1	5	14	just	RB	15	say	advmod	1	1	0	0	0
2003275011f	1	7	3	often	RB	4	spend	advmod	1	1	0	0	0
2003275011f	1	9	6	also	RB	7	improve	advmod	1	1	0	0	0
2003275011f	1	16	5	more	RBR	6	beautiful	advmod	1	1	0	0	0
2003275011f	1	18	1	So	RB	2	learn	advmod	1	1	0	0	0
2003275011f	1	18	5	right	RB	6	now	advmod	1	1	0	0	0
2003275011f	4	18	6	now	RB	2	learn	advmod	1	1	0	0	0
2003275012m	1	1	17	so	RB	16	think	advmod	1	1	0	0	0
2003275012m	1	2	8	more	RBR	9	interesting	advmod	1	1	0	0	0
2003275012m	1	2	11	more	RBR	12	important	advmod	1	1	0	0	0
2003275012m	3	4	1	Maybe	RB	4	be	advmod	1	1	0	0	0
2003275012m	1	5	3	up	RB	2	's	advmod	1	1	0	0	0
2003275012m	2	7	9	happily	RB	7	play	advmod	1	1	0	0	0
2003275012m	1	9	4	maybe	RB	3	all	advmod	1	1	0	0	0
2003275012m	1	9	13	just	RB	14	try	advmod	1	1	0	0	0
2003275013f	1	3	4	so	RB	3	think	advmod	1	1	0	0	0
2003275013f	1	4	6	so	RB	5	think	advmod	1	1	0	0	0
2003275013f	3	6	5	so	RB	8	play	advmod	1	1	0	0	0
2003275013f	1	7	9	fast	RB	8	run	advmod	1	1	0	0	0
2003275013f	1	7	12	fast	RB	11	swim	advmod	1	1	0	0	0
2003275014f	3	7	1	Now	RB	4	were	advmod	1	1	0	0	0
2003275014f	1	7	9	always	RB	10	go	advmod	1	1	0	0	0
2003275014f	1	9	14	very	RB	15	well	advmod	1	1	0	0	0
2003275014f	3	9	15	well	RB	12	play	advmod	1	1	0	0	0
2003275014f	1	10	8	sometimes	RB	9	bored	advmod	1	1	0	0	0
2003275014f	1	11	5	very	RB	6	happy	advmod	1	1	0	0	0
2003275014f	3	11	15	maybe	RB	18	become	advmod	1	1	0	0	0
2003275014f	1	14	4	just	RB	5	want	advmod	1	1	0	0	0
2003275014f	1	15	13	most	RBS	14	important	advmod	1	1	0	0	0
2103271001f	1	2	10	because	RB	11	of	advmod	1	1	0	0	0
2103271001f	1	3	10	just	RB	9	is	advmod	1	1	0	0	0
2103271001f	1	4	29	as	RB	30	smart	advmod	1	1	0	0	0
2103271001f	1	5	3	only	RB	4	make	advmod	1	1	0	0	0
2103271002f	1	2	10	best	RBS	9	like	advmod	1	1	0	0	0
2103271002f	2	4	2	now	RB	4	is	advmod	1	1	0	0	0
2103271002f	3	4	8	more	RBR	11	popular	advmod	1	1	0	0	0
2103271002f	1	5	6	best	RBS	5	like	advmod	1	1	0	0	0
2103271002f	1	17	6	up	RB	7	early	advmod	1	1	0	0	0
2103271002f	2	17	7	early	RB	5	get	advmod	1	1	0	0	0
2103271002f	1	18	5	very	RB	6	tired	advmod	1	1	0	0	0
2103271002f	3	19	15	sometimes	RB	18	remember	advmod	1	1	0	0	0
2103271002f	2	20	1	Then	RB	3	forget	advmod	1	1	0	0	0
2103271002f	2	21	5	almost	RB	3	think	advmod	1	1	0	0	0
2103271002f	2	23	6	just	RB	8	want	advmod	1	1	0	0	0
2103271002f	1	24	7	too	RB	8	much	advmod	1	1	0	0	0
2103271002f	2	24	8	much	RB	6	think	advmod	1	1	0	0	0
2103271002f	1	25	1	Just	RB	2	be	advmod	1	1	0	0	0
2103271003	2	1	5	more	RBR	3	like	advmod	1	1	0	0	0
2103271003	2	2	5	more	RBR	3	like	advmod	1	1	0	0	0
2103271003	3	3	1	Maybe	RB	4	are	advmod	1	1	0	0	0
2103271003	1	4	6	very	RB	7	good	advmod	1	1	0	0	0
2103271003	1	8	7	there	RB	8	is	advmod	1	1	0	0	0
2103271003	1	10	2	also	RB	3	have	advmod	1	1	0	0	0
2103271003	1	12	3	there	RB	4	is	advmod	1	1	0	0	0
2103271003	4	14	9	easily	RB	5	get	advmod	1	1	0	0	0
2103271003	1	16	6	so	RB	7	weather	advmod	1	1	0	0	0
2103271003	1	18	4	really	RB	5	clean	advmod	1	1	0	0	0
2103275008m	1	2	5	so	RB	4	think	advmod	1	1	0	0	0
2103275008m	1	4	12	better	RBR	11	live	advmod	1	1	0	0	0
2103275008m	1	5	9	just	RB	8	is	advmod	1	1	0	0	0
2103275008m	5	7	3	also	RB	8	hobbies	advmod	1	1	0	0	0
2103275008m	1	7	17	even	RB	18	something	advmod	1	1	0	0	0
2103275008m	4	9	1	hardly	RB	5	learn	advmod	1	1	0	0	0
2103275008m	1	10	7	always	RB	8	starting	advmod	1	1	0	0	0
2103275008m	11	11	1	So	RB	12	learn	advmod	1	1	0	0	0
1307271001f	4	3	1	Nowadays	RB	5	people	advmod	2	1	0	0	0
1307271001f	4	7	9	forever	RB	5	live	advmod	2	1	0	0	0
1307271001f	4	8	1	Maybe	RB	5	think	advmod	2	1	0	0	0
1307271001f	2	8	7	again	RB	5	think	advmod	2	1	0	0	0
1307271001f	1	9	11	more	RBR	10	is	advmod	2	1	0	0	0
1307271001f	1	10	7	as	RB	8	convenient	advmod	2	1	0	0	0
1307271001f	4	15	7	quickly	RB	3	get	advmod	2	1	0	0	0
1307271001f	3	16	6	easily	RB	3	call	advmod	2	1	0	0	0
1307271001f	2	18	2	only	RB	4	's	advmod	2	1	0	0	0
1307271001f	2	18	7	also	RB	9	's	advmod	2	1	0	0	0
1307271001f	1	19	16	more	RBR	17	modern	advmod	2	1	0	0	0
1307271002f	1	1	9	much	RB	10	better	advmod	2	1	0	0	0
1307271002f	1	2	3	very	RB	4	rapidly	advmod	2	1	0	0	0
1307271002f	2	2	4	rapidly	RB	2	develops	advmod	2	1	0	0	0
1307271002f	1	3	13	anymore	RB	12	singing	advmod	2	1	0	0	0
1307271002f	4	4	1	However	RB	5	living	advmod	2	1	0	0	0
1307271002f	1	6	18	very	RB	19	beautiful	advmod	2	1	0	0	0
1307271002f	3	8	1	Perhaps	RB	4	find	advmod	2	1	0	0	0
1307271002f	1	9	3	more	RBR	4	many	advmod	2	1	0	0	0
1307271002f	1	10	5	enough	RB	4	lucky	advmod	2	1	0	0	0
1307271002f	8	21	14	more	RBR	6	stand	advmod	2	1	0	0	0
1307271003f	1	3	9	more	RBR	10	suitable	advmod	2	1	0	0	0
1307271003f	1	6	8	just	RB	9	one	advmod	2	1	0	0	0
1307271003f	1	6	15	soon	RB	16	get	advmod	2	1	0	0	0
1307271003f	1	11	4	always	RB	3	in	advmod	2	1	0	0	0
1307271004f	1	1	3	often	RB	2	is	advmod	2	1	0	0	0
1307271004f	1	1	11	always	RB	12	wants	advmod	2	1	0	0	0
1307271004f	1	6	14	physically	RB	13	health	advmod	2	1	0	0	0
1307271004f	2	7	2	also	RB	4	fly	advmod	2	1	0	0	0
1307271004f	1	11	2	also	RB	3	has	advmod	2	1	0	0	0
1307271004f	1	13	10	also	RB	9	is	advmod	2	1	0	0	0
1307271005f	4	1	1	More	RBR	5	choose	advmod	2	1	0	0	0
1307271005f	4	2	2	as	RB	6	prefer	advmod	2	1	0	0	0
1307271005f	4	4	1	First	RB	5	is	advmod	2	1	0	0	0
1307271005f	1	4	6	more	RBR	7	convient	advmod	2	1	0	0	0
1307271005f	1	4	21	there	RB	20	markets	advmod	2	1	0	0	0
1307271005f	1	5	6	rapidly	RB	5	improving	advmod	2	1	0	0	0
1307271005f	2	5	7	nowadays	RB	5	improving	advmod	2	1	0	0	0
1307271005f	7	7	1	Secondly	RB	8	getting	advmod	2	1	0	0	0
1307271005f	1	8	11	more	RBR	12	clearly	advmod	2	1	0	0	0
1307271005f	2	8	23	just	RB	25	of	advmod	2	1	0	0	0
1307271005f	1	8	24	because	RB	25	of	advmod	2	1	0	0	0
1307271005f	1	9	6	most	RBS	7	important	advmod	2	1	0	0	0
1307271006m	1	1	6	always	RB	5	is	advmod	2	1	0	0	0
1307271006m	5	3	2	as	RB	7	like	advmod	2	1	0	0	0
1307271006m	1	5	3	too	RB	4	busy	advmod	2	1	0	0	0
1307271006m	1	8	2	just	RB	3	do	advmod	2	1	0	0	0
1307271006m	1	11	4	even	RB	5	breathe	advmod	2	1	0	0	0
1307271006m	1	12	1	So	RB	2	go	advmod	2	1	0	0	0
1307271006m	4	12	6	together	RB	2	go	advmod	2	1	0	0	0
1307271006m	1	15	3	just	RB	4	sit	advmod	2	1	0	0	0
1307271006m	1	17	3	really	RB	4	relaxing	advmod	2	1	0	0	0
1307271006m	1	18	3	there	RB	4	is	advmod	2	1	0	0	0
1307271006m	2	21	7	only	RB	9	way	advmod	2	1	0	0	0
1307271006m	3	21	9	way	RB	12	relax	advmod	2	1	0	0	0
1307271007m	1	2	6	better	RB	7	educated	advmod	2	1	0	0	0
1307271007m	1	3	16	quickly	RB	15	develop	advmod	2	1	0	0	0
1307271007m	2	4	1	Also	RB	3	have	advmod	2	1	0	0	0
1307271007m	1	5	10	quickly	RB	9	developing	advmod	2	1	0	0	0
1307271007m	1	6	17	still	RB	16	are	advmod	2	1	0	0	0
1307271007m	1	6	18	very	RB	19	low	advmod	2	1	0	0	0
1307271007m	1	7	3	all	RB	4	go	advmod	2	1	0	0	0
1307271007m	1	8	10	better	RBR	11	than	advmod	2	1	0	0	0
1307271007m	2	8	11	faster	RB	9	grow	advmod	2	1	0	0	0
1307271008m	2	2	1	However	RB	3	prefer	advmod	2	1	0	0	0
1307271008m	1	2	4	live	RB	3	prefer	advmod	2	1	0	0	0
1307271008m	1	3	6	more	RBR	7	interesting	advmod	2	1	0	0	0
1307271008m	2	6	8	sometime	RB	6	is	advmod	2	1	0	0	0
1307271008m	3	9	7	sometimes	RB	4	live	advmod	2	1	0	0	0
1307271008m	1	9	14	also	RB	15	take	advmod	2	1	0	0	0
1307271008m	1	9	26	home	RB	25	back	advmod	2	1	0	0	0
1307271008m	1	10	7	more	RBR	8	relaxing	advmod	2	1	0	0	0
1307271008m	1	12	12	wisely	RB	11	choose	advmod	2	1	0	0	0
1307271009m	1	5	3	too	RB	2	is	advmod	2	1	0	0	0
1307271009m	1	5	21	so	RB	22	much	advmod	2	1	0	0	0
1307271009m	3	10	9	now	RB	6	run	advmod	2	1	0	0	0
1307271009m	2	11	6	easy	RB	8	get	advmod	2	1	0	0	0
1307271009m	1	11	13	almost	RB	14	people	advmod	2	1	0	0	0
1307271009m	3	14	21	forever	RB	18	keep	advmod	2	1	0	0	0
1307275001f	1	2	3	usually	RB	4	long	advmod	2	1	0	0	0
1307275001f	1	2	20	still	RB	21	doing	advmod	2	1	0	0	0
1307275001f	2	5	2	now	RB	4	am	advmod	2	1	0	0	0
1307275001f	3	7	2	now	RB	5	play	advmod	2	1	0	0	0
1307275001f	2	8	4	doubt	RB	2	is	advmod	2	1	0	0	0
1307275001f	1	8	11	pretty	RB	12	hard	advmod	2	1	0	0	0
1307275001f	5	9	2	actually	RB	7	matter	advmod	2	1	0	0	0
1307275001f	1	10	19	better	RBR	18	become	advmod	2	1	0	0	0
1307275001f	1	10	22	more	RBR	23	confident	advmod	2	1	0	0	0
1307275001f	1	11	4	always	RB	3	is	advmod	2	1	0	0	0
1307275001f	1	11	45	because	RB	46	at	advmod	2	1	0	0	0
1307275001f	8	14	1	All	RB	9	give	advmod	2	1	0	0	0
1307275001f	1	15	1	So	RB	2	come	advmod	2	1	0	0	0
1307275002f	1	5	13	more	RBR	14	nevours	advmod	2	1	0	0	0
1307275002f	1	7	1	Second	RB	2	playing	advmod	2	1	0	0	0
1307275002f	1	8	4	actually	RB	3	are	advmod	2	1	0	0	0
1307275002f	2	8	15	quickly	RB	13	learning	advmod	2	1	0	0	0
1307275002f	2	10	1	Only	RB	3	person	advmod	2	1	0	0	0
1307275002f	1	10	5	truly	RB	6	loves	advmod	2	1	0	0	0
1307275002f	2	10	18	well	RB	16	learn	advmod	2	1	0	0	0
1307275002f	3	13	2	even	RB	5	have	advmod	2	1	0	0	0
1307275002f	2	14	11	sometimes	RB	9	enjoy	advmod	2	1	0	0	0
1307275002f	1	14	15	also	RB	16	be	advmod	2	1	0	0	0
1307275002f	2	15	1	Only	RB	3	people	advmod	2	1	0	0	0
1307275002f	1	15	5	truly	RB	6	love	advmod	2	1	0	0	0
1307275002f	1	15	10	ahead	RB	9	go	advmod	2	1	0	0	0
1307275003f	2	2	1	Nowadays	RB	3	are	advmod	2	1	0	0	0
1307275003f	1	2	2	there	RB	3	are	advmod	2	1	0	0	0
1307275003f	1	2	4	so	RB	3	are	advmod	2	1	0	0	0
1307275003f	1	2	9	so	RB	10	interested	advmod	2	1	0	0	0
1307275003f	1	3	2	always	RB	3	talk	advmod	2	1	0	0	0
1307275003f	1	3	10	so	RB	11	on	advmod	2	1	0	0	0
1307275003f	1	4	2	just	RB	3	becomes	advmod	2	1	0	0	0
1307275003f	2	5	23	also	RB	25	interested	advmod	2	1	0	0	0
1307275003f	1	6	4	just	RB	3	is	advmod	2	1	0	0	0
1307275003f	1	9	14	more	RBR	15	beautifully	advmod	2	1	0	0	0
1307275003f	3	11	9	just	RB	12	belongs	advmod	2	1	0	0	0
1307275003f	1	12	4	maybe	RB	5	change	advmod	2	1	0	0	0
1307275003f	1	14	18	more	RBR	19	special	advmod	2	1	0	0	0
1307275004f	1	2	5	maybe	RB	4	think	advmod	2	1	0	0	0
1307275004f	1	4	6	even	RB	5	are	advmod	2	1	0	0	0
1307275004f	1	5	3	also	RB	2	is	advmod	2	1	0	0	0
1307275004f	2	7	1	Maybe	RB	3	is	advmod	2	1	0	0	0
1307275004f	1	7	11	really	RB	12	give	advmod	2	1	0	0	0
1307275004f	1	7	16	so	RB	17	much	advmod	2	1	0	0	0
1307275004f	5	7	17	much	RB	12	give	advmod	2	1	0	0	0
1307275004f	3	9	1	Sometimes	RB	4	improvise	advmod	2	1	0	0	0
1307275004f	2	10	1	Also	RB	3	improve	advmod	2	1	0	0	0
1307275005m	2	3	4	sometimes	RB	2	love	advmod	2	1	0	0	0
1307275005m	1	8	4	usually	RB	5	was	advmod	2	1	0	0	0
1307275005m	1	8	21	really	RB	22	makes	advmod	2	1	0	0	0
1307275005m	2	8	24	habby	RB	22	makes	advmod	2	1	0	0	0
1307275006m	4	2	1	Nowadays	RB	5	people	advmod	2	1	0	0	0
1307275006m	1	7	20	more	RBR	21	friendly	advmod	2	1	0	0	0
1307275006m	3	8	1	So	RB	4	learn	advmod	2	1	0	0	0
1307275006m	1	11	13	also	RB	14	get	advmod	2	1	0	0	0
13101b2009	3	1	4	well	RB	1	Telling	advmod	2	1	0	0	0
13101b2009	1	1	13	even	RB	14	spread	advmod	2	1	0	0	0
13101b2009	1	1	17	more	RBR	18	easily	advmod	2	1	0	0	0
13101b2009	4	1	18	easily	RB	14	spread	advmod	2	1	0	0	0
13101b2009	1	2	6	deeply	RB	5	studied	advmod	2	1	0	0	0
13101b2009	2	5	8	over	RB	6	told	advmod	2	1	0	0	0
13101b2009	1	5	16	only	RB	17	in	advmod	2	1	0	0	0
1309171001f	1	1	4	rapidly	RB	3	developing	advmod	2	1	0	0	0
1309171001f	1	3	5	so	RB	4	think	advmod	2	1	0	0	0
1309171001f	2	5	1	First	RB	3	is	advmod	2	1	0	0	0
1309171001f	2	5	5	doubt	RB	3	is	advmod	2	1	0	0	0
1309171001f	1	6	14	much	RB	15	more	advmod	2	1	0	0	0
1309171001f	1	7	5	only	RB	6	beneficial	advmod	2	1	0	0	0
1309171001f	1	7	12	also	RB	11	is	advmod	2	1	0	0	0
1309171001f	2	11	4	more	RBR	6	time	advmod	2	1	0	0	0
1309171001f	1	12	3	also	RB	4	have	advmod	2	1	0	0	0
1309171002f	4	2	1	Nowadays	RB	5	cities	advmod	2	1	0	0	0
1309171002f	3	4	11	more	RBR	14	popular	advmod	2	1	0	0	0
1309171002f	1	5	4	also	RB	5	brings	advmod	2	1	0	0	0
1309171002f	1	9	4	also	RB	5	sit	advmod	2	1	0	0	0
1309171002f	1	11	1	just	RB	2	do	advmod	2	1	0	0	0
1309171003m	7	3	14	as	RB	21	more	advmod	2	1	0	0	0
1309171003m	9	3	15	more	RBR	24	absorb	advmod	2	1	0	0	0
1309171003m	1	4	9	also	RB	10	has	advmod	2	1	0	0	0
1309171003m	1	5	9	very	RB	10	important	advmod	2	1	0	0	0
1309171003m	4	5	12	only	RB	8	is	advmod	2	1	0	0	0
1309171003m	1	5	18	also	RB	19	help	advmod	2	1	0	0	0
1309171003m	4	7	1	So	RB	5	say	advmod	2	1	0	0	0
1309171003m	1	7	6	no	RB	5	say	advmod	2	1	0	0	0
1309171003m	1	8	3	too	RB	4	many	advmod	2	1	0	0	0
1309171003m	1	9	13	all	RB	14	hope	advmod	2	1	0	0	0
1309171003m	1	9	17	better	RBR	16	live	advmod	2	1	0	0	0
1309171003m	1	10	9	still	RB	10	solve	advmod	2	1	0	0	0
1309171003m	3	13	9	better	RBR	6	make	advmod	2	1	0	0	0
1309171003m	1	13	19	more	RBR	20	positive	advmod	2	1	0	0	0
1309171004m	1	1	5	quickly	RB	4	developing	advmod	2	1	0	0	0
1309171004m	1	3	7	also	RB	8	brings	advmod	2	1	0	0	0
1309171004m	2	4	15	even	RB	17	food	advmod	2	1	0	0	0
1309171004m	1	7	4	quitely	RB	3	go	advmod	2	1	0	0	0
1309171004m	1	8	3	much	RB	2	takes	advmod	2	1	0	0	0
1309171004m	1	8	9	also	RB	10	pollute	advmod	2	1	0	0	0
1309171004m	3	8	13	heavily	RB	10	pollute	advmod	2	1	0	0	0
1309171004m	1	9	11	most	RBS	12	healthy	advmod	2	1	0	0	0
1309171004m	1	12	1	Generally	RB	2	speaking	advmod	2	1	0	0	0
1309171005f	3	1	7	more	RBR	10	conveniet	advmod	2	1	0	0	0
1309171005f	1	1	11	especially	RB	12	in	advmod	2	1	0	0	0
1309171005f	1	2	4	also	RB	3	are	advmod	2	1	0	0	0
1309171005f	1	3	10	much	RB	11	better	advmod	2	1	0	0	0
1309171005f	1	3	25	more	RBR	26	due	advmod	2	1	0	0	0
1309171005f	1	3	37	more	RBR	38	careful	advmod	2	1	0	0	0
1309171005f	1	4	3	also	RB	4	think	advmod	2	1	0	0	0
1309171005f	1	4	23	far	RB	24	away	advmod	2	1	0	0	0
1309171005f	2	4	24	away	RB	22	go	advmod	2	1	0	0	0
1309171005f	3	4	30	really	RB	33	like	advmod	2	1	0	0	0
1309171005f	2	5	8	easily	RB	6	do	advmod	2	1	0	0	0
1309171005f	3	5	9	even	RB	12	do	advmod	2	1	0	0	0
1309171005f	1	6	4	more	RBR	3	's	advmod	2	1	0	0	0
1309171005f	1	6	13	better	RBR	14	than	advmod	2	1	0	0	0
1309171005f	2	6	14	clearly	RB	12	be	advmod	2	1	0	0	0
1309171005f	1	7	1	Generally	RB	2	speaking	advmod	2	1	0	0	0
1309171005f	3	7	2	specially	RB	5	enjoy	advmod	2	1	0	0	0
1309171006f	1	3	3	always	RB	4	imagine	advmod	2	1	0	0	0
1309171006f	1	4	2	just	RB	3	feel	advmod	2	1	0	0	0
1309171006f	1	7	3	also	RB	2	is	advmod	2	1	0	0	0
1309171006f	7	8	1	Nowadays	RB	8	apeared	advmod	2	1	0	0	0
1309171006f	4	9	1	Even	RB	5	know	advmod	2	1	0	0	0
1309171006f	1	9	11	really	RB	12	healthy	advmod	2	1	0	0	0
1309171006f	1	10	5	quite	RB	6	different	advmod	2	1	0	0	0
1309171006f	1	15	2	only	RB	3	does	advmod	2	1	0	0	0
1309171006f	3	15	11	better	RBR	8	make	advmod	2	1	0	0	0
1309171006f	1	15	13	also	RB	14	exercises	advmod	2	1	0	0	0
1309171006f	3	15	17	better	RBR	14	exercises	advmod	2	1	0	0	0
1309171007f	3	2	1	Nowadys	RB	4	develops	advmod	2	1	0	0	0
1309171007f	1	2	5	so	RB	6	fast	advmod	2	1	0	0	0
1309171007f	2	2	6	fast	RB	4	develops	advmod	2	1	0	0	0
1309171007f	3	2	11	more	RBR	14	convient	advmod	2	1	0	0	0
1309171007f	1	3	10	gradually	RB	11	appear	advmod	2	1	0	0	0
1309171007f	1	4	10	so	RB	11	terrible	advmod	2	1	0	0	0
1309171007f	1	5	5	rapidly	RB	4	increasing	advmod	2	1	0	0	0
1309171007f	4	5	6	also	RB	10	is	advmod	2	1	0	0	0
1309171007f	4	6	8	just	RB	4	make	advmod	2	1	0	0	0
1309171007f	1	6	19	very	RB	20	poor	advmod	2	1	0	0	0
1309171007f	3	7	1	However	RB	4	is	advmod	2	1	0	0	0
1309171007f	1	7	5	more	RBR	6	comfortable	advmod	2	1	0	0	0
1309171007f	1	8	4	so	RB	5	clean	advmod	2	1	0	0	0
1309171007f	1	10	9	always	RB	8	are	advmod	2	1	0	0	0
1309171007f	1	10	10	very	RB	11	close	advmod	2	1	0	0	0
1309171007f	2	11	1	However	RB	3	are	advmod	2	1	0	0	0
1309171007f	1	11	4	always	RB	3	are	advmod	2	1	0	0	0
1309171007f	1	12	4	more	RBR	5	close	advmod	2	1	0	0	0
1309171007f	1	12	12	further	RBR	11	is	advmod	2	1	0	0	0
1309171007f	4	13	1	all	RB	5	prefer	advmod	2	1	0	0	0
1309171008m	1	2	16	just	RB	15	disadventages	advmod	2	1	0	0	0
1309171008m	1	7	6	just	RB	5	are	advmod	2	1	0	0	0
1309171008m	1	7	7	too	RB	8	busy	advmod	2	1	0	0	0
1309171008m	3	9	6	here	RB	9	tire	advmod	2	1	0	0	0
1309171008m	1	10	5	hard	RB	4	working	advmod	2	1	0	0	0
1309171008m	1	11	1	Too	RB	2	much	advmod	2	1	0	0	0
1309171008m	1	11	5	there	RB	4	are	advmod	2	1	0	0	0
1309171008m	1	12	4	sometime	RB	3	is	advmod	2	1	0	0	0
1309171008m	2	13	3	really	RB	5	help	advmod	2	1	0	0	0
1309171008m	2	13	9	closer	RBR	7	make	advmod	2	1	0	0	0
1309171008m	1	14	2	much	RB	3	better	advmod	2	1	0	0	0
1309171008m	1	14	10	down	RB	11	only	advmod	2	1	0	0	0
1309171008m	3	14	11	only	RB	8	calm	advmod	2	1	0	0	0
1309171009f	19	1	1	Nowadays	RB	20	becoming	advmod	2	1	0	0	0
1309171009f	1	1	19	also	RB	20	becoming	advmod	2	1	0	0	0
1309171009f	1	3	11	maybe	RB	12	do	advmod	2	1	0	0	0
1309171009f	1	5	14	enough	RB	13	small	advmod	2	1	0	0	0
1309171009f	3	5	24	even	RB	27	need	advmod	2	1	0	0	0
1309171009f	1	5	30	just	RB	31	walk	advmod	2	1	0	0	0
1309171009f	4	7	16	anymore	RB	12	is	advmod	2	1	0	0	0
1309171009f	1	7	20	instead	RB	19	smile	advmod	2	1	0	0	0
1309171009f	3	8	1	Gradually	RB	4	feel	advmod	2	1	0	0	0
1309175001m	1	2	7	still	RB	8	remain	advmod	2	1	0	0	0
1309175001m	1	4	3	always	RB	4	suffer	advmod	2	1	0	0	0
1309175001m	1	7	3	also	RB	4	play	advmod	2	1	0	0	0
1309175001m	5	9	9	too	RB	4	listen	advmod	2	1	0	0	0
1309175002f	2	4	15	even	RB	17	become	advmod	2	1	0	0	0
1309175002f	1	4	21	just	RB	22	becomes	advmod	2	1	0	0	0
1309175002f	1	8	11	more	RBR	12	clearly	advmod	2	1	0	0	0
1309175002f	6	8	12	clearly	RB	6	feel	advmod	2	1	0	0	0
1309175002f	1	9	3	clearly	RB	2	making	advmod	2	1	0	0	0
1309175002f	4	9	16	so	RB	20	become	advmod	2	1	0	0	0
1309175002f	4	10	1	All	RB	5	is	advmod	2	1	0	0	0
1309175002f	1	10	6	very	RB	7	necessary	advmod	2	1	0	0	0
1309175003m	1	2	2	just	RB	3	like	advmod	2	1	0	0	0
1309175003m	1	3	7	very	RB	8	difficult	advmod	2	1	0	0	0
1309175003m	4	4	2	as	RB	6	overcome	advmod	2	1	0	0	0
1309175003m	3	4	3	long	RB	6	overcome	advmod	2	1	0	0	0
1309175003m	1	5	13	also	RB	14	learn	advmod	2	1	0	0	0
1309175004m	4	1	1	Nowadays	RB	5	people	advmod	2	1	0	0	0
1309175004m	1	2	2	really	RB	3	support	advmod	2	1	0	0	0
1309175004m	1	3	5	really	RB	6	difficult	advmod	2	1	0	0	0
1309175004m	1	4	7	really	RB	8	busy	advmod	2	1	0	0	0
1309175004m	1	5	3	really	RB	4	helpful	advmod	2	1	0	0	0
1309175004m	5	6	1	Also	RB	6	make	advmod	2	1	0	0	0
1309175004m	1	7	9	always	RB	10	make	advmod	2	1	0	0	0
1309175004m	1	8	3	really	RB	4	important	advmod	2	1	0	0	0
1309175004m	1	9	7	more	RBR	8	talented	advmod	2	1	0	0	0
1309175004m	1	12	13	always	RB	12	is	advmod	2	1	0	0	0
1309175005f	2	1	1	Almost	RB	3	parents	advmod	2	1	0	0	0
1309175005f	4	5	13	naturely	RB	9	play	advmod	2	1	0	0	0
1309175005f	1	6	3	also	RB	2	's	advmod	2	1	0	0	0
1309175005f	2	9	2	sometime	RB	4	judge	advmod	2	1	0	0	0
1309175005f	1	11	3	just	RB	2	's	advmod	2	1	0	0	0
1309175005f	4	12	1	Then	RB	5	have	advmod	2	1	0	0	0
1309175005f	1	14	7	instead	RB	8	of	advmod	2	1	0	0	0
1309175006m	8	3	1	So	RB	9	relax	advmod	2	1	0	0	0
1309175006m	5	4	1	Always	RB	6	improve	advmod	2	1	0	0	0
1309175006m	1	7	8	more	RBR	9	handsome	advmod	2	1	0	0	0
1309175006m	1	7	13	only	RB	14	know	advmod	2	1	0	0	0
1309175006m	2	14	1	Now	RB	3	'm	advmod	2	1	0	0	0
1309175007f	5	1	15	matter	RB	10	play	advmod	2	1	0	0	0
1309175007f	2	3	1	Nowadays	RB	3	are	advmod	2	1	0	0	0
1309175007f	1	3	9	just	RB	10	for	advmod	2	1	0	0	0
1309175007f	1	5	4	more	RBR	5	relaxing	advmod	2	1	0	0	0
1309175007f	1	7	5	however	RB	4	time	advmod	2	1	0	0	0
1309175007f	1	8	14	too	RB	15	much	advmod	2	1	0	0	0
1309175007f	1	9	7	very	RB	8	tired	advmod	2	1	0	0	0
1309175007f	1	11	9	really	RB	8	is	advmod	2	1	0	0	0
1309175007f	1	12	14	more	RBR	15	fantastic	advmod	2	1	0	0	0
1309175008f	1	1	1	Nowadays	RB	2	music	advmod	2	1	0	0	0
1309175008f	1	2	3	everywhere	RB	2	appears	advmod	2	1	0	0	0
1309175008f	2	4	1	Actually	RB	3	are	advmod	2	1	0	0	0
1309175008f	3	5	1	Firstly	RB	4	help	advmod	2	1	0	0	0
1309175008f	3	7	1	Secondly	RB	4	graduate	advmod	2	1	0	0	0
1309175008f	8	8	1	So	RB	9	is	advmod	2	1	0	0	0
1309175008f	4	9	1	However	RB	5	think	advmod	2	1	0	0	0
1309175008f	1	11	8	very	RB	9	hard	advmod	2	1	0	0	0
1309175008f	2	12	13	truly	RB	11	love	advmod	2	1	0	0	0
1309175008f	3	15	17	truly	RB	14	interest	advmod	2	1	0	0	0
2210187001m	1	4	9	almost	RB	10	no	advmod	2	1	0	0	0
2210187001m	2	4	13	better	RBR	11	strength	advmod	2	1	0	0	0
2210187002m	1	1	1	As	RB	2	far	advmod	2	1	0	0	0
2210187002m	7	1	2	far	RB	9	considered	advmod	2	1	0	0	0
2210187002m	2	1	11	so	RB	13	housework	advmod	2	1	0	0	0
2210187002m	1	2	7	obviously	RB	6	are	advmod	2	1	0	0	0
2210187002m	1	2	8	more	RBR	9	independent	advmod	2	1	0	0	0
2210187002m	2	3	8	faster	RBR	6	grow	advmod	2	1	0	0	0
2210187002m	2	6	13	doubt	RB	11	are	advmod	2	1	0	0	0
2210187003f	1	1	10	differently	RB	9	answer	advmod	2	1	0	0	0
2210187003f	1	5	3	more	RBR	4	doing	advmod	2	1	0	0	0
2210187003f	3	9	16	so	RB	13	benefit	advmod	2	1	0	0	0
2210187004m	3	1	9	certainly	RB	6	do	advmod	2	1	0	0	0
2210187004m	2	5	1	However	RB	3	's	advmod	2	1	0	0	0
2210187004m	1	6	33	over	RB	32	are	advmod	2	1	0	0	0
2210187004m	9	7	1	Therefore	RB	10	lead	advmod	2	1	0	0	0
2210187005f	1	2	12	especially	RB	13	busy	advmod	2	1	0	0	0
2210187005f	1	3	3	still	RB	4	agree	advmod	2	1	0	0	0
2210187005f	3	3	11	apart	RB	8	take	advmod	2	1	0	0	0
2210187005f	1	4	16	as	RB	17	busy	advmod	2	1	0	0	0
2210187005f	1	4	22	so	RB	21	we	advmod	2	1	0	0	0
2210187005f	1	6	3	also	RB	2	are	advmod	2	1	0	0	0
2210187005f	9	8	1	Meanwhile	RB	10	become	advmod	2	1	0	0	0
2210187005f	1	8	11	even	RB	12	better	advmod	2	1	0	0	0
2210187005f	1	9	6	sooner	RB	5	formed	advmod	2	1	0	0	0
2210187005f	3	10	1	So	RB	4	do	advmod	2	1	0	0	0
2210187005f	1	11	11	already	RB	12	growing	advmod	2	1	0	0	0
2210187006m	1	2	8	even	RB	7	ignore	advmod	2	1	0	0	0
2210187006m	2	4	1	First	RB	3	is	advmod	2	1	0	0	0
2210187006m	1	4	31	before	RB	30	assume	advmod	2	1	0	0	0
2210187006m	13	6	2	matter	RB	15	do	advmod	2	1	0	0	0
2210187006m	1	6	14	just	RB	15	do	advmod	2	1	0	0	0
2210187006m	2	7	14	often	RB	12	grow	advmod	2	1	0	0	0
2210187007m	1	3	1	As	RB	2	far	advmod	2	1	0	0	0
2210187007m	6	3	2	far	RB	8	is	advmod	2	1	0	0	0
2210187007m	1	4	6	sky	RB	7	is	advmod	2	1	0	0	0
2210187007m	1	5	3	so	RB	4	vital	advmod	2	1	0	0	0
2210187007m	1	6	3	just	RB	4	like	advmod	2	1	0	0	0
2210187007m	3	7	4	only	RB	7	thing	advmod	2	1	0	0	0
2210187008m	3	3	5	sometimes	RB	2	is	advmod	2	1	0	0	0
2210187008m	1	4	2	just	RB	3	consider	advmod	2	1	0	0	0
2210187008m	1	4	7	even	RB	8	ridiculous	advmod	2	1	0	0	0
2210187008m	1	5	7	forwards	RB	6	look	advmod	2	1	0	0	0
2210187008m	1	6	4	very	RB	5	hard	advmod	2	1	0	0	0
2210187008m	2	10	1	Also	RB	3	think	advmod	2	1	0	0	0
2210187008m	1	14	4	only	RB	5	study	advmod	2	1	0	0	0
2210187008m	3	14	11	forever	RB	8	win	advmod	2	1	0	0	0
2210187008m	1	15	6	even	RB	7	do	advmod	2	1	0	0	0
2210187008m	1	15	16	well	RB	15	live	advmod	2	1	0	0	0
2210187009m	3	1	23	even	RB	26	have	advmod	2	1	0	0	0
2210187009m	1	2	7	much	RB	8	more	advmod	2	1	0	0	0
2210187009m	1	2	8	more	RBR	9	important	advmod	2	1	0	0	0
2210187009m	1	3	6	really	RB	7	care	advmod	2	1	0	0	0
2210187009m	1	3	36	always	RB	35	are	advmod	2	1	0	0	0
2210187009m	5	3	45	so	RB	50	have	advmod	2	1	0	0	0
2210187009m	2	4	18	less	RBR	20	homework	advmod	2	1	0	0	0
2210187009m	2	5	2	surely	RB	4	think	advmod	2	1	0	0	0
2210187010f	1	1	11	frequently	RB	12	debated	advmod	2	1	0	0	0
2210187010f	1	3	2	most	RBS	3	important	advmod	2	1	0	0	0
2210187010f	1	5	9	more	RBR	10	harmonious	advmod	2	1	0	0	0
2210187011m	5	2	1	Firstly	RB	6	has	advmod	2	1	0	0	0
2210187011m	1	2	16	too	RB	17	hard	advmod	2	1	0	0	0
2210187011m	1	2	31	too	RB	32	early	advmod	2	1	0	0	0
2210187011m	5	2	32	early	RB	27	get	advmod	2	1	0	0	0
2210187011m	4	4	1	So	RB	5	let	advmod	2	1	0	0	0
2210187011m	1	4	4	just	RB	5	let	advmod	2	1	0	0	0
2210187011m	2	5	1	Then	RB	3	is	advmod	2	1	0	0	0
2210187011m	2	5	5	doubt	RB	3	is	advmod	2	1	0	0	0
2210187011m	4	6	17	so	RB	21	have	advmod	2	1	0	0	0
2210187011m	1	6	27	instead	RB	28	of	advmod	2	1	0	0	0
2210187011m	1	7	4	too	RB	5	young	advmod	2	1	0	0	0
2210187011m	1	8	3	universal	RB	4	acknowledged	advmod	2	1	0	0	0
2210187011m	1	9	4	so	RB	5	hard	advmod	2	1	0	0	0
2210187012m	1	2	19	more	RBR	20	likely	advmod	2	1	0	0	0
2210187012m	1	3	3	also	RB	4	found	advmod	2	1	0	0	0
2210187012m	1	3	19	as	RB	20	well	advmod	2	1	0	0	0
2210187012m	4	3	20	well	RB	16	crowned	advmod	2	1	0	0	0
2210187012m	1	4	3	unbelievably	RB	4	profound	advmod	2	1	0	0	0
2210187012m	4	5	1	So	RB	5	'm	advmod	2	1	0	0	0
13121b2005f	1	2	10	also	RB	9	is	advmod	2	1	0	0	0
13121b2005f	2	8	1	Besides	RB	3	spent	advmod	2	1	0	0	0
1311271001f	6	1	19	meanwhile	RB	13	become	advmod	2	1	0	0	0
1311271001f	5	3	2	nowadays	RB	7	become	advmod	2	1	0	0	0
1311271001f	1	4	28	also	RB	29	reduce	advmod	2	1	0	0	0
1311271002f	3	1	1	Recently	RB	4	becoming	advmod	2	1	0	0	0
1311271002f	1	1	5	more	RBR	6	convenient	advmod	2	1	0	0	0
1311271002f	1	1	9	because	RB	10	of	advmod	2	1	0	0	0
1311271002f	2	3	1	Obviously	RB	3	leads	advmod	2	1	0	0	0
1311271002f	1	3	5	more	RBR	6	serious	advmod	2	1	0	0	0
1311271002f	3	3	13	even	RB	16	traffic	advmod	2	1	0	0	0
1311271002f	1	4	1	As	RB	2	far	advmod	2	1	0	0	0
1311271002f	7	4	2	far	RB	9	lived	advmod	2	1	0	0	0
1311271002f	6	5	15	here	RB	9	been	advmod	2	1	0	0	0
1311271002f	2	6	8	greatly	RB	6	is	advmod	2	1	0	0	0
1311271002f	1	9	29	more	RBR	30	hopeful	advmod	2	1	0	0	0
1311271002f	1	10	8	more	RBR	9	healthy	advmod	2	1	0	0	0
1311271002f	1	12	9	usually	RB	8	start	advmod	2	1	0	0	0
1311271002f	1	12	10	once	RB	9	at	advmod	2	1	0	0	0
1311271003f	6	2	1	However	RB	7	want	advmod	2	1	0	0	0
1311271003f	5	2	2	nowadays	RB	7	want	advmod	2	1	0	0	0
1311271003f	2	3	4	doubt	RB	2	's	advmod	2	1	0	0	0
1311271003f	1	3	10	more	RBR	11	colorful	advmod	2	1	0	0	0
1311271003f	3	4	1	Maybe	RB	4	become	advmod	2	1	0	0	0
1311271003f	1	4	8	more	RBR	9	different	advmod	2	1	0	0	0
1311271003f	1	6	11	so	RB	12	on	advmod	2	1	0	0	0
1311271003f	1	7	6	quite	RB	7	different	advmod	2	1	0	0	0
1311271003f	1	8	2	only	RB	3	lead	advmod	2	1	0	0	0
1311271003f	5	8	16	frequently	RB	11	make	advmod	2	1	0	0	0
1311271003f	1	9	1	Maybe	RB	2	sometimes	advmod	2	1	0	0	0
1311271003f	3	9	2	sometimes	RB	5	feel	advmod	2	1	0	0	0
1311271003f	2	11	1	Also	RB	3	is	advmod	2	1	0	0	0
1311271003f	1	12	8	really	RB	9	attract	advmod	2	1	0	0	0
1311271003f	1	14	3	even	RB	4	seen	advmod	2	1	0	0	0
1311271003f	4	14	8	already	RB	4	seen	advmod	2	1	0	0	0
1311271004f	3	2	1	Firstly	RB	4	take	advmod	2	1	0	0	0
1311271004f	2	3	7	easily	RB	5	go	advmod	2	1	0	0	0
1311271004f	1	4	3	always	RB	4	means	advmod	2	1	0	0	0
1311271004f	4	5	1	Therefore	RB	5	go	advmod	2	1	0	0	0
1311271004f	1	5	4	only	RB	5	go	advmod	2	1	0	0	0
1311271004f	1	5	13	seldom	RB	14	find	advmod	2	1	0	0	0
1311271004f	1	6	13	easily	RB	14	disappointed	advmod	2	1	0	0	0
1311271004f	1	8	5	highly	RB	6	thought	advmod	2	1	0	0	0
1311271004f	5	10	1	However	RB	6	treat	advmod	2	1	0	0	0
1311271004f	1	11	7	only	RB	8	be	advmod	2	1	0	0	0
1311271004f	1	12	6	freely	RB	5	run	advmod	2	1	0	0	0
1311271005f	1	2	9	as	RB	10	awful	advmod	2	1	0	0	0
1311271005f	9	4	4	far	RB	13	time	advmod	2	1	0	0	0
1311271005f	4	4	20	always	RB	24	drive	advmod	2	1	0	0	0
1311271005f	2	5	10	early	RB	8	get	advmod	2	1	0	0	0
1311271005f	1	7	8	really	RB	9	poor	advmod	2	1	0	0	0
1311271005f	4	8	2	live	RB	6	are	advmod	2	1	0	0	0
1311271005f	2	9	14	also	RB	16	be	advmod	2	1	0	0	0
1311271006m	2	1	1	Rather	RB	3	live	advmod	2	1	0	0	0
1311271006m	8	4	1	Firstly	RB	9	is	advmod	2	1	0	0	0
1311271006m	1	4	10	more	RBR	11	colorful	advmod	2	1	0	0	0
1311271006m	2	6	1	Secondly	RB	3	is	advmod	2	1	0	0	0
1311271006m	1	6	4	quite	RB	5	convient	advmod	2	1	0	0	0
1311271006m	5	7	7	as	RB	2	are	advmod	2	1	0	0	0
1311271006m	4	8	1	Thirdly	RB	5	are	advmod	2	1	0	0	0
1311271006m	1	8	6	more	RBR	5	are	advmod	2	1	0	0	0
1311271006m	2	10	1	Fourthly	RB	3	is	advmod	2	1	0	0	0
1311271006m	1	10	4	more	RBR	5	possible	advmod	2	1	0	0	0
1311271007m	1	3	7	also	RB	8	causes	advmod	2	1	0	0	0
1311271007m	1	4	5	faster	RBR	4	develops	advmod	2	1	0	0	0
1311271007m	3	4	9	so	RB	12	makes	advmod	2	1	0	0	0
1311271007m	3	9	7	more	RBR	4	make	advmod	2	1	0	0	0
1311271008m	1	1	9	also	RB	10	making	advmod	2	1	0	0	0
1311271008m	4	2	1	More	RBR	5	want	advmod	2	1	0	0	0
1311271008m	1	3	1	As	RB	2	far	advmod	2	1	0	0	0
1311271008m	6	3	2	far	RB	8	prefer	advmod	2	1	0	0	0
1311271008m	3	4	9	more	RBR	12	serious	advmod	2	1	0	0	0
1311271008m	8	5	10	longer	RBR	2	are	advmod	2	1	0	0	0
1311271008m	4	9	11	just	RB	7	slow	advmod	2	1	0	0	0
1311271008m	1	9	19	aside	RB	18	doing	advmod	2	1	0	0	0
1311271008m	1	11	1	Only	RB	2	when	advmod	2	1	0	0	0
1311271009m	1	1	12	more	RBR	13	convient	advmod	2	1	0	0	0
1311271009m	1	2	17	much	RB	18	better	advmod	2	1	0	0	0
1311271009m	11	3	1	However	RB	12	becomes	advmod	2	1	0	0	0
1311271009m	1	3	2	because	RB	3	of	advmod	2	1	0	0	0
1311271009m	1	6	7	much	RB	8	better	advmod	2	1	0	0	0
1311271009m	1	7	4	much	RB	5	cleaner	advmod	2	1	0	0	0
1311271009m	1	7	10	much	RB	11	fresher	advmod	2	1	0	0	0
1311275001f	1	1	23	as	RB	24	possible	advmod	2	1	0	0	0
1311275001f	1	3	8	gradually	RB	9	realized	advmod	2	1	0	0	0
1311275001f	1	4	2	most	RBS	3	obviously	advmod	2	1	0	0	0
1311275001f	5	5	1	Meanwhile	RB	6	said	advmod	2	1	0	0	0
1311275001f	4	5	2	just	RB	6	said	advmod	2	1	0	0	0
1311275001f	1	5	14	more	RBR	15	confident	advmod	2	1	0	0	0
1311275001f	4	6	13	matter	RB	9	improve	advmod	2	1	0	0	0
1311275001f	1	7	15	also	RB	16	play	advmod	2	1	0	0	0
1311275002f	2	1	1	Nowadays	RB	3	people	advmod	2	1	0	0	0
1311275002f	1	3	8	quite	RB	9	well	advmod	2	1	0	0	0
1311275002f	4	3	9	well	RB	5	play	advmod	2	1	0	0	0
1311275002f	3	4	1	However	RB	4	give	advmod	2	1	0	0	0
1311275002f	1	5	1	Even	RB	2	worse	advmod	2	1	0	0	0
1311275002f	4	5	2	worse	RBR	6	hate	advmod	2	1	0	0	0
1311275002f	1	9	2	just	RB	3	think	advmod	2	1	0	0	0
1311275002f	1	9	11	really	RB	12	like	advmod	2	1	0	0	0
1311275003f	2	1	1	Personally	RB	3	agree	advmod	2	1	0	0	0
1311275003f	1	2	19	also	RB	20	convey	advmod	2	1	0	0	0
1311275003f	1	3	7	really	RB	8	vital	advmod	2	1	0	0	0
1311275003f	1	5	1	Therefore	RB	2	learning	advmod	2	1	0	0	0
1311275003f	1	6	6	also	RB	7	learn	advmod	2	1	0	0	0
1311275003f	1	6	19	much	RB	20	more	advmod	2	1	0	0	0
1311275003f	2	6	20	more	RBR	18	is	advmod	2	1	0	0	0
1311275003f	1	7	15	again	RB	14	practice	advmod	2	1	0	0	0
1311275003f	1	7	17	again	RB	18	overcome	advmod	2	1	0	0	0
1311275003f	3	8	1	Eventually	RB	4	find	advmod	2	1	0	0	0
1311275004f	2	1	1	Nowadays	RB	3	parents	advmod	2	1	0	0	0
1311275004f	1	2	10	only	RB	11	develop	advmod	2	1	0	0	0
1311275004f	4	3	17	especially	RB	13	play	advmod	2	1	0	0	0
1311275004f	1	5	14	longer	RB	15	be	advmod	2	1	0	0	0
1311275004f	1	6	3	only	RB	4	regard	advmod	2	1	0	0	0
1311275004f	3	7	1	Besides	RB	4	has	advmod	2	1	0	0	0
1311275004f	1	8	20	just	RB	19	's	advmod	2	1	0	0	0
1311275004f	3	9	1	Also	RB	4	cover	advmod	2	1	0	0	0
1311275004f	2	11	1	So	RB	3	follow	advmod	2	1	0	0	0
1311275004f	1	11	2	just	RB	3	follow	advmod	2	1	0	0	0
1311275004f	3	11	20	also	RB	23	let	advmod	2	1	0	0	0
1311275005m	1	4	7	also	RB	6	is	advmod	2	1	0	0	0
1311275005m	1	5	3	always	RB	2	's	advmod	2	1	0	0	0
1311275005m	1	6	1	Honestly	RB	2	different	advmod	2	1	0	0	0
1311275005m	8	7	1	So	RB	9	is	advmod	2	1	0	0	0
1311275005m	2	7	10	much	RB	12	beneficial	advmod	2	1	0	0	0
1311275005m	1	7	11	more	RBR	12	beneficial	advmod	2	1	0	0	0
1311275005m	1	8	3	only	RB	2	are	advmod	2	1	0	0	0
8142187001f	1	1	4	Absolutely	RB	3	is	advmod	3	1	0	0	0
8142187001f	5	10	12	equally	RB	7	do	advmod	3	1	0	0	0
8142187001f	2	12	6	everywhere	RB	4	growing	advmod	3	1	0	0	0
8142187001f	1	13	4	certainly	RB	5	good	advmod	3	1	0	0	0
8142187001f	2	13	25	regularly	RB	23	doing	advmod	3	1	0	0	0
8142187001f	1	14	18	seldomly	RB	19	do	advmod	3	1	0	0	0
8142187001f	4	16	10	someday	RB	6	have	advmod	3	1	0	0	0
8142187001f	2	17	3	before	RB	5	help	advmod	3	1	0	0	0
8142187001f	1	17	18	so	RB	17	do	advmod	3	1	0	0	0
8142187002f	2	1	1	Currently	RB	3	have	advmod	3	1	0	0	0
8142187002f	1	3	2	all	RB	3	hold	advmod	3	1	0	0	0
8142187002f	1	4	1	Frankly	RB	2	speaking	advmod	3	1	0	0	0
8142187002f	1	4	10	once	RB	11	was	advmod	3	1	0	0	0
8142187002f	1	7	3	all	RB	4	know	advmod	3	1	0	0	0
8142187002f	2	8	2	all	RB	4	step	advmod	3	1	0	0	0
8142187002f	1	8	10	independantly	RB	9	live	advmod	3	1	0	0	0
8142187002f	2	11	9	much	RB	11	self-centred	advmod	3	1	0	0	0
8142187002f	1	11	10	more	RBR	11	self-centred	advmod	3	1	0	0	0
8142187002f	2	13	9	always	RB	7	like	advmod	3	1	0	0	0
8142187002f	2	14	1	Apparently	RB	3	's	advmod	3	1	0	0	0
8142187002f	1	15	3	about	RB	4	others	advmod	3	1	0	0	0
8142187002f	1	16	17	even	RB	18	year	advmod	3	1	0	0	0
8142187002f	1	17	6	just	RB	5	is	advmod	3	1	0	0	0
8142187002f	2	18	1	Maybe	RB	3	are	advmod	3	1	0	0	0
8142187002f	3	19	1	However	RB	4	convince	advmod	3	1	0	0	0
8142187002f	4	20	14	maybe	RB	10	do	advmod	3	1	0	0	0
8142187003m	1	3	6	absolutely	RB	7	right	advmod	3	1	0	0	0
8142187003m	1	4	4	as	RB	5	follows	advmod	3	1	0	0	0
8142187003m	2	6	1	Maybe	RB	3	say	advmod	3	1	0	0	0
8142187003m	1	6	6	too	RB	7	young	advmod	3	1	0	0	0
8142187003m	1	7	2	totally	RB	3	agree	advmod	3	1	0	0	0
8142187003m	1	7	4	however	RB	3	agree	advmod	3	1	0	0	0
8142187003m	1	8	17	along	RB	18	well	advmod	3	1	0	0	0
8142187003m	2	8	18	well	RB	16	get	advmod	3	1	0	0	0
8142187003m	1	9	6	as	RB	7	early	advmod	3	1	0	0	0
8142187003m	2	9	7	early	RB	5	start	advmod	3	1	0	0	0
8142187003m	1	10	7	always	RB	8	ask	advmod	3	1	0	0	0
8142187003m	3	12	1	Otherwise	RB	4	make	advmod	3	1	0	0	0
8142187003m	1	13	3	absolutely	RB	4	right	advmod	3	1	0	0	0
8142187003m	2	14	5	right	RB	3	's	advmod	3	1	0	0	0
8142187003m	2	14	6	just	RB	8	children	advmod	3	1	0	0	0
8142187004m	1	1	3	often	RB	4	see	advmod	3	1	0	0	0
8142187004m	4	4	1	Clearly	RB	5	do	advmod	3	1	0	0	0
8142187004m	2	5	19	only	RB	21	study	advmod	3	1	0	0	0
8142187004m	5	6	1	First	RB	6	help	advmod	3	1	0	0	0
8142187004m	5	8	1	Second	RB	6	help	advmod	3	1	0	0	0
8142187004m	3	9	12	better	RBR	9	do	advmod	3	1	0	0	0
8142187004m	1	10	10	fast	RB	9	think	advmod	3	1	0	0	0
8142187004m	1	10	12	quickly	RB	11	write	advmod	3	1	0	0	0
8142187005m	2	1	5	nowadays	RB	7	is	advmod	3	1	0	0	0
8142187005m	3	1	8	only	RB	11	child	advmod	3	1	0	0	0
8142187005m	1	1	19	much	RB	20	valued	advmod	3	1	0	0	0
8142187005m	1	2	9	so	RB	10	fragile	advmod	3	1	0	0	0
8142187005m	1	3	2	as	RB	3	far	advmod	3	1	0	0	0
8142187005m	3	3	3	far	RB	6	'm	advmod	3	1	0	0	0
8142187005m	1	6	3	much	RB	4	likely	advmod	3	1	0	0	0
8142187005m	1	7	8	that	RB	9	worth	advmod	3	1	0	0	0
8142187005m	1	8	15	also	RB	16	learn	advmod	3	1	0	0	0
8142187005m	1	9	15	only	RB	16	grow	advmod	3	1	0	0	0
8142187005m	3	9	17	more	RBR	20	dependent	advmod	3	1	0	0	0
8142187005m	1	10	1	Instead	RB	2	of	advmod	3	1	0	0	0
8142187006f	1	1	2	often	RB	3	appear	advmod	3	1	0	0	0
8142187006f	6	1	19	so	RB	25	went	advmod	3	1	0	0	0
8142187006f	1	3	1	Firstly	RB	2	doing	advmod	3	1	0	0	0
8142187006f	2	4	16	too	RB	14	become	advmod	3	1	0	0	0
8142187006f	1	5	15	definatly	RB	16	go	advmod	3	1	0	0	0
8142187006f	2	6	1	Also	RB	3	learn	advmod	3	1	0	0	0
8142187006f	1	6	4	more	RBR	3	learn	advmod	3	1	0	0	0
8142187006f	7	7	19	better	RBR	12	makes	advmod	3	1	0	0	0
8142187006f	1	7	21	also	RB	22	develops	advmod	3	1	0	0	0
8142187006f	1	7	27	instead	RB	28	of	advmod	3	1	0	0	0
8142187007m	1	1	7	definately	RB	6	is	advmod	3	1	0	0	0
8142187007m	1	3	3	also	RB	2	are	advmod	3	1	0	0	0
8142187007m	1	4	3	just	RB	4	gain	advmod	3	1	0	0	0
8142187007m	2	7	2	also	RB	4	be	advmod	3	1	0	0	0
8142187007m	6	7	18	more	RBR	12	understand	advmod	3	1	0	0	0
8142187007m	2	8	12	alone	RB	10	leave	advmod	3	1	0	0	0
8142187007m	1	9	2	up	RB	3	is	advmod	3	1	0	0	0
8142187007m	1	10	3	just	RB	4	let	advmod	3	1	0	0	0
8142187008m	1	2	4	also	RB	5	agree	advmod	3	1	0	0	0
8142187008m	2	5	1	Furthermore	RB	3	is	advmod	3	1	0	0	0
8142187008m	1	6	26	protentially	RB	27	promote	advmod	3	1	0	0	0
8142187008m	2	7	1	However	RB	3	is	advmod	3	1	0	0	0
8142187008m	1	7	12	very	RB	13	useful	advmod	3	1	0	0	0
8142187008m	1	8	7	always	RB	8	live	advmod	3	1	0	0	0
8142187008m	1	8	15	implicitly	RB	16	disapprove	advmod	3	1	0	0	0
8142187008m	2	9	4	only	RB	2	is	advmod	3	1	0	0	0
8142187008m	1	9	12	also	RB	13	memorizes	advmod	3	1	0	0	0
8142187009m	2	1	1	Now	RB	3	is	advmod	3	1	0	0	0
8142187009m	1	2	6	quite	RB	7	unacceptable	advmod	3	1	0	0	0
8142187009m	1	6	1	Furthermore	RB	2	doing	advmod	3	1	0	0	0
8142187009m	2	9	7	so	RB	9	is	advmod	3	1	0	0	0
8142187009m	3	10	1	Just	RB	4	guessed	advmod	3	1	0	0	0
8142187009m	1	10	14	now	RB	15	destroyed	advmod	3	1	0	0	0
8142187009m	1	11	1	As	RB	2	as	advmod	3	1	0	0	0
8142187009m	4	11	2	far	RB	6	housework	advmod	3	1	0	0	0
8142187009m	4	11	22	so	RB	26	ourselves	advmod	3	1	0	0	0
8142187009m	1	11	25	better	RBR	26	ourselves	advmod	3	1	0	0	0
8142187010f	6	1	9	now	RB	3	are	advmod	3	1	0	0	0
8142187010f	1	1	13	always	RB	12	are	advmod	3	1	0	0	0
8142187010f	1	1	30	just	RB	31	watches	advmod	3	1	0	0	0
8142187010f	1	3	15	also	RB	16	have	advmod	3	1	0	0	0
8142187010f	1	3	29	still	RB	30	have	advmod	3	1	0	0	0
8142187010f	8	4	1	Firstly	RB	9	allows	advmod	3	1	0	0	0
8142187010f	1	4	17	also	RB	18	gives	advmod	3	1	0	0	0
8142187010f	18	4	27	then	RB	9	allows	advmod	3	1	0	0	0
8142187010f	1	5	1	Secondly	RB	2	doing	advmod	3	1	0	0	0
8142187010f	1	5	5	also	RB	4	is	advmod	3	1	0	0	0
8142187010f	1	5	8	out	RB	9	of	advmod	3	1	0	0	0
8142187010f	8	6	1	Thirdly	RB	9	develops	advmod	3	1	0	0	0
8142187010f	1	6	8	also	RB	9	develops	advmod	3	1	0	0	0
8142187010f	1	7	14	just	RB	15	wait	advmod	3	1	0	0	0
8161271001CM	1	2	21	finally	RB	22	come	advmod	3	1	0	0	0
8161271001CM	8	2	30	sometimes	RB	22	come	advmod	3	1	0	0	0
8161271001CM	2	3	1	However	RB	3	is	advmod	3	1	0	0	0
8161271001CM	6	4	9	merely	RB	3	mention	advmod	3	1	0	0	0
8161271001CM	2	5	27	away	RB	25	is	advmod	3	1	0	0	0
8161271001CM	1	7	6	just	RB	7	5-minute	advmod	3	1	0	0	0
8161271001CM	3	7	8	well	RB	5	is	advmod	3	1	0	0	0
8161271001CM	3	9	5	together	RB	8	makes	advmod	3	1	0	0	0
8161271001CM	2	9	10	better	RBR	8	makes	advmod	3	1	0	0	0
8161271002CM	1	1	8	also	RB	9	have	advmod	3	1	0	0	0
8161271002CM	6	2	12	too	RB	6	living	advmod	3	1	0	0	0
8161271002CM	1	3	9	more	RBR	10	attractive	advmod	3	1	0	0	0
8161271002CM	9	4	1	First	RB	10	say	advmod	3	1	0	0	0
8161271002CM	2	5	7	rationally	RB	5	making	advmod	3	1	0	0	0
8161271002CM	1	7	4	always	RB	5	make	advmod	3	1	0	0	0
8161271002CM	2	7	16	only	RB	18	have	advmod	3	1	0	0	0
8161271002CM	1	7	19	more	RBR	18	have	advmod	3	1	0	0	0
8161271002CM	7	9	1	However	RB	8	is	advmod	3	1	0	0	0
8161271002CM	1	9	9	totally	RB	8	is	advmod	3	1	0	0	0
8161271002CM	2	11	5	even	RB	7	get	advmod	3	1	0	0	0
8161271002CM	1	11	11	appearently	RB	12	lower	advmod	3	1	0	0	0
8161271002CM	4	11	16	nowadays	RB	20	see	advmod	3	1	0	0	0
8161271002CM	1	11	19	rarely	RB	20	see	advmod	3	1	0	0	0
8161271002CM	4	11	24	here	RB	20	see	advmod	3	1	0	0	0
8161271002CM	1	13	3	just	RB	2	are	advmod	3	1	0	0	0
8161271002CM	10	14	1	Second	RB	11	say	advmod	3	1	0	0	0
8161271002CM	2	15	12	nearly	RB	14	month	advmod	3	1	0	0	0
8161271002CM	1	17	5	very	RB	6	well	advmod	3	1	0	0	0
8161271002CM	3	18	1	So	RB	4	choose	advmod	3	1	0	0	0
8161271003CM	1	4	1	Frankly	RB	2	speaking	advmod	3	1	0	0	0
8161271003CM	1	5	6	actually	RB	5	's	advmod	3	1	0	0	0
8161271003CM	1	5	23	seldom	RB	24	have	advmod	3	1	0	0	0
8161271003CM	8	6	2	however	RB	10	drives	advmod	3	1	0	0	0
8161271003CM	1	8	1	As	RB	2	far	advmod	3	1	0	0	0
8161271003CM	6	8	2	far	RB	8	'm	advmod	3	1	0	0	0
8161271003CM	1	9	3	rather	RB	4	live	advmod	3	1	0	0	0
8161271003CM	1	11	12	alone	RB	13	sing	advmod	3	1	0	0	0
8161271003CM	1	11	20	down	RB	21	anywhere	advmod	3	1	0	0	0
8161271003CM	2	11	21	anywhere	RB	19	lie	advmod	3	1	0	0	0
8161271003CM	1	11	27	slowly	RB	28	moving	advmod	3	1	0	0	0
8161271003CM	1	12	1	Just	RB	2	imagine	advmod	3	1	0	0	0
8161271003CM	1	15	16	as	RB	17	well	advmod	3	1	0	0	0
8161271003CM	2	16	1	Besides	RB	3	do	advmod	3	1	0	0	0
8161271003CM	1	16	7	close	RB	6	get	advmod	3	1	0	0	0
8161271003CM	1	20	1	Generally	RB	2	speaking	advmod	3	1	0	0	0
8161271004CF	4	4	1	However	RB	5	come	advmod	3	1	0	0	0
8161271004CF	2	5	9	much	RB	11	convenient	advmod	3	1	0	0	0
8161271004CF	1	5	10	more	RBR	11	convenient	advmod	3	1	0	0	0
8161271004CF	1	6	7	quickly	RB	6	places	advmod	3	1	0	0	0
8161271004CF	3	7	10	late	RB	7	watch	advmod	3	1	0	0	0
8161271004CF	1	7	14	then	RB	15	get	advmod	3	1	0	0	0
8161271004CF	5	7	20	even	RB	15	get	advmod	3	1	0	0	0
8161271004CF	2	8	7	urgently	RB	5	buy	advmod	3	1	0	0	0
8161271004CF	3	8	16	just	RB	13	find	advmod	3	1	0	0	0
8161271004CF	4	9	1	Additionally	RB	5	has	advmod	3	1	0	0	0
8161271004CF	1	9	4	also	RB	5	has	advmod	3	1	0	0	0
8161271004CF	1	10	9	Sometimes	RB	10	glowing	advmod	3	1	0	0	0
8161271004CF	1	10	11	warmly	RB	10	glowing	advmod	3	1	0	0	0
8161271004CF	4	10	13	brightly	RB	17	feel	advmod	3	1	0	0	0
8161271004CF	1	10	21	as	RB	22	well	advmod	3	1	0	0	0
8161271004CF	1	13	4	closer	RBR	3	get	advmod	3	1	0	0	0
8161271004CF	1	14	8	more	RBR	9	tightly	advmod	3	1	0	0	0
8161271004CF	5	14	9	tightly	RB	4	connected	advmod	3	1	0	0	0
8161271005CF	2	1	1	Well	RB	3	think	advmod	3	1	0	0	0
8161271005CF	1	2	1	Right	RB	2	now	advmod	3	1	0	0	0
8161271005CF	1	2	10	just	RB	11	step	advmod	3	1	0	0	0
8161271005CF	1	3	3	forward	RB	2	look	advmod	3	1	0	0	0
8161271005CF	3	4	4	only	RB	7	am	advmod	3	1	0	0	0
8161271005CF	1	4	16	much	RB	17	more	advmod	3	1	0	0	0
8161271005CF	1	7	6	always	RB	5	is	advmod	3	1	0	0	0
8161271005CF	1	7	15	really	RB	14	is	advmod	3	1	0	0	0
8161271005CF	1	8	2	also	RB	3	depends	advmod	3	1	0	0	0
8161271005CF	5	10	15	often	RB	10	used	advmod	3	1	0	0	0
8161271005CF	7	10	21	here	RB	14	gotten	advmod	3	1	0	0	0
8161271005CF	1	11	14	quite	RB	15	used	advmod	3	1	0	0	0
8161271005CF	4	12	1	However	RB	5	play	advmod	3	1	0	0	0
8161271005CF	1	14	19	quite	RB	20	place	advmod	3	1	0	0	0
8161271005CF	1	15	15	even	RB	16	writing	advmod	3	1	0	0	0
8161271005CF	5	18	1	Maybe	RB	6	get	advmod	3	1	0	0	0
8161271005CF	1	18	21	just	RB	22	choose	advmod	3	1	0	0	0
8161271005CF	4	19	1	Well	RB	5	be	advmod	3	1	0	0	0
8161271005CF	1	19	7	still	RB	8	have	advmod	3	1	0	0	0
8161271005CF	1	19	18	still	RB	19	want	advmod	3	1	0	0	0
8161271005CF	1	19	29	finally	RB	28	be	advmod	3	1	0	0	0
8161271006CF	3	2	1	Obviously	RB	4	have	advmod	3	1	0	0	0
8161271006CF	3	5	1	Firstly	RB	4	is	advmod	3	1	0	0	0
8161271006CF	1	5	5	more	RBR	6	beautiful	advmod	3	1	0	0	0
8161271006CF	1	7	14	everywhere	RB	13	being	advmod	3	1	0	0	0
8161271006CF	1	8	2	just	RB	3	feel	advmod	3	1	0	0	0
8161271006CF	7	9	1	Secondly	RB	8	have	advmod	3	1	0	0	0
8161271006CF	1	9	18	as	RB	19	in	advmod	3	1	0	0	0
8161271006CF	1	11	19	more	RBR	20	besides	advmod	3	1	0	0	0
8161271006CF	1	12	6	just	RB	7	live	advmod	3	1	0	0	0
8161271006CF	1	13	13	completely	RB	14	drinking	advmod	3	1	0	0	0
8161271006CF	2	13	20	even	RB	22	working	advmod	3	1	0	0	0
8161271006CF	1	13	21	just	RB	22	working	advmod	3	1	0	0	0
8161271006CF	1	14	21	really	RB	20	is	advmod	3	1	0	0	0
8161271007TF	1	1	7	once	RB	8	taken	advmod	3	1	0	0	0
8161271007TF	1	1	17	there	RB	16	lived	advmod	3	1	0	0	0
8161271007TF	4	2	2	most	RBS	6	living	advmod	3	1	0	0	0
8161271007TF	3	4	1	However	RB	4	went	advmod	3	1	0	0	0
8161271007TF	1	4	10	more	RBR	11	boring	advmod	3	1	0	0	0
8161271007TF	1	5	16	also	RB	15	is	advmod	3	1	0	0	0
8161271007TF	1	7	12	there	RB	13	have	advmod	3	1	0	0	0
8161271007TF	1	7	20	still	RB	21	give	advmod	3	1	0	0	0
8161271007TF	1	7	26	here	RB	25	live	advmod	3	1	0	0	0
8161271007TF	1	8	15	only	RB	16	take	advmod	3	1	0	0	0
8161271007TF	1	9	13	more	RBR	14	easily	advmod	3	1	0	0	0
8161271007TF	2	9	14	easily	RB	12	obtained	advmod	3	1	0	0	0
8161271007TF	1	10	4	simply	RB	5	due	advmod	3	1	0	0	0
8161271008CM	4	3	1	First	RB	5	is	advmod	3	1	0	0	0
8161271008CM	2	3	6	much	RB	8	convenient	advmod	3	1	0	0	0
8161271008CM	1	3	7	more	RBR	8	convenient	advmod	3	1	0	0	0
8161271008CM	1	4	15	ever	RB	16	existing	advmod	3	1	0	0	0
8161271008CM	1	5	19	also	RB	20	from	advmod	3	1	0	0	0
8161271008CM	1	5	25	as	RB	26	well	advmod	3	1	0	0	0
8161271008CM	9	6	1	However	RB	10	equiped	advmod	3	1	0	0	0
8161271008CM	1	6	8	that	RB	9	well	advmod	3	1	0	0	0
8161271008CM	1	6	9	well	RB	10	equiped	advmod	3	1	0	0	0
8161271008CM	1	7	5	always	RB	6	conclude	advmod	3	1	0	0	0
8161271008CM	1	8	12	also	RB	13	because	advmod	3	1	0	0	0
8161271008CM	1	9	21	only	RB	22	work	advmod	3	1	0	0	0
8161271008CM	5	10	1	However	RB	6	get	advmod	3	1	0	0	0
8161271008CM	3	11	11	once	RB	14	is	advmod	3	1	0	0	0
8161271008CM	4	12	1	Maybe	RB	5	claim	advmod	3	1	0	0	0
8161271008CM	1	12	31	especially	RB	32	in	advmod	3	1	0	0	0
8161271009CF	1	2	9	also	RB	10	catching	advmod	3	1	0	0	0
8161271009CF	1	2	28	instead	RB	29	of	advmod	3	1	0	0	0
8161271009CF	1	4	20	more	RBR	21	convenient	advmod	3	1	0	0	0
8161271009CF	2	5	1	Also	RB	3	have	advmod	3	1	0	0	0
8161271009CF	1	7	4	gradually	RB	3	formed	advmod	3	1	0	0	0
8161271009CF	1	7	6	unconciously	RB	7	so	advmod	3	1	0	0	0
8161271009CF	1	9	2	most	RBS	3	obvious	advmod	3	1	0	0	0
8161271009CF	1	10	4	only	RB	5	see	advmod	3	1	0	0	0
8161271009CF	4	10	10	now	RB	6	smog	advmod	3	1	0	0	0
8161271009CF	1	11	5	still	RB	6	developing	advmod	3	1	0	0	0
8161271009CF	1	11	7	quickly	RB	6	developing	advmod	3	1	0	0	0
8161271009CF	1	11	11	more	RBR	12	green	advmod	3	1	0	0	0
8161271009CF	3	13	1	So	RB	4	choose	advmod	3	1	0	0	0
8161271010CF	1	2	8	more	RBR	9	convenient	advmod	3	1	0	0	0
8161271010CF	1	4	7	most	RBS	8	concerned	advmod	3	1	0	0	0
8161271010CF	2	8	8	much	RB	10	slow	advmod	3	1	0	0	0
8161271010CF	1	8	9	more	RBR	10	slow	advmod	3	1	0	0	0
8161271010CF	2	10	1	Sometimes	RB	3	conjure	advmod	3	1	0	0	0
8161271010CF	1	12	3	no	RB	2	is	advmod	3	1	0	0	0
8161271011CF	3	1	12	more	RBR	15	attractive	advmod	3	1	0	0	0
8161271011CF	2	3	1	Actually	RB	3	prefer	advmod	3	1	0	0	0
8161271011CF	1	4	13	too	RB	14	crowded	advmod	3	1	0	0	0
8161271011CF	3	6	1	However	RB	4	drive	advmod	3	1	0	0	0
8161271011CF	2	8	1	Moreover	RB	3	's	advmod	3	1	0	0	0
8161271011CF	1	9	10	so	RB	11	expensive	advmod	3	1	0	0	0
8161271011CF	1	10	17	too	RB	18	hard	advmod	3	1	0	0	0
8161271011CF	1	11	4	quite	RB	5	attractive	advmod	3	1	0	0	0
8161271011CF	4	12	11	easily	RB	7	buy	advmod	3	1	0	0	0
8161271011CF	1	15	11	far	RB	10	be	advmod	3	1	0	0	0
8161271012CF	1	1	8	throughly	RB	9	divided	advmod	3	1	0	0	0
8161271012CF	1	5	13	more	RBR	14	diverse	advmod	3	1	0	0	0
8161271012CF	1	7	5	more	RBR	6	competent	advmod	3	1	0	0	0
8161271012CF	3	7	7	gradually	RB	4	be	advmod	3	1	0	0	0
8161271012CF	6	8	1	Only	RB	7	say	advmod	3	1	0	0	0
8161271012CF	1	9	1	However	RB	2	after	advmod	3	1	0	0	0
8161271012CF	1	12	22	before	RB	21	read	advmod	3	1	0	0	0
8161271012CF	1	13	1	Most	RBS	2	importantly	advmod	3	1	0	0	0
8161271012CF	3	13	2	importantly	RB	5	spend	advmod	3	1	0	0	0
8161271012CF	2	13	14	always	RB	16	overlooked	advmod	3	1	0	0	0
8161271012CF	2	15	19	also	RB	21	ourselves	advmod	3	1	0	0	0
8161271013CM	1	2	3	definately	RB	4	chosse	advmod	3	1	0	0	0
8161271013CM	1	3	25	more	RBR	26	important	advmod	3	1	0	0	0
8161271013CM	1	4	2	most	RBS	3	convenient	advmod	3	1	0	0	0
8161271013CM	1	4	13	highly	RB	14	developed	advmod	3	1	0	0	0
8161271013CM	3	5	1	Nowadays	RB	4	have	advmod	3	1	0	0	0
8161271013CM	1	5	8	anywhere	RB	7	get	advmod	3	1	0	0	0
8161271013CM	3	7	1	Also	RB	4	is	advmod	3	1	0	0	0
8161271013CM	3	8	20	even	RB	23	Land	advmod	3	1	0	0	0
8161271013CM	2	9	4	hardly	RB	6	found	advmod	3	1	0	0	0
8161271014CF	7	2	1	Away	RB	8	presents	advmod	3	1	0	0	0
8161271014CF	1	2	23	because	RB	24	of	advmod	3	1	0	0	0
8161271014CF	4	3	1	Above	RB	5	fascinates	advmod	3	1	0	0	0
8161271014CF	5	3	7	most	RBS	12	support	advmod	3	1	0	0	0
8161271014CF	1	3	29	relatively	RB	30	perfect	advmod	3	1	0	0	0
8161271014CF	7	6	1	Secondly	RB	8	mean	advmod	3	1	0	0	0
8161271014CF	1	7	16	more	RBR	17	determined	advmod	3	1	0	0	0
8161271014CF	2	7	30	well	RB	28	accomplish	advmod	3	1	0	0	0
8161271014CF	1	8	12	possible	RB	13	of	advmod	3	1	0	0	0
8161275001CF	1	2	2	sometimes	RB	3	has	advmod	3	1	0	0	0
8161275001CF	1	2	18	even	RB	19	getting	advmod	3	1	0	0	0
8161275001CF	1	3	6	so	RB	5	wonderful	advmod	3	1	0	0	0
8161275001CF	2	4	1	Nowadays	RB	3	is	advmod	3	1	0	0	0
8161275001CF	2	5	3	so	RB	1	Is	advmod	3	1	0	0	0
8161275001CF	5	6	1	Well	RB	6	's	advmod	3	1	0	0	0
8161275001CF	1	9	6	too	RB	7	busy	advmod	3	1	0	0	0
8161275001CF	1	9	15	just	RB	16	hate	advmod	3	1	0	0	0
8161275001CF	1	9	29	just	RB	30	ignore	advmod	3	1	0	0	0
8161275001CF	1	9	34	blindly	RB	35	encourage	advmod	3	1	0	0	0
8161275001CF	1	11	11	too	RB	12	expensive	advmod	3	1	0	0	0
8161275001CF	2	12	5	even	RB	7	kid	advmod	3	1	0	0	0
8161275001CF	1	12	29	barely	RB	30	costless	advmod	3	1	0	0	0
8161275001CF	1	14	4	too	RB	5	much	advmod	3	1	0	0	0
8161275002CF	3	1	1	Recently	RB	4	heard	advmod	3	1	0	0	0
8161275002CF	1	2	4	nearly	RB	5	horrible	advmod	3	1	0	0	0
8161275002CF	2	2	15	really	RB	13	like	advmod	3	1	0	0	0
8161275002CF	2	8	27	also	RB	29	disappear	advmod	3	1	0	0	0
8161275002CF	5	9	14	even	RB	9	is	advmod	3	1	0	0	0
8161275002CF	8	10	1	Therefore	RB	9	consider	advmod	3	1	0	0	0
8161275002CF	1	11	6	also	RB	5	is	advmod	3	1	0	0	0
8161275002CF	1	12	9	too	RB	10	old	advmod	3	1	0	0	0
8161275002CF	1	14	3	maybe	RB	2	child	advmod	3	1	0	0	0
8161275002CF	1	14	4	too	RB	5	young	advmod	3	1	0	0	0
8161275002CF	1	15	4	maybe	RB	3	man	advmod	3	1	0	0	0
8161275002CF	4	16	1	Thus	RB	5	taken	advmod	3	1	0	0	0
8161275002CF	1	17	1	Admittedly	RB	2	learning	advmod	3	1	0	0	0
8161275002CF	6	18	1	However	RB	7	considered	advmod	3	1	0	0	0
8161275002CF	2	19	1	Hense	RB	3	disagree	advmod	3	1	0	0	0
8161275003CF	1	1	16	also	RB	15	is	advmod	3	1	0	0	0
8161275003CF	1	3	8	mainly	RB	9	determined	advmod	3	1	0	0	0
8161275003CF	8	4	2	matter	RB	10	are	advmod	3	1	0	0	0
8161275003CF	1	4	11	still	RB	10	are	advmod	3	1	0	0	0
8161275003CF	3	4	19	well	RB	16	interest	advmod	3	1	0	0	0
8161275003CF	1	5	16	finally	RB	17	lead	advmod	3	1	0	0	0
8161275003CF	1	6	13	probably	RB	14	miss	advmod	3	1	0	0	0
8161275003CF	1	6	21	truely	RB	22	loves	advmod	3	1	0	0	0
8161275003CF	1	7	3	more	RBR	4	learning	advmod	3	1	0	0	0
8161275003CF	1	8	20	totally	RB	19	failed	advmod	3	1	0	0	0
8161275003CF	1	9	5	absolutely	RB	6	spent	advmod	3	1	0	0	0
8161275003CF	1	9	11	else	RB	10	something	advmod	3	1	0	0	0
8161275003CF	1	10	7	also	RB	8	cause	advmod	3	1	0	0	0
8161275003CF	1	11	3	always	RB	2	are	advmod	3	1	0	0	0
8161275003CF	1	11	8	maybe	RB	9	direct	advmod	3	1	0	0	0
8161275003CF	1	13	10	instead	RB	11	of	advmod	3	1	0	0	0
8161275003CF	1	14	1	Only	RB	2	when	advmod	3	1	0	0	0
8161275003CF	2	14	6	spontaneously	RB	4	chooses	advmod	3	1	0	0	0
8161275003CF	2	14	13	well	RB	11	do	advmod	3	1	0	0	0
8161275004CF	1	4	15	usually	RB	16	called	advmod	3	1	0	0	0
8161275004CF	1	4	27	truly	RB	28	educate	advmod	3	1	0	0	0
8161275004CF	1	5	3	more	RBR	2	's	advmod	3	1	0	0	0
8161275004CF	2	6	2	together	RB	4	foster	advmod	3	1	0	0	0
8161275004CF	1	7	2	then	RB	3	learning	advmod	3	1	0	0	0
8161275004CF	1	8	13	any	RB	12	are	advmod	3	1	0	0	0
8161275004CF	1	10	1	Moreover	RB	2	playing	advmod	3	1	0	0	0
8161275004CF	2	11	2	but	RB	4	least	advmod	3	1	0	0	0
8161275004CF	3	11	4	least	RBS	1	Last	advmod	3	1	0	0	0
8161275004CF	5	12	10	alone	RB	5	spend	advmod	3	1	0	0	0
8161275004CF	2	12	14	alike	RB	12	with	advmod	3	1	0	0	0
8161275004CF	9	13	20	again	RB	11	rush	advmod	3	1	0	0	0
8161275005CF	1	2	8	as	RB	9	well	advmod	3	1	0	0	0
8161275005CF	3	6	1	Sencondly	RB	4	help	advmod	3	1	0	0	0
8161275005CF	1	6	3	also	RB	4	help	advmod	3	1	0	0	0
8161275005CF	1	7	21	there	RB	20	are	advmod	3	1	0	0	0
8161275005CF	1	8	17	increasingly	RB	18	meaningful	advmod	3	1	0	0	0
8161275005CF	1	9	23	better	RBR	22	perform	advmod	3	1	0	0	0
8161275005CF	1	9	26	more	RBR	27	toterable	advmod	3	1	0	0	0
8161275005CF	1	11	21	differently	RB	20	performs	advmod	3	1	0	0	0
8161275006CF	1	3	15	always	RB	14	's	advmod	3	1	0	0	0
8161275006CF	1	4	9	all	RB	10	have	advmod	3	1	0	0	0
8161275006CF	2	5	27	also	RB	29	waste	advmod	3	1	0	0	0
8161275006CF	1	8	8	even	RB	9	benefit	advmod	3	1	0	0	0
8161275006CF	1	10	1	Only	RB	2	when	advmod	3	1	0	0	0
8161275006CF	1	10	10	truly	RB	11	love	advmod	3	1	0	0	0
8163271001CF	1	1	8	very	RB	9	pleasing	advmod	3	1	0	0	0
8163271001CF	2	2	1	However	RB	3	prefer	advmod	3	1	0	0	0
8163271001CF	1	4	6	always	RB	5	are	advmod	3	1	0	0	0
8163271001CF	1	4	7	very	RB	8	exciting	advmod	3	1	0	0	0
8163271001CF	1	4	19	much	RB	20	different	advmod	3	1	0	0	0
8163271001CF	1	4	26	really	RB	27	is	advmod	3	1	0	0	0
8163271001CF	1	5	4	indeed	RB	3	is	advmod	3	1	0	0	0
8163271001CF	1	5	5	more	RBR	6	fresh	advmod	3	1	0	0	0
8163271001CF	1	5	10	much	RB	11	quieter	advmod	3	1	0	0	0
8163271001CF	1	5	13	more	RBR	14	peaceful	advmod	3	1	0	0	0
8163271001CF	1	6	1	However	RB	2	in	advmod	3	1	0	0	0
8163271001CF	1	6	7	always	RB	8	find	advmod	3	1	0	0	0
8163271001CF	1	7	6	sometimes	RB	7	is	advmod	3	1	0	0	0
8163271001CF	1	7	8	too	RB	9	natural	advmod	3	1	0	0	0
8163271001CF	1	8	9	very	RB	10	inconvenient	advmod	3	1	0	0	0
8163271001CF	1	9	10	up	RB	11	early	advmod	3	1	0	0	0
8163271001CF	2	9	11	early	RB	9	get	advmod	3	1	0	0	0
8163271001CF	2	9	27	early	RB	29	well	advmod	3	1	0	0	0
8163271001CF	1	9	28	as	RB	29	well	advmod	3	1	0	0	0
8163271001CF	7	9	29	well	RB	22	like	advmod	3	1	0	0	0
8163271001CF	1	10	10	up	RB	11	early	advmod	3	1	0	0	0
8163271001CF	2	10	11	early	RB	9	getting	advmod	3	1	0	0	0
8163271001CF	1	10	16	early	RB	15	bed	advmod	3	1	0	0	0
8163271001CF	1	10	24	so	RB	23	do	advmod	3	1	0	0	0
8163271001CF	1	11	5	hardly	RB	4	is	advmod	3	1	0	0	0
8163271001CF	1	12	10	soon	RB	11	become	advmod	3	1	0	0	0
8163271001CF	1	14	3	only	RB	4	farmland	advmod	3	1	0	0	0
8163271001CF	1	15	3	hardly	RB	4	find	advmod	3	1	0	0	0
8163271001CF	1	16	7	more	RBR	8	modern	advmod	3	1	0	0	0
8163271001CF	1	19	3	much	RB	4	more	advmod	3	1	0	0	0
8163271001CF	2	19	4	more	RBR	2	are	advmod	3	1	0	0	0
8163271001CF	1	20	12	always	RB	13	find	advmod	3	1	0	0	0
8163271001CF	3	24	4	though	RB	7	be	advmod	3	1	0	0	0
8163271001CF	1	24	19	also	RB	18	is	advmod	3	1	0	0	0
8163271001CF	1	24	20	very	RB	21	warm	advmod	3	1	0	0	0
8163271002CF	1	3	14	still	RB	15	choose	advmod	3	1	0	0	0
8163271002CF	1	3	33	so	RB	34	long	advmod	3	1	0	0	0
8163271002CF	1	5	2	so	RB	3	many	advmod	3	1	0	0	0
8163271002CF	1	5	6	hard	RB	5	working	advmod	3	1	0	0	0
8163271002CF	1	6	3	always	RB	4	competing	advmod	3	1	0	0	0
8163271002CF	1	6	11	so	RB	12	hard	advmod	3	1	0	0	0
8163271002CF	8	6	12	hard	RB	4	competing	advmod	3	1	0	0	0
8163271002CF	1	6	16	naturally	RB	17	become	advmod	3	1	0	0	0
8163271002CF	1	6	21	because	RB	22	of	advmod	3	1	0	0	0
8163271002CF	1	9	15	exactly	RB	16	what	advmod	3	1	0	0	0
8163271002CF	1	9	20	more	RBR	21	colourful	advmod	3	1	0	0	0
8163271002CF	1	10	3	also	RB	2	is	advmod	3	1	0	0	0
8163271002CF	1	10	4	more	RBR	5	convenient	advmod	3	1	0	0	0
8163271002CF	1	11	3	more	RBR	4	many	advmod	3	1	0	0	0
8163271002CF	2	11	9	always	RB	11	hosted	advmod	3	1	0	0	0
8163271002CF	1	12	12	closely	RB	11	world	advmod	3	1	0	0	0
8163271002CF	2	12	16	doubt	RB	14	is	advmod	3	1	0	0	0
8163271002CF	1	15	7	always	RB	8	have	advmod	3	1	0	0	0
8163271002CF	10	16	17	away	RB	27	realize	advmod	3	1	0	0	0
8163271002CF	3	16	24	then	RB	27	realize	advmod	3	1	0	0	0
8163271002CF	1	16	32	always	RB	31	are	advmod	3	1	0	0	0
8163271002CF	2	16	33	there	RB	31	are	advmod	3	1	0	0	0
8163271003CF	1	1	9	better	RBR	8	is	advmod	3	1	0	0	0
8163271003CF	3	4	12	more	RBR	15	quick	advmod	3	1	0	0	0
8163271003CF	2	5	14	meanwhile	RB	16	have	advmod	3	1	0	0	0
8163271003CF	1	5	19	really	RB	20	hard	advmod	3	1	0	0	0
8163271003CF	1	6	17	enough	RB	16	ambitious	advmod	3	1	0	0	0
8163271003CF	1	12	8	more	RBR	9	likely	advmod	3	1	0	0	0
8163271003CF	8	13	1	Therefore	RB	9	benefit	advmod	3	1	0	0	0
8163271003CF	1	13	8	only	RB	9	benefit	advmod	3	1	0	0	0
8163271003CF	1	13	13	also	RB	14	think	advmod	3	1	0	0	0
8163271003CF	1	14	1	Generally	RB	2	speaking	advmod	3	1	0	0	0
8163271003CF	3	14	16	even	RB	19	grow	advmod	3	1	0	0	0
8163271003CF	1	15	14	excited	RB	15	accept	advmod	3	1	0	0	0
8163271004CF	1	2	1	Firstly	RB	2	living	advmod	3	1	0	0	0
8163271004CF	3	5	1	Meanwhile	RB	4	oppose	advmod	3	1	0	0	0
8163271004CF	1	6	2	nowadays	RB	1	Virtually	advmod	3	1	0	0	0
8163271004CF	1	7	12	as	RB	13	well	advmod	3	1	0	0	0
8163271004CF	1	11	14	better	RBR	15	than	advmod	3	1	0	0	0
8163271004CF	1	11	15	well	RB	16	living	advmod	3	1	0	0	0
8163271004CF	2	12	8	also	RB	10	opportunities	advmod	3	1	0	0	0
8163271004CF	6	13	1	However	RB	7	be	advmod	3	1	0	0	0
8163271004CF	1	14	1	As	RB	2	for	advmod	3	1	0	0	0
8163271005CF	1	2	10	completely	RB	11	inappropriate	advmod	3	1	0	0	0
8163271005CF	4	3	3	just	RB	7	suits	advmod	3	1	0	0	0
8163271005CF	1	3	9	better	RBR	10	in	advmod	3	1	0	0	0
8163271005CF	1	4	13	more	RBR	14	involved	advmod	3	1	0	0	0
8163271005CF	3	5	1	Maybe	RB	4	take	advmod	3	1	0	0	0
8163271005CF	1	5	7	more	RBR	8	social	advmod	3	1	0	0	0
8163271005CF	1	6	6	more	RBR	7	connected	advmod	3	1	0	0	0
8163271005CF	1	7	1	Secondly	RB	2	living	advmod	3	1	0	0	0
8163271005CF	4	7	6	surely	RB	2	living	advmod	3	1	0	0	0
8163271005CF	1	7	10	more	RBR	11	convenient	advmod	3	1	0	0	0
8163271005CF	1	8	9	long	RB	8	drive	advmod	3	1	0	0	0
8163271005CF	1	8	23	totally	RB	22	is	advmod	3	1	0	0	0
8163271005CF	3	9	2	rather	RB	5	save	advmod	3	1	0	0	0
8163271005CF	2	10	7	probably	RB	9	give	advmod	3	1	0	0	0
8163271005CF	1	10	16	as	RB	17	old	advmod	3	1	0	0	0
8163271005CF	3	13	33	all	RB	36	ability	advmod	3	1	0	0	0
8163271006CF	1	1	3	ever	RB	4	been	advmod	3	1	0	0	0
8163271006CF	2	3	1	Nowadays	RB	3	is	advmod	3	1	0	0	0
8163271006CF	1	3	2	there	RB	3	is	advmod	3	1	0	0	0
8163271006CF	1	5	12	more	RBR	13	pleasant	advmod	3	1	0	0	0
8163271006CF	1	8	17	easily	RB	18	see	advmod	3	1	0	0	0
8163271006CF	6	9	1	Furthermore	RB	7	is	advmod	3	1	0	0	0
8163271006CF	1	11	3	totally	RB	4	free	advmod	3	1	0	0	0
8163271006CF	1	15	10	more	RBR	11	friendly	advmod	3	1	0	0	0
8163271006CF	2	17	8	only	RB	6	is	advmod	3	1	0	0	0
8163271007CF	2	3	1	First	RB	3	'm	advmod	3	1	0	0	0
8163271007CF	1	5	8	less	RBR	9	experienced	advmod	3	1	0	0	0
8163271007CF	1	5	11	more	RBR	12	likely	advmod	3	1	0	0	0
8163271007CF	6	8	1	Third	RB	7	enjoy	advmod	3	1	0	0	0
8163271007CF	4	8	13	especially	RB	9	entertainment	advmod	3	1	0	0	0
8163271007CF	1	9	7	more	RBR	8	suitable	advmod	3	1	0	0	0
8163271007CF	5	10	11	hardly	RB	6	hanging	advmod	3	1	0	0	0
8163271007CF	4	11	1	Thus	RB	5	is	advmod	3	1	0	0	0
8163271008CF	4	1	1	Recently	RB	5	draws	advmod	3	1	0	0	0
8163271008CF	2	2	1	However	RB	3	believe	advmod	3	1	0	0	0
8163271008CF	1	2	9	merely	RB	10	be	advmod	3	1	0	0	0
8163271008CF	3	2	16	never	RB	19	plan	advmod	3	1	0	0	0
8163271008CF	2	4	11	only	RB	13	water	advmod	3	1	0	0	0
8163271008CF	7	4	20	also	RB	13	water	advmod	3	1	0	0	0
8163271008CF	1	7	11	already	RB	12	deteriorated	advmod	3	1	0	0	0
8163271008CF	1	8	1	Moreover	RB	2	failing	advmod	3	1	0	0	0
8163271008CF	1	9	8	less	RBR	9	social	advmod	3	1	0	0	0
8163271008CF	1	11	8	only	RB	9	exist	advmod	3	1	0	0	0
8163271008CF	1	13	9	longer	RBR	10	able	advmod	3	1	0	0	0
8163271008CF	1	14	6	only	RB	7	be	advmod	3	1	0	0	0
8163271009CF	1	12	1	More	RBR	2	importantly	advmod	3	1	0	0	0
8163271009CF	3	12	2	importantly	RB	5	come	advmod	3	1	0	0	0
8163271010CF	1	2	11	more	RBR	12	enjoy	advmod	3	1	0	0	0
8163271010CF	1	2	23	ceaselessly	RB	22	work	advmod	3	1	0	0	0
8163271010CF	2	2	25	also	RB	27	entertain	advmod	3	1	0	0	0
8163271010CF	2	3	1	However	RB	3	think	advmod	3	1	0	0	0
8163271010CF	1	3	4	differently	RB	3	think	advmod	3	1	0	0	0
8163271010CF	1	5	1	As	RB	2	far	advmod	3	1	0	0	0
8163271010CF	6	5	2	far	RB	8	consider	advmod	3	1	0	0	0
8163271010CF	8	8	1	Above	RB	9	plays	advmod	3	1	0	0	0
8163271010CF	7	10	1	However	RB	8	struggling	advmod	3	1	0	0	0
8163271010CF	1	10	12	as	RB	13	well	advmod	3	1	0	0	0
8163271010CF	1	11	14	as	RB	15	well	advmod	3	1	0	0	0
8163271010CF	7	12	1	Therefore	RB	8	escape	advmod	3	1	0	0	0
8163271010CF	1	12	2	even	RB	3	people	advmod	3	1	0	0	0
8163271010CF	1	13	7	relatively	RB	8	easy	advmod	3	1	0	0	0
8163271010CF	1	14	15	too	RB	16	stressful	advmod	3	1	0	0	0
8163271010CF	1	14	19	happily	RB	18	live	advmod	3	1	0	0	0
8163271010CF	1	15	3	even	RB	4	suffer	advmod	3	1	0	0	0
8163271010CF	1	16	5	maybe	RB	4	are	advmod	3	1	0	0	0
8163271010CF	1	17	3	more	RBR	4	living	advmod	3	1	0	0	0
8163271010CF	1	17	10	still	RB	11	enjoy	advmod	3	1	0	0	0
8163271010CF	5	17	23	even	RB	28	is	advmod	3	1	0	0	0
8163271010CF	1	17	27	there	RB	28	is	advmod	3	1	0	0	0
8163271010CF	2	18	1	Therefore	RB	3	think	advmod	3	1	0	0	0
8163271011CF	1	2	3	most	RBS	4	importantly	advmod	3	1	0	0	0
8163271011CF	3	2	4	importantly	RB	1	First	advmod	3	1	0	0	0
8163271011CF	1	2	7	now	RB	6	'm	advmod	3	1	0	0	0
8163271011CF	3	4	11	most	RBS	8	marvellous	advmod	3	1	0	0	0
8163271011CF	2	5	24	even	RB	26	enjoy	advmod	3	1	0	0	0
8163271011CF	1	6	1	As	RB	2	far	advmod	3	1	0	0	0
8163271011CF	10	6	2	far	RB	12	working	advmod	3	1	0	0	0
8163271011CF	1	7	7	also	RB	8	put	advmod	3	1	0	0	0
8163271011CF	1	9	4	easily	RB	3	are	advmod	3	1	0	0	0
8163271012CM	12	1	1	Nowadays	RB	13	debated	advmod	3	1	0	0	0
8163271012CM	8	3	1	However	RB	9	is	advmod	3	1	0	0	0
8163271012CM	1	3	2	as	RB	1	However	advmod	3	1	0	0	0
8163271012CM	2	3	3	far	RB	1	However	advmod	3	1	0	0	0
8163271012CM	1	4	7	more	RBR	8	convenient	advmod	3	1	0	0	0
8163271012CM	1	5	7	as	RB	8	far	advmod	3	1	0	0	0
8163271012CM	2	5	8	far	RB	6	want	advmod	3	1	0	0	0
8163271012CM	1	6	3	more	RBR	4	almost	advmod	3	1	0	0	0
8163271012CM	1	6	4	almost	RB	5	evert	advmod	3	1	0	0	0
8163271012CM	1	7	5	extremely	RB	6	competitive	advmod	3	1	0	0	0
8163271012CM	1	8	5	more	RBR	6	well-equipped	advmod	3	1	0	0	0
8163271012CM	1	9	1	Just	RB	2	imagine	advmod	3	1	0	0	0
8163271012CM	1	10	2	inevitably	RB	3	becomes	advmod	3	1	0	0	0
8163271012CM	1	10	4	more	RBR	5	attractive	advmod	3	1	0	0	0
8163271012CM	6	11	1	Moreover	RB	7	was	advmod	3	1	0	0	0
8163271012CM	2	12	1	Admittedly	RB	3	is	advmod	3	1	0	0	0
8163271012CM	1	12	4	more	RBR	5	tranquil	advmod	3	1	0	0	0
8163271012CM	10	14	1	However	RB	11	destroy	advmod	3	1	0	0	0
8163271012CM	1	16	14	more	RBR	15	appreciate	advmod	3	1	0	0	0
8163271013CM	1	1	13	always	RB	14	miss	advmod	3	1	0	0	0
8163271013CM	1	3	16	always	RB	15	is	advmod	3	1	0	0	0
8163271013CM	7	3	18	nearby	RB	25	want	advmod	3	1	0	0	0
8163271013CM	1	4	5	instead	RB	6	of	advmod	3	1	0	0	0
8163271013CM	2	4	14	neatly	RB	12	packed	advmod	3	1	0	0	0
8163271013CM	2	7	1	Thus	RB	3	believe	advmod	3	1	0	0	0
8163271013CM	1	7	5	more	RBR	6	favorable	advmod	3	1	0	0	0
8163271013CM	1	7	9	there	RB	8	live	advmod	3	1	0	0	0
8163271013CM	1	8	6	just	RB	7	produced	advmod	3	1	0	0	0
8163271013CM	2	10	5	so	RB	7	convenience	advmod	3	1	0	0	0
8163271013CM	1	10	6	much	RB	7	convenience	advmod	3	1	0	0	0
8163271013CM	1	10	18	seriously	RB	17	treated	advmod	3	1	0	0	0
8163271013CM	1	11	18	here	RB	17	come	advmod	3	1	0	0	0
8163271013CM	1	11	24	instead	RB	25	of	advmod	3	1	0	0	0
8163271014CF	2	2	1	Personally	RB	3	prefer	advmod	3	1	0	0	0
8163271014CF	1	3	12	undoubtedly	RB	13	brings	advmod	3	1	0	0	0
8163271014CF	1	5	11	more	RBR	12	comfortable	advmod	3	1	0	0	0
8163271014CF	2	6	1	Still	RB	3	is	advmod	3	1	0	0	0
8163271014CF	8	7	1	Generally	RB	9	situated	advmod	3	1	0	0	0
8163271014CF	1	9	13	easily	RB	14	carry	advmod	3	1	0	0	0
8163271014CF	3	11	1	Otherwise	RB	4	face	advmod	3	1	0	0	0
8163271014CF	3	12	1	Admittedly	RB	4	means	advmod	3	1	0	0	0
8163271014CF	4	12	17	there	RB	13	pay	advmod	3	1	0	0	0
8163271015CF	1	2	12	still	RB	13	prefer	advmod	3	1	0	0	0
8163271015CF	2	3	7	mainly	RB	9	reasons	advmod	3	1	0	0	0
8163271015CF	1	4	1	First	RB	2	having	advmod	3	1	0	0	0
8163271015CF	1	5	2	all	RB	3	away	advmod	3	1	0	0	0
8163271015CF	12	5	3	away	RB	15	villagers	advmod	3	1	0	0	0
8163271015CF	1	5	59	back	RB	58	coming	advmod	3	1	0	0	0
8163271015CF	1	6	6	also	RB	7	advocated	advmod	3	1	0	0	0
8163271015CF	1	7	8	more	RBR	9	convenient	advmod	3	1	0	0	0
8163271015CF	1	8	5	especially	RB	6	for	advmod	3	1	0	0	0
8163271015CF	2	8	24	however	RB	26	be	advmod	3	1	0	0	0
8163271015CF	1	8	27	quite	RB	28	difficult	advmod	3	1	0	0	0
8163271015CF	1	11	8	sometimes	RB	9	rural	advmod	3	1	0	0	0
8163271015CF	1	11	15	most	RBS	16	ideal	advmod	3	1	0	0	0
8163275001CF	2	2	1	Even	RB	3	was	advmod	3	1	0	0	0
8163275001CF	1	3	1	Almost	RB	2	most	advmod	3	1	0	0	0
8163275001CF	1	3	12	more	RBR	13	competitive	advmod	3	1	0	0	0
8163275001CF	1	4	2	only	RB	3	some	advmod	3	1	0	0	0
8163275001CF	1	4	25	only	RB	26	memorized	advmod	3	1	0	0	0
8163275001CF	1	7	13	still	RB	12	're	advmod	3	1	0	0	0
8163275001CF	2	7	21	just	RB	19	painting	advmod	3	1	0	0	0
8163275001CF	1	8	15	so	RB	16	why	advmod	3	1	0	0	0
8163275001CF	1	9	1	Secondly	RB	2	play	advmod	3	1	0	0	0
8163275001CF	4	9	6	sometimes	RB	2	play	advmod	3	1	0	0	0
8163275001CF	1	11	5	even	RB	6	fail	advmod	3	1	0	0	0
8163275002CF	8	2	14	so	RB	22	elevated	advmod	3	1	0	0	0
8163275002CF	17	4	1	First	RB	18	become	advmod	3	1	0	0	0
8163275002CF	1	4	3	foremost	RB	4	for	advmod	3	1	0	0	0
8163275002CF	2	4	31	easily	RB	29	giving	advmod	3	1	0	0	0
8163275002CF	1	4	33	eventually	RB	34	obtaining	advmod	3	1	0	0	0
8163275002CF	8	6	1	Secondly	RB	9	enjoyed	advmod	3	1	0	0	0
8163275002CF	1	6	8	already	RB	9	enjoyed	advmod	3	1	0	0	0
8163275002CF	3	6	17	still	RB	20	neglect	advmod	3	1	0	0	0
8163275002CF	1	7	4	alone	RB	3	reason	advmod	3	1	0	0	0
8163275002CF	1	7	7	quite	RB	8	impossible	advmod	3	1	0	0	0
8163275002CF	1	8	3	no	RB	2	is	advmod	3	1	0	0	0
8163275002CF	5	9	1	however	RB	6	achieved	advmod	3	1	0	0	0
8163275002CF	1	9	12	as	RB	13	well	advmod	3	1	0	0	0
8163275002CF	7	9	13	well	RB	6	achieved	advmod	3	1	0	0	0
8163275002CF	1	10	2	firmly	RB	3	believe	advmod	3	1	0	0	0
8163275003CF	1	2	10	undoubtedly	RB	11	taken	advmod	3	1	0	0	0
8163275003CF	1	3	2	as	RB	3	far	advmod	3	1	0	0	0
8163275003CF	3	3	3	far	RB	6	am	advmod	3	1	0	0	0
8163275003CF	1	3	9	instead	RB	10	of	advmod	3	1	0	0	0
8163275003CF	2	3	11	only	RB	13	people	advmod	3	1	0	0	0
8163275003CF	4	5	6	happily	RB	10	play	advmod	3	1	0	0	0
8163275003CF	4	6	1	Second	RB	5	helps	advmod	3	1	0	0	0
8163275003CF	1	10	8	already	RB	9	mastered	advmod	3	1	0	0	0
8163275003CF	1	11	5	successfully	RB	6	paying	advmod	3	1	0	0	0
8163275003CF	2	13	1	Therefore	RB	3	suggest	advmod	3	1	0	0	0
8163275004CM	1	4	8	even	RB	7	please	advmod	3	1	0	0	0
8163275004CM	1	5	7	straight	RB	6	goes	advmod	3	1	0	0	0
8163275004CM	1	9	2	easily	RB	3	get	advmod	3	1	0	0	0
8163275004CM	4	9	25	therefore	RB	29	helps	advmod	3	1	0	0	0
8163275004CM	1	9	34	most	RBS	35	annoying	advmod	3	1	0	0	0
8163275004CM	1	10	7	also	RB	6	is	advmod	3	1	0	0	0
8163275004CM	1	11	3	more	RBR	2	are	advmod	3	1	0	0	0
8163275004CM	1	12	4	all	RB	3	carnivals	advmod	3	1	0	0	0
8163275004CM	1	13	7	also	RB	8	helps	advmod	3	1	0	0	0
8163275004CM	1	14	5	more	RBR	4	know	advmod	3	1	0	0	0
8163275004CM	2	14	10	therefore	RB	12	benefitied	advmod	3	1	0	0	0
8163275004CM	8	15	1	So	RB	9	learned	advmod	3	1	0	0	0
8163275005CF	7	1	1	Nowadays	RB	8	go	advmod	3	1	0	0	0
8163275005CF	1	1	22	even	RB	23	necessary	advmod	3	1	0	0	0
8163275005CF	1	3	1	First	RB	2	passion	advmod	3	1	0	0	0
8163275005CF	1	3	11	especially	RB	10	learning	advmod	3	1	0	0	0
8163275005CF	1	4	21	even	RB	22	as	advmod	3	1	0	0	0
8163275005CF	4	5	18	more	RBR	14	practice	advmod	3	1	0	0	0
8163275005CF	2	6	1	Therefore	RB	3	forget	advmod	3	1	0	0	0
8163275005CF	1	6	7	gradually	RB	6	play	advmod	3	1	0	0	0
8163275005CF	2	9	4	doubt	RB	2	is	advmod	3	1	0	0	0
8163275005CF	2	10	3	still	RB	5	eager	advmod	3	1	0	0	0
8163275005CF	1	10	4	too	RB	5	eager	advmod	3	1	0	0	0
8163275005CF	1	13	3	too	RB	4	many	advmod	3	1	0	0	0
8163275005CF	1	15	4	really	RB	5	want	advmod	3	1	0	0	0
8163275005CF	1	15	11	absolutely	RB	12	harmful	advmod	3	1	0	0	0
8163275006CF	1	1	3	commonly	RB	4	believed	advmod	3	1	0	0	0
8163275006CF	2	4	1	Admittedly	RB	3	has	advmod	3	1	0	0	0
8163275006CF	1	4	10	definitely	RB	11	is	advmod	3	1	0	0	0
8163275006CF	1	7	10	beaty	RB	9	lack	advmod	3	1	0	0	0
8163275006CF	2	8	2	however	RB	4	cultivate	advmod	3	1	0	0	0
8163275006CF	1	8	9	so	RB	10	as	advmod	3	1	0	0	0
8163275006CF	6	8	10	as	RB	4	cultivate	advmod	3	1	0	0	0
8163275006CF	4	8	18	differently	RB	14	view	advmod	3	1	0	0	0
8163275006CF	3	9	5	around	RB	2	realising	advmod	3	1	0	0	0
8163275006CF	3	10	1	Besides	RB	4	release	advmod	3	1	0	0	0
8163275006CF	1	11	4	quite	RB	5	great	advmod	3	1	0	0	0
8163275006CF	2	13	13	together	RB	11	connecting	advmod	3	1	0	0	0
8163275006CF	1	14	4	instead	RB	5	of	advmod	3	1	0	0	0
8163275006CF	1	14	10	more	RBR	11	likely	advmod	3	1	0	0	0
8163275007CM	1	1	17	only	RB	18	encourage	advmod	3	1	0	0	0
8163275007CM	1	3	5	too	RB	6	much	advmod	3	1	0	0	0
8163275007CM	5	3	8	nowadays	RB	3	are	advmod	3	1	0	0	0
8163275007CM	1	3	13	too	RB	14	much	advmod	3	1	0	0	0
8163275007CM	1	3	14	much	RB	15	homework	advmod	3	1	0	0	0
8163275007CM	1	3	18	too	RB	19	many	advmod	3	1	0	0	0
8163275007CM	7	5	1	However	RB	8	have	advmod	3	1	0	0	0
8163275007CM	1	5	2	because	RB	3	of	advmod	3	1	0	0	0
8163275007CM	1	5	7	nowadays	RB	8	have	advmod	3	1	0	0	0
8163275007CM	1	5	9	very	RB	10	limited	advmod	3	1	0	0	0
8163275007CM	1	6	13	less	RBR	14	free	advmod	3	1	0	0	0
8163275007CM	1	7	7	more	RBR	8	stressed	advmod	3	1	0	0	0
8163275007CM	16	8	1	Moreover	RB	17	involve	advmod	3	1	0	0	0
8163275008CM	1	1	4	always	RB	5	seen	advmod	3	1	0	0	0
8163275008CM	1	3	1	As	RB	2	far	advmod	3	1	0	0	0
8163275008CM	6	3	2	far	RB	8	's	advmod	3	1	0	0	0
8163275008CM	3	4	1	Indeed	RB	4	be	advmod	3	1	0	0	0
8163275008CM	7	6	1	However	RB	8	considered	advmod	3	1	0	0	0
8163275008CM	1	6	9	beforehand	RB	8	considered	advmod	3	1	0	0	0
8163275008CM	4	9	1	Besides	RB	5	turn	advmod	3	1	0	0	0
8163275008CM	3	10	1	Sometimes	RB	4	disturbed	advmod	3	1	0	0	0
8163275008CM	1	10	12	especially	RB	13	when	advmod	3	1	0	0	0
8163275009CF	4	3	1	However	RB	5	was	advmod	3	1	0	0	0
8163275009CF	1	3	10	many	RB	11	unhappy	advmod	3	1	0	0	0
8163275009CF	1	3	13	just	RB	14	like	advmod	3	1	0	0	0
8163275009CF	4	4	20	more	RBR	16	play	advmod	3	1	0	0	0
8163275009CF	2	5	2	sadly	RB	4	found	advmod	3	1	0	0	0
8163275009CF	4	7	1	So	RB	5	think	advmod	3	1	0	0	0
8163275009CF	4	8	1	However	RB	5	agree	advmod	3	1	0	0	0
8163275009CF	1	9	9	totally	RB	10	idiot	advmod	3	1	0	0	0
8163275009CF	2	11	1	Disappointingly	RB	3	failed	advmod	3	1	0	0	0
8163275009CF	1	13	3	still	RB	4	has	advmod	3	1	0	0	0
8163275009CF	1	15	7	much	RB	8	better	advmod	3	1	0	0	0
8163275009CF	1	15	12	away	RB	13	from	advmod	3	1	0	0	0
8163275009CF	1	17	16	extrodinary	RB	17	too	advmod	3	1	0	0	0
8163275010CF	2	1	1	Nowadays	RB	3	parents	advmod	3	1	0	0	0
8163275010CF	1	4	1	Firstly	RB	2	learning	advmod	3	1	0	0	0
8163275010CF	1	5	3	itself	PRP	4	is	advmod	3	1	0	0	0
8163275010CF	5	7	16	contemporarily	RB	11	costs	advmod	3	1	0	0	0
8163275010CF	3	8	3	just	RB	6	afford	advmod	3	1	0	0	0
8163275010CF	3	9	1	Secondly	RB	4	has	advmod	3	1	0	0	0
8163275010CF	3	10	12	just	RB	15	perform	advmod	3	1	0	0	0
8163275010CF	1	10	16	perfectly	RB	15	perform	advmod	3	1	0	0	0
8163275010CF	3	10	18	matter	RB	15	perform	advmod	3	1	0	0	0
8163275010CF	1	11	9	greatly	RB	10	hurt	advmod	3	1	0	0	0
8163275010CF	3	12	1	Thus	RB	4	lost	advmod	3	1	0	0	0
8163275010CF	2	13	1	Thirdly	RB	3	are	advmod	3	1	0	0	0
8163275010CF	1	13	4	too	RB	3	are	advmod	3	1	0	0	0
8163275010CF	6	14	1	So	RB	7	increase	advmod	3	1	0	0	0
8163275010CF	1	15	13	so	RB	14	many	advmod	3	1	0	0	0
8163275011CM	1	1	5	rapidly	RB	6	accommodation	advmod	3	1	0	0	0
8163275011CM	2	1	9	longer	RB	7	is	advmod	3	1	0	0	0
8163275011CM	2	2	1	Thus	RB	3	comes	advmod	3	1	0	0	0
8163275011CM	3	2	6	naturally	RB	3	comes	advmod	3	1	0	0	0
8163275011CM	4	3	1	More	RBR	5	grow	advmod	3	1	0	0	0
8163275011CM	4	4	4	everywhere	RB	8	mall	advmod	3	1	0	0	0
8163275011CM	1	4	10	so	RB	11	on	advmod	3	1	0	0	0
8163275011CM	8	4	11	on	RB	3	music	advmod	3	1	0	0	0
8163275011CM	1	5	10	always	RB	11	find	advmod	3	1	0	0	0
8163275011CM	1	6	8	also	RB	7	are	advmod	3	1	0	0	0
8163275011CM	1	6	9	correspondingly	RB	10	created	advmod	3	1	0	0	0
8163275011CM	6	7	1	So	RB	7	resist	advmod	3	1	0	0	0
8163275011CM	2	7	13	alone	RB	11	music	advmod	3	1	0	0	0
8163275011CM	1	8	1	Away	RB	2	far	advmod	3	1	0	0	0
8163275011CM	11	8	2	far	RB	13	imagined	advmod	3	1	0	0	0
8163275011CM	1	8	12	ever	RB	13	imagined	advmod	3	1	0	0	0
8163275011CM	1	8	17	so	RB	18	on	advmod	3	1	0	0	0
8163275011CM	1	8	18	on	RB	19	are	advmod	3	1	0	0	0
8163275011CM	1	8	20	most	RBS	21	commonplace	advmod	3	1	0	0	0
8163275011CM	1	9	8	more	RBR	9	than	advmod	3	1	0	0	0
8163275011CM	1	9	9	than	RB	10	adding	advmod	3	1	0	0	0
8163275011CM	9	10	2	only	RB	11	be	advmod	3	1	0	0	0
8163275011CM	1	12	1	However	RB	2	being	advmod	3	1	0	0	0
8163275011CM	1	12	4	even	RB	5	more	advmod	3	1	0	0	0
8163275012CM	1	1	2	once	RB	3	said	advmod	3	1	0	0	0
8163275012CM	1	2	3	indeed	RB	2	is	advmod	3	1	0	0	0
8163275012CM	1	2	10	absolutely	RB	11	tedious	advmod	3	1	0	0	0
8163275012CM	1	2	12	hence	RB	13	everyone	advmod	3	1	0	0	0
8163275012CM	1	3	1	Only	RB	2	theroy	advmod	3	1	0	0	0
8163275012CM	1	3	5	actually	RB	6	enjoy	advmod	3	1	0	0	0
8163275012CM	5	7	3	well	RB	8	serves	advmod	3	1	0	0	0
8163275012CM	1	7	9	well	RB	8	serves	advmod	3	1	0	0	0
8163275012CM	3	9	1	Then	RB	4	state	advmod	3	1	0	0	0
8163275012CM	1	10	5	therefore	RB	6	is	advmod	3	1	0	0	0
8163275012CM	1	11	10	indeed	RB	9	music	advmod	3	1	0	0	0
8163275012CM	1	11	14	also	RB	15	need	advmod	3	1	0	0	0
8163275012CM	2	12	2	thus	RB	4	learn	advmod	3	1	0	0	0
8163275013CF	1	1	13	always	RB	14	fed	advmod	3	1	0	0	0
8163275013CF	1	3	1	Admittedly	RB	2	wearing	advmod	3	1	0	0	0
8163275013CF	1	4	1	However	RB	2	in	advmod	3	1	0	0	0
8163275013CF	1	5	11	because	RB	12	of	advmod	3	1	0	0	0
8163275013CF	4	7	13	time	RB	9	play	advmod	3	1	0	0	0
8163275013CF	1	7	26	really	RB	27	wanted	advmod	3	1	0	0	0
8163275013CF	1	8	7	also	RB	8	serve	advmod	3	1	0	0	0
8163275013CF	1	8	23	compulsarily	RB	22	learn	advmod	3	1	0	0	0
8163275013CF	1	9	18	also	RB	17	is	advmod	3	1	0	0	0
8163275013CF	1	10	7	only	RB	8	limited	advmod	3	1	0	0	0
8163275013CF	11	11	1	Therefore	RB	12	distract	advmod	3	1	0	0	0
8163275013CF	1	11	15	even	RB	16	lead	advmod	3	1	0	0	0
8163275013CF	1	11	22	because	RB	23	of	advmod	3	1	0	0	0
8163275014CM	1	1	7	higher	RBR	6	becoming	advmod	3	1	0	0	0
8163275014CM	6	2	1	Nowadays	RB	7	learn	advmod	3	1	0	0	0
8163275014CM	3	2	4	badly	RB	7	learn	advmod	3	1	0	0	0
8163275014CM	1	2	6	everyone	RB	7	learn	advmod	3	1	0	0	0
8163275014CM	1	7	3	there	RB	4	are	advmod	3	1	0	0	0
8163275014CM	1	9	7	even	RB	8	know	advmod	3	1	0	0	0
8163275014CM	5	12	1	Moreover	RB	6	afford	advmod	3	1	0	0	0
8163275014CM	1	14	5	already	RB	6	have	advmod	3	1	0	0	0
8163275014CM	1	17	4	longer	RB	5	play	advmod	3	1	0	0	0
8163275014CM	1	18	8	so	RB	7	do	advmod	3	1	0	0	0
8163275015CF	1	4	16	instead	RB	17	of	advmod	3	1	0	0	0
8163275015CF	7	5	1	First	RB	8	is	advmod	3	1	0	0	0
8163275015CF	1	6	3	simply	RB	4	indulge	advmod	3	1	0	0	0
8163275015CF	9	7	1	Furthermore	RB	10	be	advmod	3	1	0	0	0
8163275015CF	8	7	2	sometimes	RB	10	be	advmod	3	1	0	0	0
8163275015CF	1	8	21	truly	RB	22	interested	advmod	3	1	0	0	0
8163275015CF	1	10	9	also	RB	8	are	advmod	3	1	0	0	0
8163275015CF	1	11	8	really	RB	9	passionate	advmod	3	1	0	0	0
8163275015CF	1	11	23	so	RB	22	do	advmod	3	1	0	0	0
8163275015CF	1	11	25	ever	RB	26	ruin	advmod	3	1	0	0	0
8163275015CF	7	12	1	Therefore	RB	8	is	advmod	3	1	0	0	0
2001273001m	1	1	4	very	RB	5	interesting	advmod	1	2	0	1	0
2001273001m	1	2	7	too	RB	6	happy	advmod	1	2	0	1	0
2001273001m	1	12	2	very	RB	3	like	advmod	1	2	0	1	0
2001273002m	1	2	4	very	RB	5	good	advmod	1	2	0	1	0
2001273002m	1	5	3	very	RB	4	unhealthy	advmod	1	2	0	1	0
2001273002m	1	5	9	very	RB	10	much	advmod	1	2	0	1	0
2001273002m	1	8	3	very	RB	4	happy	advmod	1	2	0	1	0
2001273003f	2	4	9	too	RB	7	do	advmod	1	2	0	1	0
2001273005f	1	1	7	too	RB	8	happy	advmod	1	2	0	1	0
2001273005f	1	2	3	usually	RB	2	festival	advmod	1	2	0	1	0
2001273005f	4	2	6	sometimes	RB	2	festival	advmod	1	2	0	1	0
2001273005f	1	9	3	so	RB	4	good	advmod	1	2	0	1	0
2001273006f	1	1	4	very	RB	5	interesting	advmod	1	2	0	1	0
2001273006f	1	3	3	very	RB	4	relaxing	advmod	1	2	0	1	0
2001273006f	1	4	3	o'clock	RB	2	9	advmod	1	2	0	1	0
2001273006f	1	9	5	very	RB	6	happy	advmod	1	2	0	1	0
2001273006f	1	10	3	o'clock	RB	2	13	advmod	1	2	0	1	0
2001273006f	1	11	3	very	RB	4	interesting	advmod	1	2	0	1	0
2001273006f	1	14	3	very	RB	4	difficult	advmod	1	2	0	1	0
2001273006f	1	16	4	very	RB	5	much	advmod	1	2	0	1	0
2001273007m	3	8	8	too	RB	5	goes	advmod	1	2	0	1	0
2001273007m	1	10	3	very	RB	4	happy	advmod	1	2	0	1	0
2001273007m	1	11	6	too	RB	5	happy	advmod	1	2	0	1	0
2001273008m	1	3	3	very	RB	4	cool	advmod	1	2	0	1	0
2001273008m	3	5	1	really	RB	4	is	advmod	1	2	0	1	0
2001273008m	1	5	5	so	RB	6	bad	advmod	1	2	0	1	0
2001273008m	1	6	3	very	RB	4	good	advmod	1	2	0	1	0
2001273008m	1	9	6	very	RB	7	interesting	advmod	1	2	0	1	0
2001273009f	2	4	1	Then	RB	3	have	advmod	1	2	0	1	0
2001273009f	3	6	5	home	RB	2	came	advmod	1	2	0	1	0
2001273009f	2	11	1	Oh	RB	3	like	advmod	1	2	0	1	0
2001273010f	1	1	12	so	RB	13	happy	advmod	1	2	0	1	0
2001273010f	2	4	1	Then	RB	3	eat	advmod	1	2	0	1	0
2001273010f	4	5	12	together	RB	8	go	advmod	1	2	0	1	0
2001273010f	1	12	3	really	RB	2	's	advmod	1	2	0	1	0
2001273010f	1	13	3	so	RB	4	exciting	advmod	1	2	0	1	0
2001273011f	3	2	6	too	RB	3	is	advmod	1	2	0	1	0
2001273011f	1	3	6	o'clock	RB	5	eight	advmod	1	2	0	1	0
2001273011f	4	7	8	now	RB	4	making	advmod	1	2	0	1	0
2001273011f	1	9	2	really	RB	3	like	advmod	1	2	0	1	0
2001273011f	1	13	3	o'clock	RB	2	nine	advmod	1	2	0	1	0
2001273011f	1	15	6	themI	RB	7	love	advmod	1	2	0	1	0
2001273012m	1	10	14	there	RB	15	are	advmod	1	2	0	1	0
2001273013m	1	7	5	very	RB	6	tired	advmod	1	2	0	1	0
2001273013m	1	9	3	very	RB	4	busy	advmod	1	2	0	1	0
2001273013m	2	11	1	Then	RB	3	went	advmod	1	2	0	1	0
2001273013m	1	17	4	really	RB	5	busy	advmod	1	2	0	1	0
2001273014m	2	3	1	Then	RB	3	read	advmod	1	2	0	1	0
2001273014m	2	6	1	Then	RB	3	had	advmod	1	2	0	1	0
2001273014m	1	7	4	very	RB	5	much	advmod	1	2	0	1	0
2001273014m	3	7	5	much	RB	2	like	advmod	1	2	0	1	0
2001273014m	2	9	1	Then	RB	3	played	advmod	1	2	0	1	0
2001273014m	2	13	1	Then	RB	3	had	advmod	1	2	0	1	0
2001273014m	1	15	4	too	RB	3	interesting	advmod	1	2	0	1	0
2001273014m	2	16	2	then	RB	4	went	advmod	1	2	0	1	0
2001273015f	2	6	1	Then	RB	3	came	advmod	1	2	0	1	0
2001273015f	1	7	15	very	RB	16	happy	advmod	1	2	0	1	0
2001273015f	1	11	7	very	RB	8	beautiful	advmod	1	2	0	1	0
2001273015f	1	12	4	there	RB	3	go	advmod	1	2	0	1	0
2001274001m	1	1	5	very	RB	6	happy	advmod	1	2	0	1	0
2001274001m	1	8	4	very	RB	5	big	advmod	1	2	0	1	0
2001274001m	1	11	3	very	RB	4	happy	advmod	1	2	0	1	0
2001274002f	1	7	9	very	RB	10	much	advmod	1	2	0	1	0
2001274002f	2	8	5	very	RB	7	too	advmod	1	2	0	1	0
2001274002f	1	8	6	much	RB	7	too	advmod	1	2	0	1	0
2001274002f	4	8	7	too	RB	3	love	advmod	1	2	0	1	0
2001274003f	1	2	12	very	RB	13	good	advmod	1	2	0	1	0
2001274003f	1	4	5	so	RB	6	beautiful	advmod	1	2	0	1	0
2001274003f	2	5	2	then	RB	4	taked	advmod	1	2	0	1	0
2001274003f	1	7	4	so	RB	5	healthy	advmod	1	2	0	1	0
2001274004m	1	3	3	really	RB	2	say	advmod	1	2	0	1	0
2001274004m	1	5	2	all	RB	3	interesting	advmod	1	2	0	1	0
2001274004m	1	7	2	all	RB	3	interesting	advmod	1	2	0	1	0
2001274005m	1	7	4	very	RB	5	late	advmod	1	2	0	1	0
2001274005m	3	7	5	late	RB	2	get	advmod	1	2	0	1	0
2001274005m	1	11	7	very	RB	8	hungry	advmod	1	2	0	1	0
2001274006f	1	4	3	so	RB	4	happy	advmod	1	2	0	1	0
2001274006f	1	5	2	there	RB	3	is	advmod	1	2	0	1	0
2001274007f	1	7	10	very	RB	11	useful	advmod	1	2	0	1	0
2001274007f	2	10	1	then	RB	3	say	advmod	1	2	0	1	0
2001274007f	1	17	3	very	RB	4	happy	advmod	1	2	0	1	0
2001274008f	1	1	4	very	RB	5	happy	advmod	1	2	0	1	0
2001274008f	1	5	9	am	RB	8	7	advmod	1	2	0	1	0
2001274008f	2	6	1	Then	RB	3	eat	advmod	1	2	0	1	0
2001274008f	1	9	2	really	RB	3	like	advmod	1	2	0	1	0
2001274008f	2	16	3	so	RB	5	happy	advmod	1	2	0	1	0
2001274008f	1	16	4	very	RB	5	happy	advmod	1	2	0	1	0
2001274008f	1	18	4	very	RB	5	happy	advmod	1	2	0	1	0
2001274008f	1	21	4	really	RB	3	am	advmod	1	2	0	1	0
2001274008f	1	21	5	really	RB	6	happy	advmod	1	2	0	1	0
2001274010m	5	5	1	Then	RB	6	go	advmod	1	2	0	1	0
2001274010m	2	7	1	Then	RB	3	go	advmod	1	2	0	1	0
2001274011m	1	4	3	really	RB	2	's	advmod	1	2	0	1	0
2001274011m	6	7	8	too	RB	2	were	advmod	1	2	0	1	0
2001274011m	1	9	2	as	RB	3	red	advmod	1	2	0	1	0
2001274011m	1	10	4	very	RB	5	much	advmod	1	2	0	1	0
2001274011m	3	10	5	much	RB	2	liked	advmod	1	2	0	1	0
2001274011m	1	15	3	really	RB	2	's	advmod	1	2	0	1	0
2001274012f	1	6	6	so	RB	7	many	advmod	1	2	0	1	0
2001274012f	1	8	2	too	RB	3	Me	advmod	1	2	0	1	0
2001274012f	1	8	3	Me	RB	4	says	advmod	1	2	0	1	0
2001274012f	1	16	4	really	RB	5	happy	advmod	1	2	0	1	0
2001274012f	4	17	7	too	RB	3	have	advmod	1	2	0	1	0
2101273001f	4	8	2	last	RB	6	is	advmod	1	2	0	1	0
2101273001f	2	10	1	Then	RB	3	is	advmod	1	2	0	1	0
2101273001f	1	15	3	gradually	RB	2	grove	advmod	1	2	0	1	0
2101273002m	1	7	3	all	RB	2	are	advmod	1	2	0	1	0
2101273003m	1	1	4	very	RB	5	good	advmod	1	2	0	1	0
2101273003m	1	2	3	very	RB	4	interesting	advmod	1	2	0	1	0
2101273003m	2	3	1	First	RB	3	watch	advmod	1	2	0	1	0
2003273001m	1	1	5	quite	RB	6	unforgettable	advmod	1	2	0	1	0
2003273001m	1	2	7	most	RBS	8	important	advmod	1	2	0	1	0
2003273001m	1	3	5	almost	RB	6	eat	advmod	1	2	0	1	0
2003273001m	4	3	10	together	RB	6	eat	advmod	1	2	0	1	0
2003273001m	2	4	5	too	RB	3	do	advmod	1	2	0	1	0
2003273001m	1	5	6	up	RB	7	early	advmod	1	2	0	1	0
2003273001m	2	5	7	early	RB	5	got	advmod	1	2	0	1	0
2003273001m	3	5	27	beautifully	RB	24	made	advmod	1	2	0	1	0
2003273001m	1	7	4	very	RB	5	unforgettable	advmod	1	2	0	1	0
2003273002f	1	4	5	here	RB	4	with	advmod	1	2	0	1	0
2003273002f	1	9	2	also	RB	3	felt	advmod	1	2	0	1	0
2003273002f	2	10	6	together	RB	4	rode	advmod	1	2	0	1	0
2003273002f	1	11	5	also	RB	6	excited	advmod	1	2	0	1	0
2003273002f	5	11	7	then	RB	2	felt	advmod	1	2	0	1	0
2003273002f	1	12	2	so	RB	3	quickly	advmod	1	2	0	1	0
2003273003m	2	3	1	Then	RB	3	had	advmod	1	2	0	1	0
2003273003m	2	4	4	together	RB	2	ate	advmod	1	2	0	1	0
2003273003m	1	9	3	there	RB	2	got	advmod	1	2	0	1	0
2003273003m	1	10	2	really	RB	3	enjoy	advmod	1	2	0	1	0
2003273003m	1	11	2	interesting	RB	3	is	advmod	1	2	0	1	0
2003273004m	1	1	10	very	RB	11	unforgettable	advmod	1	2	0	1	0
2003273004m	1	3	17	early	RB	16	sleep	advmod	1	2	0	1	0
2003273004m	1	5	3	really	RB	4	dark	advmod	1	2	0	1	0
2003273004m	1	5	9	very	RB	10	hard	advmod	1	2	0	1	0
2003273004m	1	6	9	rainy	RB	10	harder	advmod	1	2	0	1	0
2003273004m	2	7	10	only	RB	12	people	advmod	1	2	0	1	0
2003273004m	1	9	8	outside	RB	9	swung	advmod	1	2	0	1	0
2003273004m	1	11	13	again	RB	12	lit	advmod	1	2	0	1	0
2003273004m	1	12	3	just	RB	4	stayed	advmod	1	2	0	1	0
2003273005m	1	2	3	really	RB	4	beautiful	advmod	1	2	0	1	0
2003273005m	1	3	7	most	RBS	8	beautiful	advmod	1	2	0	1	0
2003273005m	1	4	3	there	RB	2	staying	advmod	1	2	0	1	0
2003273005m	2	12	7	too	RB	5	run	advmod	1	2	0	1	0
2003273005m	1	13	3	too	RB	4	scary	advmod	1	2	0	1	0
2003273005m	1	14	2	really	RB	3	was	advmod	1	2	0	1	0
2003273006m	1	2	5	there	RB	6	so	advmod	1	2	0	1	0
2003273006m	2	2	6	so	RB	8	year	advmod	1	2	0	1	0
2003273006m	1	6	2	also	RB	3	went	advmod	1	2	0	1	0
2003273006m	1	10	5	very	RB	6	big	advmod	1	2	0	1	0
2003273006m	1	11	16	much	RB	17	cheaper	advmod	1	2	0	1	0
2003273006m	2	13	14	back	RB	16	there	advmod	1	2	0	1	0
2003273006m	3	13	16	there	RB	13	go	advmod	1	2	0	1	0
2003273006m	4	13	17	again	RB	13	go	advmod	1	2	0	1	0
2003273007m	1	2	1	Now	RB	2	Let	advmod	1	2	0	1	0
2003273007m	4	3	3	ago	RB	7	named	advmod	1	2	0	1	0
2003273007m	2	3	4	there	RB	6	woman	advmod	1	2	0	1	0
2003273007m	6	6	1	So	RB	7	eat	advmod	1	2	0	1	0
2003273007m	1	6	6	usually	RB	7	eat	advmod	1	2	0	1	0
2003273007m	1	7	23	only	RB	24	see	advmod	1	2	0	1	0
2003273007m	1	8	3	still	RB	2	's	advmod	1	2	0	1	0
2003273007m	2	9	15	quickly	RB	13	ate	advmod	1	2	0	1	0
2003273007m	1	11	10	all	RB	9	were	advmod	1	2	0	1	0
2003273007m	1	11	11	so	RB	12	happy	advmod	1	2	0	1	0
2003273008f	2	4	1	First	RB	3	bought	advmod	1	2	0	1	0
2003273008f	1	4	13	much	RB	14	healthier	advmod	1	2	0	1	0
2003273008f	1	6	11	so	RB	12	delicious	advmod	1	2	0	1	0
2003273008f	1	8	3	very	RB	4	happy	advmod	1	2	0	1	0
2003273008f	1	9	12	very	RB	13	important	advmod	1	2	0	1	0
2003273008f	1	9	18	so	RB	17	think	advmod	1	2	0	1	0
2003273009m	1	5	3	too	RB	4	big	advmod	1	2	0	1	0
2003273009m	1	5	17	too	RB	18	crowded	advmod	1	2	0	1	0
2003273009m	1	6	8	because	RB	9	of	advmod	1	2	0	1	0
2003273009m	2	7	1	Then	RB	3	went	advmod	1	2	0	1	0
2003273009m	1	8	14	so	RB	15	on	advmod	1	2	0	1	0
2003273009m	13	8	15	sometimes	RB	2	saw	advmod	1	2	0	1	0
2003273009m	1	11	7	back	RB	6	go	advmod	1	2	0	1	0
2003273010f	1	3	4	very	RB	5	happy	advmod	1	2	0	1	0
2003273010f	1	5	7	there	RB	6	got	advmod	1	2	0	1	0
2003273010f	2	6	1	Finally	RB	3	found	advmod	1	2	0	1	0
2003273010f	1	6	5	very	RB	6	nice	advmod	1	2	0	1	0
2003273010f	2	11	1	Then	RB	3	fed	advmod	1	2	0	1	0
2003273010f	1	12	3	so	RB	4	cute	advmod	1	2	0	1	0
2003273010f	4	13	7	there	RB	3	met	advmod	1	2	0	1	0
2003273010f	5	14	1	Then	RB	6	talked	advmod	1	2	0	1	0
2003273010f	3	15	6	no	RB	3	were	advmod	1	2	0	1	0
2003273010f	3	16	5	home	RB	2	go	advmod	1	2	0	1	0
2003273011f	1	2	10	very	RB	11	beautiful	advmod	1	2	0	1	0
2003273011f	1	3	10	very	RB	11	tall	advmod	1	2	0	1	0
2003273011f	7	7	1	Suddenly	RB	8	went	advmod	1	2	0	1	0
2003273011f	1	7	20	then	RB	21	left	advmod	1	2	0	1	0
2003273011f	1	8	4	still	RB	5	very	advmod	1	2	0	1	0
2003273011f	1	8	5	very	RB	6	thank	advmod	1	2	0	1	0
2003273011f	1	9	8	again	RB	7	meet	advmod	1	2	0	1	0
2003273012m	1	1	2	always	RB	3	have	advmod	1	2	0	1	0
2003273012m	2	1	7	always	RB	9	spend	advmod	1	2	0	1	0
2003273012m	1	1	8	just	RB	9	spend	advmod	1	2	0	1	0
2003273012m	1	1	16	sometimes	RB	17	have	advmod	1	2	0	1	0
2003273012m	1	3	7	up	RB	8	early	advmod	1	2	0	1	0
2003273012m	2	3	8	early	RB	6	got	advmod	1	2	0	1	0
2003273012m	1	4	7	as	RB	8	quickly	advmod	1	2	0	1	0
2003273012m	4	4	8	quickly	RB	4	did	advmod	1	2	0	1	0
2003273012m	1	7	5	just	RB	6	ate	advmod	1	2	0	1	0
2003273012m	1	9	16	so	RB	17	much	advmod	1	2	0	1	0
2003273012m	3	9	17	much	RB	14	enjoyed	advmod	1	2	0	1	0
2003273012m	1	10	4	home	RB	3	went	advmod	1	2	0	1	0
2003273012m	1	10	7	already	RB	8	prepared	advmod	1	2	0	1	0
2003273012m	1	10	27	so	RB	28	happy	advmod	1	2	0	1	0
2003273012m	2	11	12	too	RB	14	interesting	advmod	1	2	0	1	0
2003273012m	1	11	13	much	RB	14	interesting	advmod	1	2	0	1	0
2003273012m	1	11	19	just	RB	20	like	advmod	1	2	0	1	0
2003273013f	1	4	3	there	RB	2	stayed	advmod	1	2	0	1	0
2003273013f	1	5	6	up	RB	7	early	advmod	1	2	0	1	0
2003273013f	2	5	7	early	RB	5	got	advmod	1	2	0	1	0
2003273013f	2	5	10	also	RB	8	at	advmod	1	2	0	1	0
2003273013f	2	6	1	Then	RB	3	ate	advmod	1	2	0	1	0
2003273013f	1	7	7	sometimes	RB	8	learned	advmod	1	2	0	1	0
2003273013f	1	9	5	sometimes	RB	6	had	advmod	1	2	0	1	0
2003273013f	2	10	2	sometimes	RB	4	went	advmod	1	2	0	1	0
2003273013f	1	10	5	back	RB	6	late	advmod	1	2	0	1	0
2003273013f	2	10	6	late	RB	4	went	advmod	1	2	0	1	0
2003273014m	1	1	5	always	RB	6	have	advmod	1	2	0	1	0
2003273014m	2	4	1	Then	RB	3	went	advmod	1	2	0	1	0
2003273014m	2	6	1	Then	RB	3	did	advmod	1	2	0	1	0
2003273014m	2	10	1	Then	RB	3	went	advmod	1	2	0	1	0
2003273014m	5	11	9	first	RB	4	went	advmod	1	2	0	1	0
2003273014m	2	12	1	Then	RB	3	eat	advmod	1	2	0	1	0
2003273014m	1	13	4	very	RB	5	taset	advmod	1	2	0	1	0
2003273014m	2	15	1	Then	RB	3	went	advmod	1	2	0	1	0
2003273015m	1	4	8	always	RB	9	eat	advmod	1	2	0	1	0
2003273015m	2	4	11	together	RB	9	eat	advmod	1	2	0	1	0
2003273015m	1	5	5	together	RB	4	cooked	advmod	1	2	0	1	0
2003273015m	1	6	6	always	RB	7	say	advmod	1	2	0	1	0
2003273015m	1	6	12	Above	RB	11	lived	advmod	1	2	0	1	0
2003273015m	1	7	3	also	RB	4	get	advmod	1	2	0	1	0
2003273015m	2	8	1	Then	RB	3	talked	advmod	1	2	0	1	0
2003273015m	1	8	4	together	RB	3	talked	advmod	1	2	0	1	0
2003273015m	1	9	2	always	RB	3	watch	advmod	1	2	0	1	0
2003273015m	2	11	2	then	RB	4	prepare	advmod	1	2	0	1	0
2003273015m	1	11	9	so	RB	10	on	advmod	1	2	0	1	0
2003273015m	6	11	10	well	RB	4	prepare	advmod	1	2	0	1	0
2003273015m	1	12	5	always	RB	6	look	advmod	1	2	0	1	0
2003273015m	2	15	1	Then	RB	3	rode	advmod	1	2	0	1	0
2003274001f	1	1	13	also	RB	14	know	advmod	1	2	0	1	0
2003274001f	2	2	1	long	RB	3	ago	advmod	1	2	0	1	0
2003274001f	1	2	2	long	RB	3	ago	advmod	1	2	0	1	0
2003274001f	4	2	3	ago	RB	7	lived	advmod	1	2	0	1	0
2003274001f	5	2	18	so	RB	23	died	advmod	1	2	0	1	0
2003274001f	1	2	33	thanks	RB	32	giving	advmod	1	2	0	1	0
2003274002m	6	6	10	together	RB	4	saw	advmod	1	2	0	1	0
2003274003f	2	2	1	There	RB	3	was	advmod	1	2	0	1	0
2003274003f	1	6	6	very	RB	7	beautiful	advmod	1	2	0	1	0
2003274003f	1	7	3	as	RB	4	beautiful	advmod	1	2	0	1	0
2003274003f	1	8	2	also	RB	3	had	advmod	1	2	0	1	0
2003274003f	1	8	4	crealy	RB	5	be	advmod	1	2	0	1	0
2003274003f	1	8	7	more	RBR	8	clean	advmod	1	2	0	1	0
2003274003f	2	10	1	There	RB	3	were	advmod	1	2	0	1	0
2003274003f	1	10	4	very	RB	5	friendly	advmod	1	2	0	1	0
2003274003f	1	11	5	very	RB	6	much	advmod	1	2	0	1	0
2003274003f	1	12	3	even	RB	4	become	advmod	1	2	0	1	0
2003274003f	1	13	17	very	RB	18	happy	advmod	1	2	0	1	0
2003274004m	1	7	4	even	RB	5	believe	advmod	1	2	0	1	0
2003274004m	1	7	12	very	RB	13	much	advmod	1	2	0	1	0
2003274004m	4	7	13	much	RB	9	thanks	advmod	1	2	0	1	0
2003274004m	1	8	3	really	RB	2	's	advmod	1	2	0	1	0
2003274005f	1	1	9	more	RBR	8	geting	advmod	1	2	0	1	0
2003274005f	4	1	12	buzy	RB	8	geting	advmod	1	2	0	1	0
2003274005f	1	4	6	as	RB	7	usual	advmod	1	2	0	1	0
2003274005f	2	7	1	Then	RB	3	realized	advmod	1	2	0	1	0
2003274005f	1	8	5	also	RB	6	gave	advmod	1	2	0	1	0
2003274005f	1	9	3	very	RB	4	happy	advmod	1	2	0	1	0
2003274005f	1	9	15	still	RB	16	remember	advmod	1	2	0	1	0
2003274005f	1	10	5	most	RBS	6	important	advmod	1	2	0	1	0
2003274006f	2	2	3	too	RB	5	be	advmod	1	2	0	1	0
2003274006f	2	3	1	Maybe	RB	3	is	advmod	1	2	0	1	0
2003274006f	1	8	3	so	RB	4	happy	advmod	1	2	0	1	0
2003274006f	2	9	1	First	RB	3	went	advmod	1	2	0	1	0
2003274006f	1	15	3	really	RB	4	fantastic	advmod	1	2	0	1	0
2003274006f	1	16	19	enough	RB	18	good	advmod	1	2	0	1	0
2003274006f	1	19	2	also	RB	3	saw	advmod	1	2	0	1	0
2003274006f	4	23	1	All	RB	5	was	advmod	1	2	0	1	0
2003274006f	1	25	3	always	RB	4	keep	advmod	1	2	0	1	0
2003274006f	6	25	10	then	RB	4	keep	advmod	1	2	0	1	0
2003274007f	1	2	4	around	RB	5	6	advmod	1	2	0	1	0
2003274007f	1	2	6	o'clock	RB	5	6	advmod	1	2	0	1	0
2003274007f	2	3	1	Then	RB	3	bought	advmod	1	2	0	1	0
2003274007f	1	6	14	so	RB	15	hungry	advmod	1	2	0	1	0
2003274007f	2	7	8	together	RB	6	went	advmod	1	2	0	1	0
2003274007f	2	8	1	Then	RB	3	thought	advmod	1	2	0	1	0
2003274007f	1	8	6	too	RB	7	late	advmod	1	2	0	1	0
2003274007f	3	8	18	goodbye	RB	21	went	advmod	1	2	0	1	0
2003274007f	2	8	19	then	RB	21	went	advmod	1	2	0	1	0
2003274007f	1	9	4	so	RB	5	happy	advmod	1	2	0	1	0
2003274008f	1	4	3	really	RB	4	big	advmod	1	2	0	1	0
2003274008f	1	5	2	really	RB	3	like	advmod	1	2	0	1	0
2003274008f	1	8	2	really	RB	3	like	advmod	1	2	0	1	0
2003274008f	2	8	7	very	RB	5	things	advmod	1	2	0	1	0
2003274008f	1	9	2	all	RB	3	like	advmod	1	2	0	1	0
2003274008f	1	9	9	really	RB	8	's	advmod	1	2	0	1	0
2003274008f	1	12	11	so	RB	12	on	advmod	1	2	0	1	0
2003274008f	3	12	12	on	RB	9	dancing	advmod	1	2	0	1	0
2003274008f	1	13	5	really	RB	6	happy	advmod	1	2	0	1	0
2103273002f	8	2	9	ago	RB	1	Such	advmod	1	2	0	1	0
2103273002f	1	5	3	so	RB	4	excited	advmod	1	2	0	1	0
2103273002f	3	6	5	carefully	RB	2	opened	advmod	1	2	0	1	0
2103273002f	1	7	11	so	RB	12	surprised	advmod	1	2	0	1	0
2103273002f	3	8	2	even	RB	5	believe	advmod	1	2	0	1	0
2103273002f	1	9	4	very	RB	5	small	advmod	1	2	0	1	0
2103273002f	2	10	1	Suddenly	RB	3	jumped	advmod	1	2	0	1	0
2103273002f	2	11	3	later	RB	5	my	advmod	1	2	0	1	0
2103273002f	1	12	6	always	RB	5	was	advmod	1	2	0	1	0
2103273002f	1	12	18	even	RB	19	working	advmod	1	2	0	1	0
2103273002f	1	14	4	really	RB	5	special	advmod	1	2	0	1	0
2103273002f	3	14	16	forever	RB	13	be	advmod	1	2	0	1	0
2103273003	1	3	4	very	RB	5	good	advmod	1	2	0	1	0
2103273003	1	3	9	more	RBR	10	beautiful	advmod	1	2	0	1	0
2103273003	2	4	1	Next	RB	3	went	advmod	1	2	0	1	0
2103273003	3	4	6	home	RB	3	went	advmod	1	2	0	1	0
2103273003	1	6	4	so	RB	5	difficult	advmod	1	2	0	1	0
2103273003	1	8	3	very	RB	4	delicious	advmod	1	2	0	1	0
2103273003	1	10	3	too	RB	4	tired	advmod	1	2	0	1	0
2103273003	1	12	4	so	RB	5	funny	advmod	1	2	0	1	0
2103273003	2	13	2	then	RB	4	went	advmod	1	2	0	1	0
2103273003	1	15	4	relly	RB	5	interesting	advmod	1	2	0	1	0
2103273004	1	1	4	so	RB	5	interesting	advmod	1	2	0	1	0
2103273004	1	7	2	also	RB	3	drank	advmod	1	2	0	1	0
2103273004	1	8	3	so	RB	4	exciting	advmod	1	2	0	1	0
2103273004	1	9	3	so	RB	4	happy	advmod	1	2	0	1	0
2103273004	3	10	1	Later	RB	4	raining	advmod	1	2	0	1	0
2103273004	1	11	11	back	RB	10	go	advmod	1	2	0	1	0
2103273004	1	13	8	so	RB	9	tired	advmod	1	2	0	1	0
2103273005f	1	2	9	really	RB	10	blue	advmod	1	2	0	1	0
2103273005f	2	3	9	together	RB	7	went	advmod	1	2	0	1	0
2103273005f	1	4	13	so	RB	14	tired	advmod	1	2	0	1	0
2103273005f	5	4	15	so	RB	20	climb	advmod	1	2	0	1	0
2103273005f	1	6	14	also	RB	15	flew	advmod	1	2	0	1	0
2103273005f	1	7	3	so	RB	4	exciting	advmod	1	2	0	1	0
2103273005f	1	7	9	happily	RB	8	felt	advmod	1	2	0	1	0
2103273005f	1	8	4	back	RB	3	got	advmod	1	2	0	1	0
2103273005f	1	8	9	all	RB	10	felt	advmod	1	2	0	1	0
2103273005f	1	8	15	most	RBS	16	beautiful	advmod	1	2	0	1	0
2103273005f	2	10	17	forever	RB	15	remember	advmod	1	2	0	1	0
2103273006f	1	2	3	really	RB	2	was	advmod	1	2	0	1	0
2103273006f	1	5	2	really	RB	3	touched	advmod	1	2	0	1	0
[truncated: 3,156 more rows]

## Sheet: ccomp
Text	Absolute DD	Sentence Number	Word Order	Word	POS	Governor Order	Governor	Dependency Relation Type	Level	Genre	Genre1	Genre2	Genre3
2001271003m	2	4	4	is	VBZ	2	think	ccomp	1	1	0	0	0
2001271003m	2	5	4	is	VBZ	2	think	ccomp	1	1	0	0	0
2001271004m	3	17	5	give	VB	2	hope	ccomp	1	1	0	0	0
2001271007f	2	2	5	's	VBZ	3	think	ccomp	1	1	0	0	0
2001271010m	2	1	10	's	VBZ	8	country	ccomp	1	1	0	0	0
2001275001m	2	2	4	's	VBZ	2	think	ccomp	1	1	0	0	0
2001275001m	2	3	4	're	VBP	2	think	ccomp	1	1	0	0	0
2001275001m	2	4	4	's	VBZ	2	think	ccomp	1	1	0	0	0
2001275003f	3	1	6	learn	VB	3	says	ccomp	1	1	0	0	0
2001275004m	5	1	7	is	VBZ	2	think	ccomp	1	1	0	0	0
2001275004m	2	3	5	make	VB	3	use	ccomp	1	1	0	0	0
2001275004m	2	9	4	is	VBZ	2	think	ccomp	1	1	0	0	0
2001275005m	3	1	5	learn	VB	2	think	ccomp	1	1	0	0	0
2001275005m	2	5	10	have	VB	8	make	ccomp	1	1	0	0	0
2001275006f	2	1	4	is	VBZ	2	think	ccomp	1	1	0	0	0
2001275006f	2	2	10	is	VBZ	8	think	ccomp	1	1	0	0	0
2001275006f	2	7	8	is	VBZ	6	think	ccomp	1	1	0	0	0
2001275007m	3	1	5	learn	VB	2	think	ccomp	1	1	0	0	0
2001275007m	4	2	7	be	VB	3	think	ccomp	1	1	0	0	0
2001275007m	2	3	9	is	VBZ	7	think	ccomp	1	1	0	0	0
2001275009f	4	1	6	is	VBZ	2	think	ccomp	1	1	0	0	0
2001275009f	11	7	14	play	VB	3	think	ccomp	1	1	0	0	0
2001275009f	2	9	4	is	VBZ	2	think	ccomp	1	1	0	0	0
2001275009f	3	13	5	do	VB	2	think	ccomp	1	1	0	0	0
2001275010f	3	1	5	learn	VB	2	think	ccomp	1	1	0	0	0
2101271002m	5	3	7	have	VB	2	think	ccomp	1	1	0	0	0
2101271003m	3	1	5	is	VBZ	2	think	ccomp	1	1	0	0	0
2101271003m	2	3	4	is	VBZ	2	think	ccomp	1	1	0	0	0
2101271003m	3	4	6	is	VBZ	3	think	ccomp	1	1	0	0	0
2101271003m	3	5	6	is	VBZ	3	think	ccomp	1	1	0	0	0
2101271004f	2	1	4	is	VBZ	2	think	ccomp	1	1	0	0	0
2101271004f	2	7	5	is	VBZ	3	think	ccomp	1	1	0	0	0
2101271005f	6	6	8	is	VBZ	2	think	ccomp	1	1	0	0	0
2101275001m	3	1	5	learn	VB	2	think	ccomp	1	1	0	0	0
2101275002m	3	1	7	learn	VB	4	think	ccomp	1	1	0	0	0
2101275002m	2	3	5	'm	VBP	3	say	ccomp	1	1	0	0	0
2101275002m	3	6	20	play	VB	17	think	ccomp	1	1	0	0	0
2003271001m	2	1	7	make	VB	5	saying	ccomp	1	1	0	0	0
2003271001m	3	2	8	is	VBZ	5	found	ccomp	1	1	0	0	0
2003271001m	2	9	6	are	VBP	4	say	ccomp	1	1	0	0	0
2003271001m	4	10	7	have	VBP	3	think	ccomp	1	1	0	0	0
2003271003f	3	3	12	is	VBZ	9	think	ccomp	1	1	0	0	0
2003271003f	2	6	5	know	VBP	3	sure	ccomp	1	1	0	0	0
2003271003f	2	7	6	is	VBZ	4	know	ccomp	1	1	0	0	0
2003271003f	2	10	4	is	VBZ	2	think	ccomp	1	1	0	0	0
2003271005m	2	9	4	is	VBZ	2	think	ccomp	1	1	0	0	0
2003271006f	3	22	5	like	VBP	2	's	ccomp	1	1	0	0	0
2003271007m	6	1	9	is	VBZ	3	think	ccomp	1	1	0	0	0
2003271007m	6	15	8	get	VB	2	hope	ccomp	1	1	0	0	0
2003271009f	5	13	11	want	VBP	6	is	ccomp	1	1	0	0	0
2003271010f	2	3	4	was	VBD	2	thought	ccomp	1	1	0	0	0
2003271012m	3	3	9	is	VBZ	6	think	ccomp	1	1	0	0	0
2003271012m	5	7	10	is	VBZ	5	is	ccomp	1	1	0	0	0
2003275001f	0	2	3	think	VBP	3	think	ccomp	1	1	0	0	0
2003275001f	5	2	8	is	VBZ	3	think	ccomp	1	1	0	0	0
2003275001f	2	2	21	is	VBZ	19	play	ccomp	1	1	0	0	0
2003275001f	2	3	5	's	VBZ	3	think	ccomp	1	1	0	0	0
2003275002f	2	11	5	're	VBP	3	think	ccomp	1	1	0	0	0
2003275003f	3	1	5	learn	VB	2	think	ccomp	1	1	0	0	0
2003275004m	3	1	5	learn	VB	2	think	ccomp	1	1	0	0	0
2003275004m	3	5	7	know	VBP	4	idea	ccomp	1	1	0	0	0
2003275004m	2	9	5	is	VBZ	3	think	ccomp	1	1	0	0	0
2003275005m	3	5	5	learn	VBP	2	know	ccomp	1	1	0	0	0
2003275006m	3	1	5	learn	VB	2	think	ccomp	1	1	0	0	0
2003275006m	6	4	8	let	VB	2	said	ccomp	1	1	0	0	0
2003275006m	4	6	17	am	VBP	13	forget	ccomp	1	1	0	0	0
2003275006m	3	9	7	were	VBD	4	story	ccomp	1	1	0	0	0
2003275006m	3	9	17	throw	VB	14	said	ccomp	1	1	0	0	0
2003275007m	2	2	4	play	VB	2	think	ccomp	1	1	0	0	0
2003275008f	3	1	5	learn	VB	2	think	ccomp	1	1	0	0	0
2003275008f	9	4	11	goes	VBZ	2	think	ccomp	1	1	0	0	0
2003275008f	7	6	12	is	VBZ	5	think	ccomp	1	1	0	0	0
2003275009m	3	1	5	learn	VB	2	think	ccomp	1	1	0	0	0
2003275010f	3	1	5	learn	VB	2	think	ccomp	1	1	0	0	0
2003275010f	3	3	10	have	VBP	7	ask	ccomp	1	1	0	0	0
2003275010f	3	4	6	play	VB	3	answer	ccomp	1	1	0	0	0
2003275010f	3	11	6	learn	VB	3	think	ccomp	1	1	0	0	0
2003275012m	4	1	6	learn	VB	2	think	ccomp	1	1	0	0	0
2003275012m	2	2	5	are	VBP	3	think	ccomp	1	1	0	0	0
2003275012m	0	8	10	is	VBZ	10	is	ccomp	1	1	0	0	0
2003275013f	4	2	8	learn	VB	4	think	ccomp	1	1	0	0	0
2003275013f	3	9	10	is	VBZ	13	think	ccomp	1	1	0	0	0
2003275013f	9	10	17	is	VBZ	8	think	ccomp	1	1	0	0	0
2003275014f	5	15	21	improve	VB	16	is	ccomp	1	1	0	0	0
2003275014f	3	16	8	learn	VB	5	think	ccomp	1	1	0	0	0
2103271002f	2	13	3	's	VBZ	1	Say	ccomp	1	1	0	0	0
2103271002f	2	26	5	love	VBP	3	think	ccomp	1	1	0	0	0
1307271001f	4	2	7	prefer	VBP	3	tell	ccomp	2	1	0	0	0
1307271001f	4	3	10	like	VB	6	say	ccomp	2	1	0	0	0
1307271001f	3	11	4	have	VBP	1	Imagine	ccomp	2	1	0	0	0
1307271001f	4	17	8	like	VB	4	reason	ccomp	2	1	0	0	0
1307271001f	2	19	15	's	VBZ	13	enjoy	ccomp	2	1	0	0	0
1307271002f	5	5	8	relax	VB	3	believed	ccomp	2	1	0	0	0
1307271002f	3	6	4	standing	VBG	1	Imagine	ccomp	2	1	0	0	0
1307271003f	4	1	8	causes	VBZ	4	know	ccomp	2	1	0	0	0
1307271003f	5	8	8	interested	VB	3	find	ccomp	2	1	0	0	0
1307271003f	6	10	9	solved	VBN	3	believe	ccomp	2	1	0	0	0
1307271005f	6	8	10	is	VBZ	4	say	ccomp	2	1	0	0	0
1307271005f	2	8	17	's	VBZ	15	think	ccomp	2	1	0	0	0
1307271005f	3	10	7	have	VB	4	is	ccomp	2	1	0	0	0
1307271005f	3	12	5	be	VB	2	think	ccomp	2	1	0	0	0
1307271006m	3	1	5	is	VBZ	2	thinks	ccomp	2	1	0	0	0
1307271006m	3	21	18	like	VBP	15	do	ccomp	2	1	0	0	0
1307271007m	6	8	9	is	VBZ	3	think	ccomp	2	1	0	0	0
1307271008m	3	11	5	prefer	VBP	2	is	ccomp	2	1	0	0	0
1307275001f	2	10	5	everytime	VBP	3	is	ccomp	2	1	0	0	0
1307275001f	9	10	12	made	VBD	3	is	ccomp	2	1	0	0	0
1307275001f	3	13	12	're	VBP	9	know	ccomp	2	1	0	0	0
1307275002f	4	1	6	learn	VB	2	think	ccomp	2	1	0	0	0
1307275002f	4	16	9	learn	VB	5	think	ccomp	2	1	0	0	0
1307275003f	3	1	8	learn	VB	5	think	ccomp	2	1	0	0	0
1307275003f	2	5	12	is	VBZ	10	think	ccomp	2	1	0	0	0
1307275003f	3	14	8	learn	VB	5	think	ccomp	2	1	0	0	0
1307275004f	3	14	5	said	VBD	2	hope	ccomp	2	1	0	0	0
1307275004f	2	14	7	help	VB	5	said	ccomp	2	1	0	0	0
1307275005m	7	1	12	learn	VB	5	ask	ccomp	2	1	0	0	0
1307275005m	2	4	4	was	VBD	2	think	ccomp	2	1	0	0	0
1307275005m	3	7	20	borrying	VBG	17	fell	ccomp	2	1	0	0	0
1307275006m	3	3	9	learn	VB	6	think	ccomp	2	1	0	0	0
1307275006m	4	4	9	learn	VB	5	agree	ccomp	2	1	0	0	0
1307275006m	7	6	13	is	VBZ	6	play	ccomp	2	1	0	0	0
13101b2009	2	5	4	are	VBP	2	says	ccomp	2	1	0	0	0
1309171001f	6	5	11	is	VBZ	5	doubt	ccomp	2	1	0	0	0
1309171001f	3	13	4	want	VBP	1	Do	ccomp	2	1	0	0	0
1309171002f	3	3	14	enjoy	VB	11	think	ccomp	2	1	0	0	0
1309171002f	5	10	7	escape	VB	2	's	ccomp	2	1	0	0	0
1309171003m	9	3	4	try	VB	13	think	ccomp	2	1	0	0	0
1309171003m	2	4	14	communicate	VB	12	disadvantage	ccomp	2	1	0	0	0
1309171003m	3	4	17	are	VBP	14	communicate	ccomp	2	1	0	0	0
1309171003m	8	6	10	bring	VB	2	's	ccomp	2	1	0	0	0
1309171003m	3	6	31	give	VBP	28	conclude	ccomp	2	1	0	0	0
1309171003m	3	9	7	see	VB	4	reason	ccomp	2	1	0	0	0
1309171003m	4	9	14	hope	VBP	10	is	ccomp	2	1	0	0	0
1309171003m	3	10	10	solve	VB	7	believe	ccomp	2	1	0	0	0
1309171003m	3	12	8	reflect	VB	5	think	ccomp	2	1	0	0	0
1309171005f	7	3	9	is	VBZ	2	is	ccomp	2	1	0	0	0
1309171005f	6	3	24	is	VBZ	18	say	ccomp	2	1	0	0	0
1309171005f	10	3	42	be	VB	32	believe	ccomp	2	1	0	0	0
1309171005f	16	4	20	have	VBP	4	think	ccomp	2	1	0	0	0
1309171005f	2	5	19	is	VBZ	17	conveniet	ccomp	2	1	0	0	0
1309171006f	4	1	6	is	VBZ	2	think	ccomp	2	1	0	0	0
1309171006f	6	3	10	lie	VB	4	imagine	ccomp	2	1	0	0	0
1309171007f	8	4	17	want	VB	9	becomes	ccomp	2	1	0	0	0
1309171008m	2	12	8	be	VB	6	admit	ccomp	2	1	0	0	0
1309171009f	3	9	6	prefer	VBP	3	are	ccomp	2	1	0	0	0
1309175001m	3	3	6	be	VB	3	think	ccomp	2	1	0	0	0
1309175002f	3	1	7	learn	VB	4	think	ccomp	2	1	0	0	0
1309175003m	3	3	6	is	VBZ	3	say	ccomp	2	1	0	0	0
1309175003m	9	6	12	improve	VB	3	believe	ccomp	2	1	0	0	0
1309175004m	3	1	17	make	VB	14	think	ccomp	2	1	0	0	0
1309175004m	3	10	17	fansnating	VBG	14	think	ccomp	2	1	0	0	0
1309175005f	5	2	14	defeated	VBN	9	think	ccomp	2	1	0	0	0
1309175005f	3	6	8	prefer	VBP	5	reason	ccomp	2	1	0	0	0
1309175006m	3	1	8	learn	VB	5	of	ccomp	2	1	0	0	0
1309175006m	2	10	17	fell	VBD	15	found	ccomp	2	1	0	0	0
1309175006m	7	15	11	is	VBZ	4	think	ccomp	2	1	0	0	0
1309175006m	3	16	15	help	VB	12	think	ccomp	2	1	0	0	0
1309175007f	4	1	23	is	VBZ	19	is	ccomp	2	1	0	0	0
1309175007f	3	2	11	learn	VB	8	think	ccomp	2	1	0	0	0
1309175007f	3	4	5	's	VBZ	2	agree	ccomp	2	1	0	0	0
1309175007f	8	8	10	take	VB	2	think	ccomp	2	1	0	0	0
1309175007f	3	10	8	learn	VB	5	think	ccomp	2	1	0	0	0
1309175008f	4	9	9	learn	VB	5	think	ccomp	2	1	0	0	0
2210187001m	3	1	10	Do	VB	7	about	ccomp	2	1	0	0	0
2210187001m	3	5	6	do	VB	3	think	ccomp	2	1	0	0	0
2210187002m	3	1	5	'm	VBP	8	are	ccomp	2	1	0	0	0
2210187003f	8	5	14	benefit	VB	6	is	ccomp	2	1	0	0	0
2210187003f	1	9	13	benefit	VB	12	does	ccomp	2	1	0	0	0
2210187004m	4	2	8	is	VBZ	4	is	ccomp	2	1	0	0	0
2210187004m	7	4	22	is	VBZ	15	learn	ccomp	2	1	0	0	0
2210187004m	2	6	20	are	VBP	18	means	ccomp	2	1	0	0	0
2210187005f	4	2	11	are	VBP	7	's	ccomp	2	1	0	0	0
2210187005f	4	3	8	take	VB	4	agree	ccomp	2	1	0	0	0
2210187006m	4	1	9	do	VB	5	argue	ccomp	2	1	0	0	0
2210187006m	2	4	25	is	VBZ	23	recognize	ccomp	2	1	0	0	0
2210187006m	6	5	20	take	VB	14	appreciating	ccomp	2	1	0	0	0
2210187006m	2	7	20	makes	VBZ	18	be	ccomp	2	1	0	0	0
2210187006m	4	9	13	do	VB	9	that	ccomp	2	1	0	0	0
2210187007m	3	3	5	is	VBZ	2	far	ccomp	2	1	0	0	0
2210187007m	3	7	23	is	VBZ	20	think	ccomp	2	1	0	0	0
2210187008m	4	5	6	look	VBP	2	know	ccomp	2	1	0	0	0
2210187008m	4	10	7	needs	VBZ	3	think	ccomp	2	1	0	0	0
2210187009m	2	1	4	's	VBZ	2	think	ccomp	2	1	0	0	0
2210187009m	4	1	18	is	VBZ	14	think	ccomp	2	1	0	0	0
2210187009m	6	1	24	have	VB	18	is	ccomp	2	1	0	0	0
2210187009m	3	2	6	is	VBZ	3	think	ccomp	2	1	0	0	0
2210187009m	15	3	35	are	VBP	20	find	ccomp	2	1	0	0	0
2210187009m	13	4	16	is	VBZ	3	think	ccomp	2	1	0	0	0
2210187009m	3	5	7	do	VB	4	think	ccomp	2	1	0	0	0
2210187010f	3	3	7	support	VBP	4	reason	ccomp	2	1	0	0	0
2210187010f	4	3	13	makes	VBZ	9	is	ccomp	2	1	0	0	0
2210187010f	13	4	15	admire	VB	2	hope	ccomp	2	1	0	0	0
2210187011m	12	5	17	like	VB	5	doubt	ccomp	2	1	0	0	0
2210187011m	4	8	8	do	VB	4	acknowledged	ccomp	2	1	0	0	0
2210187012m	12	2	32	handle	VB	20	likely	ccomp	2	1	0	0	0
2210187012m	4	3	8	did	VBD	4	found	ccomp	2	1	0	0	0
2210187012m	2	3	10	affect	VBP	8	did	ccomp	2	1	0	0	0
2210187012m	9	5	14	do	VB	5	'm	ccomp	2	1	0	0	0
2210187012m	8	5	22	obtain	VB	14	do	ccomp	2	1	0	0	0
13121b2005f	6	2	9	is	VBZ	3	think	ccomp	2	1	0	0	0
13121b2005f	3	6	7	are	VBP	4	know	ccomp	2	1	0	0	0
1311271001f	5	6	8	find	VB	3	discovered	ccomp	2	1	0	0	0
1311271002f	3	4	5	'm	VBP	2	far	ccomp	2	1	0	0	0
1311271003f	4	3	8	live	VB	4	doubt	ccomp	2	1	0	0	0
1311271005f	8	9	16	be	VB	8	is	ccomp	2	1	0	0	0
1311271008m	3	3	5	am	VBP	2	far	ccomp	2	1	0	0	0
1311271009m	5	2	16	is	VBZ	11	think	ccomp	2	1	0	0	0
1311275001f	3	1	10	send	VBP	7	phenament	ccomp	2	1	0	0	0
1311275001f	7	2	10	do	VB	3	thought	ccomp	2	1	0	0	0
1311275001f	3	3	9	realized	VBD	6	did	ccomp	2	1	0	0	0
1311275001f	4	3	13	obtained	VBN	9	realized	ccomp	2	1	0	0	0
1311275001f	3	4	8	get	VB	5	is	ccomp	2	1	0	0	0
1311275001f	6	4	26	makes	VBZ	32	faded	ccomp	2	1	0	0	0
1311275001f	6	5	12	command	VBP	6	said	ccomp	2	1	0	0	0
1311275001f	1	6	6	is	VBZ	5	think	ccomp	2	1	0	0	0
1311275001f	3	6	9	improve	VB	6	is	ccomp	2	1	0	0	0
1311275001f	3	7	29	learn	VB	26	think	ccomp	2	1	0	0	0
1311275002f	2	1	16	is	VBZ	14	think	ccomp	2	1	0	0	0
1311275002f	8	2	10	has	VBZ	2	is	ccomp	2	1	0	0	0
1311275002f	2	4	13	is	VBZ	11	think	ccomp	2	1	0	0	0
1311275002f	3	7	17	dislikes	VBZ	14	do	ccomp	2	1	0	0	0
1311275002f	7	8	10	learn	VB	3	disapprove	ccomp	2	1	0	0	0
1311275002f	4	9	7	prepared	VBN	3	think	ccomp	2	1	0	0	0
1311275003f	4	1	7	learn	VB	3	agree	ccomp	2	1	0	0	0
1311275003f	2	2	5	has	VBZ	3	know	ccomp	2	1	0	0	0
1311275003f	4	8	8	counts	VBZ	4	find	ccomp	2	1	0	0	0
1311275004f	9	2	11	develop	VB	2	think	ccomp	2	1	0	0	0
1311275004f	4	3	11	learn	VB	7	think	ccomp	2	1	0	0	0
1311275004f	2	6	14	's	VBZ	12	think	ccomp	2	1	0	0	0
1311275005m	4	1	7	learn	VB	3	believe	ccomp	2	1	0	0	0
1311275005m	9	2	16	build	VB	7	agree	ccomp	2	1	0	0	0
1311275005m	9	5	20	like	VB	11	learn	ccomp	2	1	0	0	0
8142187001f	3	8	7	's	VBZ	4	say	ccomp	3	1	0	0	0
8142187002f	1	1	10	do	VBP	9	children	ccomp	3	1	0	0	0
8142187002f	4	2	7	do	VB	3	believe	ccomp	3	1	0	0	0
8142187002f	5	2	18	do	VB	13	maintain	ccomp	3	1	0	0	0
8142187002f	5	7	9	stay	VB	4	know	ccomp	3	1	0	0	0
8142187002f	6	10	11	begin	VBP	5	fact	ccomp	3	1	0	0	0
8142187002f	4	11	8	be	VB	4	wonder	ccomp	3	1	0	0	0
8142187003m	6	1	11	do	VB	5	discussion	ccomp	3	1	0	0	0
8142187003m	2	3	5	is	VBZ	3	think	ccomp	3	1	0	0	0
8142187003m	5	3	10	do	VBP	5	is	ccomp	3	1	0	0	0
8142187003m	2	6	5	are	VBP	3	say	ccomp	3	1	0	0	0
8142187003m	7	7	10	is	VBZ	3	agree	ccomp	3	1	0	0	0
8142187003m	3	10	18	look	VB	15	hope	ccomp	3	1	0	0	0
8142187003m	6	13	8	do	VB	2	's	ccomp	3	1	0	0	0
8142187005m	5	1	7	is	VBZ	2	seems	ccomp	3	1	0	0	0
8142187005m	7	2	15	defy	VBP	8	is	ccomp	3	1	0	0	0
8142187005m	6	6	8	take	VB	2	's	ccomp	3	1	0	0	0
8142187005m	3	7	6	is	VBZ	3	think	ccomp	3	1	0	0	0
8142187005m	13	12	15	do	VB	2	's	ccomp	3	1	0	0	0
8142187006f	7	1	11	take	VB	4	saying	ccomp	3	1	0	0	0
8142187007m	4	2	6	taught	VBD	2	's	ccomp	3	1	0	0	0
8142187007m	2	2	12	's	VBZ	10	believe	ccomp	3	1	0	0	0
8142187007m	3	10	9	want	VBP	6	choose	ccomp	3	1	0	0	0
8142187007m	4	10	20	do	VB	16	choose	ccomp	3	1	0	0	0
8142187008m	6	2	11	do	VB	5	agree	ccomp	3	1	0	0	0
8142187008m	2	6	15	is	VBZ	13	think	ccomp	3	1	0	0	0
8142187009m	3	1	17	has	VBZ	14	seems	ccomp	3	1	0	0	0
8142187009m	3	2	5	is	VBZ	2	think	ccomp	3	1	0	0	0
8142187009m	3	11	6	concerned	VBN	9	is	ccomp	3	1	0	0	0
8142187010f	3	1	40	need	VBP	37	asks	ccomp	3	1	0	0	0
8142187010f	2	2	5	is	VBZ	3	think	ccomp	3	1	0	0	0
8142187010f	3	3	8	are	VBP	5	say	ccomp	3	1	0	0	0
8142187010f	4	7	7	take	VB	3	learn	ccomp	3	1	0	0	0
8161271001CM	2	5	7	need	VBP	5	is	ccomp	3	1	0	0	0
8161271001CM	8	6	11	has	VBZ	3	is	ccomp	3	1	0	0	0
8161271002CM	7	3	11	depends	VBZ	4	asked	ccomp	3	1	0	0	0
8161271002CM	2	4	5	'm	VBP	3	supposed	ccomp	3	1	0	0	0
8161271002CM	3	4	13	is	VBZ	10	say	ccomp	3	1	0	0	0
8161271002CM	2	14	5	'm	VBP	3	supposed	ccomp	3	1	0	0	0
8161271002CM	3	14	14	be	VB	11	say	ccomp	3	1	0	0	0
8161271003CM	4	2	7	is	VBZ	3	remark	ccomp	3	1	0	0	0
8161271003CM	3	5	2	's	VBZ	5	's	ccomp	3	1	0	0	0
8161271003CM	2	7	7	think	VBP	5	reason	ccomp	3	1	0	0	0
8161271003CM	3	8	5	am	VBP	2	far	ccomp	3	1	0	0	0
8161271005CF	2	1	5	depends	VBZ	3	think	ccomp	3	1	0	0	0
8161271005CF	3	11	13	gotten	VBN	10	means	ccomp	3	1	0	0	0
8161271005CF	15	18	22	choose	VB	7	confused-if	ccomp	3	1	0	0	0
8161271005CF	3	19	8	have	VB	5	be	ccomp	3	1	0	0	0
8161271005CF	4	19	28	be	VB	24	see	ccomp	3	1	0	0	0
8161271006CF	3	13	6	want	VBP	3	do	ccomp	3	1	0	0	0
8161271008CM	3	8	25	are	VBP	22	apply	ccomp	3	1	0	0	0
8161271008CM	13	12	18	are	VBP	5	claim	ccomp	3	1	0	0	0
8161271008CM	8	12	45	have	VB	37	is	ccomp	3	1	0	0	0
8161271009CF	8	11	29	become	VB	21	imagine	ccomp	3	1	0	0	0
8161271010CF	3	2	6	provides	VBZ	3	believed	ccomp	3	1	0	0	0
8161271010CF	14	2	20	completed	VBN	6	provides	ccomp	3	1	0	0	0
8161271010CF	1	3	5	is	VBZ	4	prefer	ccomp	3	1	0	0	0
8161271010CF	2	4	11	attributes	VBZ	9	reason	ccomp	3	1	0	0	0
8161271010CF	5	12	9	have	VB	4	denying	ccomp	3	1	0	0	0
8161271011CF	11	9	20	afford	VB	9	is	ccomp	3	1	0	0	0
8161271011CF	3	17	9	live	VBP	6	live	ccomp	3	1	0	0	0
8161271012CF	5	8	12	wasted	VBN	7	say	ccomp	3	1	0	0	0
8161275001CF	10	4	13	sent	VBN	3	is	ccomp	3	1	0	0	0
8161275001CF	5	4	28	is	VBZ	23	seems	ccomp	3	1	0	0	0
8161275001CF	10	12	13	make	VB	3	say	ccomp	3	1	0	0	0
8161275002CF	7	1	11	learn	VB	4	heard	ccomp	3	1	0	0	0
8161275002CF	3	12	7	are	VBP	4	saying	ccomp	3	1	0	0	0
8161275002CF	6	13	10	are	VBP	4	is	ccomp	3	1	0	0	0
8161275003CF	4	2	9	learn	VB	5	think	ccomp	3	1	0	0	0
8161275003CF	3	11	17	are	VBP	14	feeling	ccomp	3	1	0	0	0
8161275004CF	3	4	31	is	VBZ	28	educate	ccomp	3	1	0	0	0
8161275005CF	11	11	16	benifit	VBP	5	convinced	ccomp	3	1	0	0	0
8161275006CF	5	3	9	become	VBP	4	deny	ccomp	3	1	0	0	0
8161275006CF	10	6	18	play	VB	8	's	ccomp	3	1	0	0	0
8161275006CF	2	9	6	is	VBZ	4	said	ccomp	3	1	0	0	0
8161275006CF	2	9	13	's	VBZ	11	think	ccomp	3	1	0	0	0
8161275006CF	3	10	14	gain	VB	11	love	ccomp	3	1	0	0	0
8163271001CF	5	4	13	deny	VB	8	exciting	ccomp	3	1	0	0	0
8163271001CF	5	4	18	is	VBZ	13	deny	ccomp	3	1	0	0	0
8163271001CF	3	6	11	want	VBP	8	find	ccomp	3	1	0	0	0
8163271001CF	4	9	7	is	VBZ	3	picture	ccomp	3	1	0	0	0
8163271001CF	6	10	8	means	VBZ	2	is	ccomp	3	1	0	0	0
8163271002CF	3	9	17	makes	VBZ	14	are	ccomp	3	1	0	0	0
8163271002CF	4	12	20	live	VB	16	doubt	ccomp	3	1	0	0	0
8163271002CF	7	13	10	have	VB	3	argue	ccomp	3	1	0	0	0
8163271002CF	3	16	31	are	VBP	28	peace	ccomp	3	1	0	0	0
8163271002CF	3	16	39	feel	VBP	36	reason	ccomp	3	1	0	0	0
8163271002CF	2	16	43	ignore	VB	41	is	ccomp	3	1	0	0	0
8163271003CF	3	1	8	is	VBZ	5	say	ccomp	3	1	0	0	0
8163271003CF	9	4	11	becoming	VBG	2	's	ccomp	3	1	0	0	0
8163271003CF	3	7	6	improve	VB	3	strengthen	ccomp	3	1	0	0	0
8163271003CF	6	10	8	want	VBP	2	's	ccomp	3	1	0	0	0
8163271003CF	3	11	6	eat	VB	3	enjoy	ccomp	3	1	0	0	0
8163271003CF	3	13	17	is	VBZ	14	think	ccomp	3	1	0	0	0
8163271004CF	6	3	11	choose	VB	5	are	ccomp	3	1	0	0	0
8163271004CF	6	5	10	means	VBZ	4	oppose	ccomp	3	1	0	0	0
8163271005CF	4	2	9	is	VBZ	5	say	ccomp	3	1	0	0	0
8163271005CF	1	8	21	think	VBP	22	is	ccomp	3	1	0	0	0
8163271005CF	4	11	12	is	VBZ	8	idea	ccomp	3	1	0	0	0
8163271005CF	5	13	8	consider	VB	3	's	ccomp	3	1	0	0	0
8163271005CF	1	13	9	living	VBG	8	consider	ccomp	3	1	0	0	0
8163271008CF	7	2	10	be	VB	3	believe	ccomp	3	1	0	0	0
8163271009CF	6	13	27	prefer	VBP	21	compose	ccomp	3	1	0	0	0
8163271010CF	4	4	15	need	VB	11	means	ccomp	3	1	0	0	0
8163271010CF	3	5	5	am	VBP	2	far	ccomp	3	1	0	0	0
8163271010CF	4	5	12	is	VBZ	8	consider	ccomp	3	1	0	0	0
8163271010CF	15	9	18	boasts	VBZ	3	known	ccomp	3	1	0	0	0
8163271010CF	4	18	7	suits	VBZ	3	think	ccomp	3	1	0	0	0
8163271011CF	7	3	15	influences	VBZ	8	find	ccomp	3	1	0	0	0
8163271011CF	3	6	5	am	VBP	2	far	ccomp	3	1	0	0	0
8163271012CM	2	1	8	prefer	VBP	6	do	ccomp	3	1	0	0	0
8163271012CM	3	9	5	become	VBP	2	imagine	ccomp	3	1	0	0	0
8163271013CM	6	10	23	is	VBZ	17	treated	ccomp	3	1	0	0	0
8163271015CF	11	11	13	is	VBZ	2	hold	ccomp	3	1	0	0	0
8163275001CF	3	3	9	make	VB	6	thought	ccomp	3	1	0	0	0
8163275001CF	3	5	16	is	VBZ	13	admit	ccomp	3	1	0	0	0
8163275001CF	8	5	24	learn	VB	16	is	ccomp	3	1	0	0	0
8163275001CF	3	10	14	spend	VB	11	means	ccomp	3	1	0	0	0
8163275001CF	10	13	12	bring	VB	2	is	ccomp	3	1	0	0	0
8163275001CF	2	15	36	be	VB	34	want	ccomp	3	1	0	0	0
8163275002CF	5	2	8	learn	VB	3	maintain	ccomp	3	1	0	0	0
8163275002CF	6	6	26	is	VBZ	20	neglect	ccomp	3	1	0	0	0
8163275002CF	6	8	10	is	VBZ	4	denying	ccomp	3	1	0	0	0
8163275002CF	5	10	8	have	VB	3	believe	ccomp	3	1	0	0	0
8163275003CF	8	3	15	learn	VB	7	concerned	ccomp	3	1	0	0	0
8163275003CF	2	9	3	are	VBP	1	Supposing	ccomp	3	1	0	0	0
8163275003CF	7	9	19	keeps	VBZ	12	find	ccomp	3	1	0	0	0
8163275003CF	4	13	7	learn	VB	3	suggest	ccomp	3	1	0	0	0
8163275004CM	3	2	17	believe	VBP	14	young	ccomp	3	1	0	0	0
8163275004CM	4	2	21	brings	VBZ	17	believe	ccomp	3	1	0	0	0
8163275004CM	3	3	7	get	VBP	4	is	ccomp	3	1	0	0	0
8163275004CM	6	7	28	needs	VBZ	22	nutures	ccomp	3	1	0	0	0
8163275005CF	8	2	22	learn	VB	14	am	ccomp	3	1	0	0	0
8163275005CF	5	9	9	have	VB	4	doubt	ccomp	3	1	0	0	0
8163275005CF	2	12	6	is	VBZ	4	think	ccomp	3	1	0	0	0
8163275005CF	8	16	12	depends	VBZ	4	believe	ccomp	3	1	0	0	0
8163275006CF	3	1	7	is	VBZ	4	believed	ccomp	3	1	0	0	0
8163275006CF	2	5	19	's	VBZ	17	think	ccomp	3	1	0	0	0
8163275006CF	4	7	9	lack	VBP	5	goes	ccomp	3	1	0	0	0
8163275008CM	7	2	14	learn	VB	7	faced	ccomp	3	1	0	0	0
8163275008CM	3	3	5	am	VBP	2	far	ccomp	3	1	0	0	0
8163275008CM	3	12	11	learn	VB	8	idea	ccomp	3	1	0	0	0
8163275009CF	4	2	23	wanted	VBD	19	asked	ccomp	3	1	0	0	0
8163275009CF	4	3	18	hitted	VBD	14	like	ccomp	3	1	0	0	0
8163275009CF	3	5	7	need	VBP	4	found	ccomp	3	1	0	0	0
8163275009CF	2	7	7	's	VBZ	5	think	ccomp	3	1	0	0	0
8163275009CF	8	8	13	learn	VB	5	agree	ccomp	3	1	0	0	0
8163275009CF	2	15	6	's	VBZ	4	think	ccomp	3	1	0	0	0
8163275009CF	7	16	14	learn	VB	7	agree	ccomp	3	1	0	0	0
8163275010CF	5	16	10	is	VBZ	5	had	ccomp	3	1	0	0	0
8163275011CM	7	11	10	be	VB	3	known	ccomp	3	1	0	0	0
8163275011CM	3	14	6	learn	VB	3	think	ccomp	3	1	0	0	0
8163275012CM	3	1	6	bear	VB	3	said	ccomp	3	1	0	0	0
8163275012CM	5	2	9	is	VBZ	4	TRUE	ccomp	3	1	0	0	0
8163275013CF	4	1	14	fed	VBN	10	find	ccomp	3	1	0	0	0
8163275013CF	4	2	6	take	VBP	2	seems	ccomp	3	1	0	0	0
8163275013CF	13	2	19	learn	VB	6	take	ccomp	3	1	0	0	0
8163275013CF	3	5	5	have	VBP	2	believe	ccomp	3	1	0	0	0
8163275014CM	3	2	7	learn	VB	4	of	ccomp	3	1	0	0	0
8163275014CM	2	4	4	is	VBZ	2	think	ccomp	3	1	0	0	0
8163275015CF	4	8	20	are	VBP	16	choose	ccomp	3	1	0	0	0
2001273006f	2	9	4	was	VBD	2	thinked	ccomp	1	2	0	1	0
2001273008m	2	8	5	win	VBP	3	think	ccomp	1	2	0	1	0
2001273008m	2	9	5	is	VBZ	3	think	ccomp	1	2	0	1	0
2001273009f	2	5	6	is	VBZ	4	says	ccomp	1	2	0	1	0
2001273014m	3	4	5	is	VBZ	2	think	ccomp	1	2	0	1	0
2001274004m	3	4	5	say	VBP	2	say	ccomp	1	2	0	1	0
2001274004m	4	4	9	say	VBP	5	say	ccomp	1	2	0	1	0
2001274004m	3	4	12	鈰	VBZ	9	say	ccomp	1	2	0	1	0
2001274007f	2	12	4	is	VBZ	2	says	ccomp	1	2	0	1	0
2001274009m	2	3	4	play	VB	2	says	ccomp	1	2	0	1	0
2001274009m	2	5	5	make	VB	3	says	ccomp	1	2	0	1	0
2001274009m	1	5	11	make	VB	10	think	ccomp	1	2	0	1	0
2001274009m	2	5	13	is	VBZ	11	make	ccomp	1	2	0	1	0
2001274009m	3	10	5	is	VBZ	2	think	ccomp	1	2	0	1	0
2001274010m	3	4	10	eat	VBP	7	see	ccomp	1	2	0	1	0
2101273001f	3	14	5	be	VB	2	think	ccomp	1	2	0	1	0
2101273002m	2	1	8	's	VBZ	6	think	ccomp	1	2	0	1	0
2101273002m	3	4	5	says	VBZ	2	catch	ccomp	1	2	0	1	0
2003273002f	0	8	3	give	VB	3	give	ccomp	1	2	0	1	0
2003273004m	3	3	5	be	VB	2	thought	ccomp	1	2	0	1	0
2003273004m	7	9	9	swung	VBD	2	became	ccomp	1	2	0	1	0
2003273004m	3	10	5	fall	VB	2	worried	ccomp	1	2	0	1	0
2003273004m	5	13	9	fell	VBD	4	saw	ccomp	1	2	0	1	0
2003273005m	2	3	5	is	VBZ	3	think	ccomp	1	2	0	1	0
2003273006m	6	11	15	is	VBZ	9	told	ccomp	1	2	0	1	0
2003273006m	3	13	13	go	VB	10	sure	ccomp	1	2	0	1	0
2003273007m	5	7	24	see	VB	19	good	ccomp	1	2	0	1	0
2003273008f	5	3	10	cook	VB	5	told	ccomp	1	2	0	1	0
2003273008f	2	6	10	was	VBD	8	think	ccomp	1	2	0	1	0
2003273008f	3	7	11	am	VBP	8	told	ccomp	1	2	0	1	0
2003273008f	5	9	10	is	VBZ	5	think	ccomp	1	2	0	1	0
2003273009m	2	9	4	was	VBD	2	thought	ccomp	1	2	0	1	0
2003273010f	2	17	4	was	VBD	2	thought	ccomp	1	2	0	1	0
2003273012m	3	11	11	is	VBZ	8	think	ccomp	1	2	0	1	0
2003273012m	6	11	20	like	VBP	14	interesting	ccomp	1	2	0	1	0
2003273015m	3	16	5	was	VBD	2	feeled	ccomp	1	2	0	1	0
2003274003f	2	6	4	was	VBD	2	know	ccomp	1	2	0	1	0
2003274005f	4	1	8	geting	VBG	4	know	ccomp	1	2	0	1	0
2003274005f	2	6	5	was	VBD	3	surprised	ccomp	1	2	0	1	0
2003274005f	3	7	6	is	VBZ	3	realized	ccomp	1	2	0	1	0
2003274005f	14	9	16	remember	VB	2	was	ccomp	1	2	0	1	0
2003274005f	8	10	11	is	VBZ	3	think	ccomp	1	2	0	1	0
2003274006f	7	8	9	sleep	VB	2	was	ccomp	1	2	0	1	0
2003274006f	2	13	6	was	VBD	4	think	ccomp	1	2	0	1	0
2003274006f	9	16	12	are	VBP	3	thought	ccomp	1	2	0	1	0
2003274006f	2	16	16	was	VBD	14	real	ccomp	1	2	0	1	0
2003274006f	3	22	5	learn	VB	2	thought	ccomp	1	2	0	1	0
2003274007f	5	6	18	ordered	VBD	13	were	ccomp	1	2	0	1	0
2003274007f	2	8	5	was	VBD	3	thought	ccomp	1	2	0	1	0
2103273001f	4	12	6	eat	VB	2	see	ccomp	1	2	0	1	0
2103273002f	5	7	15	was	VBD	10	was	ccomp	1	2	0	1	0
2103273002f	3	12	5	was	VBD	2	found	ccomp	1	2	0	1	0
2103273002f	1	12	13	do	VB	12	eating	ccomp	1	2	0	1	0
2103273003	5	6	8	spended	VBD	3	is	ccomp	1	2	0	1	0
2103273003	5	12	8	laughed	VBD	3	is	ccomp	1	2	0	1	0
2103273004	5	13	12	sleep	VBP	7	were	ccomp	1	2	0	1	0
2103273006f	5	11	14	gone	VBN	9	found	ccomp	1	2	0	1	0
2103273007f	2	10	8	're	VBP	6	told	ccomp	1	2	0	1	0
1307273001f	8	8	10	open	VB	2	came	ccomp	2	2	0	1	0
1307273001f	7	9	20	say	VB	13	were	ccomp	2	2	0	1	0
1307273001f	6	13	12	coming	VBG	6	asked	ccomp	2	2	0	1	0
1307273001f	4	14	16	seemed	VBD	12	say	ccomp	2	2	0	1	0
1307273001f	6	17	11	born	VBN	5	found	ccomp	2	2	0	1	0
1307273001f	5	19	7	come	VB	2	promised	ccomp	2	2	0	1	0
1307273001f	4	20	17	be	VB	13	know	ccomp	2	2	0	1	0
1307273002f	5	3	14	have	VB	9	told	ccomp	2	2	0	1	0
1307273002f	4	15	13	forget	VB	9	think	ccomp	2	2	0	1	0
1307273003f	3	5	15	got	VBD	12	deserved	ccomp	2	2	0	1	0
1307273003f	3	14	5	is	VBZ	2	think	ccomp	2	2	0	1	0
1307273003f	3	15	11	get	VBP	8	is	ccomp	2	2	0	1	0
1307273003f	5	19	8	be	VB	3	hope	ccomp	2	2	0	1	0
1307273004f	11	2	15	forget	VB	4	denying	ccomp	2	2	0	1	0
1307273004f	5	6	11	control	VB	6	relaxed	ccomp	2	2	0	1	0
1307273004f	5	17	20	help	VB	15	learned	ccomp	2	2	0	1	0
1307273004f	5	19	7	travel	VB	2	hope	ccomp	2	2	0	1	0
1307273005f	3	3	13	be	VB	10	sure	ccomp	2	2	0	1	0
1307273005f	14	6	16	been	VBN	2	seemed	ccomp	2	2	0	1	0
1307273005f	5	7	7	rushed	VBD	2	was	ccomp	2	2	0	1	0
1307273005f	2	9	4	became	VBD	2	felt	ccomp	2	2	0	1	0
1307273005f	3	13	11	lay	VBD	8	hoped	ccomp	2	2	0	1	0
1307273006m	2	8	6	changed	VBD	4	know	ccomp	2	2	0	1	0
1307273006m	3	10	9	came	VBD	6	was	ccomp	2	2	0	1	0
1307273006m	3	12	7	am	VBP	4	know	ccomp	2	2	0	1	0
1307273007m	6	1	9	forget	VB	3	remember	ccomp	2	2	0	1	0
1307273007m	2	6	7	was	VBD	5	knew	ccomp	2	2	0	1	0
1307273007m	7	9	9	eat	VBP	2	went	ccomp	2	2	0	1	0
1307273007m	2	10	4	was	VBD	2	found	ccomp	2	2	0	1	0
1307273008m	3	7	9	was	VBD	6	good	ccomp	2	2	0	1	0
1307273008m	3	11	32	saw	VBD	29	forget	ccomp	2	2	0	1	0
1307273009m	7	5	10	help	VB	3	was	ccomp	2	2	0	1	0
1307273009m	5	10	7	liked	VBD	2	were	ccomp	2	2	0	1	0
1307273010m	3	6	11	finished	VBD	8	thing	ccomp	2	2	0	1	0
1307273010m	4	6	27	played	VBN	23	see	ccomp	2	2	0	1	0
1307273010m	10	9	15	see	VB	5	is	ccomp	2	2	0	1	0
1307273010m	7	10	9	want	VBP	2	's	ccomp	2	2	0	1	0
1307274001f	10	4	13	is	VBZ	3	was	ccomp	2	2	0	1	0
1307274001f	3	8	8	rode	VBD	5	is	ccomp	2	2	0	1	0
1307274002f	2	8	4	is	VBZ	2	think	ccomp	2	2	0	1	0
1307274002f	7	10	9	turn	VB	2	see	ccomp	2	2	0	1	0
1307274002f	3	11	5	fly	VBP	2	see	ccomp	2	2	0	1	0
1307274002f	2	12	4	is	VBZ	2	know	ccomp	2	2	0	1	0
1307274002f	4	12	18	said	VBD	14	understand	ccomp	2	2	0	1	0
1307274003f	5	11	8	did	VBD	3	realized	ccomp	2	2	0	1	0
1307274004m	3	13	27	have	VB	24	holp	ccomp	2	2	0	1	0
1307274004m	3	17	10	loved	VBN	7	know	ccomp	2	2	0	1	0
1307274004m	5	18	7	let	VBD	2	think	ccomp	2	2	0	1	0
1307274004m	4	18	13	mean	VBP	9	know	ccomp	2	2	0	1	0
1307274005m	2	1	11	fell	VBD	9	makes	ccomp	2	2	0	1	0
1307274005m	4	6	16	going	VBG	12	thought	ccomp	2	2	0	1	0
1307274005m	4	7	29	happened	VBN	25	pretend	ccomp	2	2	0	1	0
1307274005m	5	8	8	was	VBD	3	told	ccomp	2	2	0	1	0
1309173001m	5	4	16	imagine	VB	11	tasty	ccomp	2	2	0	1	0
1309173002f	2	8	5	happened	VBD	3	realized	ccomp	2	2	0	1	0
1309173002f	2	13	4	help	VB	2	's	ccomp	2	2	0	1	0
1309173003f	4	7	7	is	VBZ	3	realized	ccomp	2	2	0	1	0
1309173003f	3	11	5	is	VBZ	2	found	ccomp	2	2	0	1	0
1309173005m	4	4	7	were	VBD	3	remember	ccomp	2	2	0	1	0
1309173005m	8	5	11	walk	VB	3	was	ccomp	2	2	0	1	0
1309173005m	1	7	12	performed	VBN	13	moved	ccomp	2	2	0	1	0
1309173006m	5	1	9	is	VBZ	4	think	ccomp	2	2	0	1	0
1309173006m	3	2	17	have	VB	14	means	ccomp	2	2	0	1	0
1309173006m	5	9	12	became	VBD	7	say	ccomp	2	2	0	1	0
1309173006m	4	14	10	be	VB	6	know	ccomp	2	2	0	1	0
1309173007m	4	12	8	are	VBP	4	feel	ccomp	2	2	0	1	0
1309173007m	5	14	9	study	VB	4	telling	ccomp	2	2	0	1	0
1309173007m	2	17	6	were	VBD	4	think	ccomp	2	2	0	1	0
1309173007m	5	20	8	sat	VBN	3	agreed	ccomp	2	2	0	1	0
1309173007m	7	22	10	makes	VBZ	3	's	ccomp	2	2	0	1	0
1309173008m	6	1	10	is	VBZ	4	doubt	ccomp	2	2	0	1	0
1309174001m	7	2	11	happen	VB	4	figure	ccomp	2	2	0	1	0
1309174001m	4	5	7	been	VBN	3	remember	ccomp	2	2	0	1	0
1309174001m	2	8	8	had	VBD	6	realized	ccomp	2	2	0	1	0
1309174001m	3	12	6	do	VB	3	shocked	ccomp	2	2	0	1	0
1309174001m	2	15	38	happened	VBD	36	know	ccomp	2	2	0	1	0
1309174001m	3	17	7	is	VBZ	4	tell	ccomp	2	2	0	1	0
1309174002f	8	2	10	done	VBN	2	experienced	ccomp	2	2	0	1	0
1309174002f	10	15	12	had	VBN	2	's	ccomp	2	2	0	1	0
1309174003f	3	2	10	can	MD	7	take	ccomp	2	2	0	1	0
1309174003f	2	5	4	did	VBD	2	reason	ccomp	2	2	0	1	0
1309174003f	5	6	10	is	VBZ	5	said	ccomp	2	2	0	1	0
1309174003f	5	12	10	prevent	VB	5	complained	ccomp	2	2	0	1	0
1309174003f	3	14	8	are	VBP	5	said	ccomp	2	2	0	1	0
1309174003f	5	16	16	stop	VB	11	do	ccomp	2	2	0	1	0
1309174004f	3	4	17	were	VBD	14	felt	ccomp	2	2	0	1	0
1309174004f	4	5	6	wanted	VBD	2	knowed	ccomp	2	2	0	1	0
1309174004f	8	7	10	increasing	VBG	2	got	ccomp	2	2	0	1	0
1309174004f	4	9	6	forget	VB	2	think	ccomp	2	2	0	1	0
1309174004f	6	11	11	bring	VB	5	know	ccomp	2	2	0	1	0
1309174005f	2	1	4	was	VBD	2	remember	ccomp	2	2	0	1	0
1309174005f	5	5	16	was	VBD	11	see	ccomp	2	2	0	1	0
1309174005f	1	7	5	Get	VB	4	said	ccomp	2	2	0	1	0
1309174005f	3	10	12	being	VBZ	9	asked	ccomp	2	2	0	1	0
1309174005f	10	10	31	go	VB	21	said	ccomp	2	2	0	1	0
1309174005f	2	12	13	am	VBP	11	think	ccomp	2	2	0	1	0
1309174005f	15	13	19	regard	VB	4	happened	ccomp	2	2	0	1	0
1309174006m	6	2	10	enjoy	VBP	4	make	ccomp	2	2	0	1	0
1309174006m	4	7	11	do	VB	7	realize	ccomp	2	2	0	1	0
1309174007f	2	5	9	live	VBP	7	was	ccomp	2	2	0	1	0
1309174007f	2	12	8	was	VBD	6	leave	ccomp	2	2	0	1	0
1309174007f	1	13	5	was	VBD	4	do	ccomp	2	2	0	1	0
1309174007f	3	14	5	are	VBP	2	promised	ccomp	2	2	0	1	0
1309174008f	4	6	7	own	VB	3	realized	ccomp	2	2	0	1	0
1309174009m	3	11	5	talk	VB	2	's	ccomp	2	2	0	1	0
1309174009m	4	18	9	doing	VBG	5	know	ccomp	2	2	0	1	0
1309174009m	4	27	7	turned	VBD	3	know	ccomp	2	2	0	1	0
1309174009m	5	31	12	do	VB	7	said	ccomp	2	2	0	1	0
2210190002f	3	2	7	is	VBZ	4	say	ccomp	2	2	0	1	0
2210190002f	8	7	10	is	VBZ	2	's	ccomp	2	2	0	1	0
2210190003m	4	7	14	have	VB	10	wished	ccomp	2	2	0	1	0
2210190004f	6	5	8	see	VB	2	was	ccomp	2	2	0	1	0
2210190005m	3	2	5	was	VBD	2	found	ccomp	2	2	0	1	0
2210190006m	5	4	11	came	VBD	6	was	ccomp	2	2	0	1	0
2210190007m	10	6	16	go	VB	6	was	ccomp	2	2	0	1	0
2210190007m	2	8	5	was	VBD	3	liked	ccomp	2	2	0	1	0
2210190008f	6	12	10	made	VBN	4	held	ccomp	2	2	0	1	0
2210190008f	4	13	9	have	VB	5	thought	ccomp	2	2	0	1	0
2210190009f	6	6	13	afford	VB	7	got	ccomp	2	2	0	1	0
2210190010m	6	2	4	did	VBD	10	made	ccomp	2	2	0	1	0
2210190010m	4	3	7	taken	VBN	3	remember	ccomp	2	2	0	1	0
2210190010m	2	6	5	made	VBD	3	more	ccomp	2	2	0	1	0
2210190010m	4	6	13	receive	VB	9	is	ccomp	2	2	0	1	0
2210190010m	8	9	13	be	VB	5	wonder	ccomp	2	2	0	1	0
2210190011	5	10	16	is	VBZ	11	told	ccomp	2	2	0	1	0
2210190012f	2	9	13	's	VBZ	11	think	ccomp	2	2	0	1	0
1311273002f	7	5	17	refuse	VB	10	was	ccomp	2	2	0	1	0
1311273002f	5	8	12	known	VBN	7	noticed	ccomp	2	2	0	1	0
1311273005f	3	1	10	'm	VBP	7	said	ccomp	2	2	0	1	0
1311273005f	4	5	10	charged	VBN	6	felt	ccomp	2	2	0	1	0
1311273005f	2	17	8	was	VBD	6	knew	ccomp	2	2	0	1	0
1311273005f	3	20	17	believe	VBP	14	's	ccomp	2	2	0	1	0
1311273007m	2	1	5	happened	VBD	3	forget	ccomp	2	2	0	1	0
1311273008m	4	10	10	done	VBN	6	recognized	ccomp	2	2	0	1	0
1311273008m	3	14	6	do	VB	3	surprised	ccomp	2	2	0	1	0
1311273009m	2	2	18	'm	VBP	16	imagine	ccomp	2	2	0	1	0
1311273009m	3	10	7	did	VBD	4	remember	ccomp	2	2	0	1	0
1311274001f	2	4	5	was	VBD	3	thought	ccomp	2	2	0	1	0
1311274001f	5	13	17	done	VBN	12	tell	ccomp	2	2	0	1	0
1311274003f	3	6	8	blocked	VBD	5	saw	ccomp	2	2	0	1	0
1311274003f	4	7	8	brushing	VBG	4	discovered	ccomp	2	2	0	1	0
1311274003f	3	11	8	can	MD	5	doing	ccomp	2	2	0	1	0
1311274003f	4	13	6	done	VBN	2	regretted	ccomp	2	2	0	1	0
1311274003f	5	14	12	have	VBP	7	realized	ccomp	2	2	0	1	0
1311274004m	6	2	9	write	VB	3	was	ccomp	2	2	0	1	0
1311274004m	9	5	15	keep	VB	6	confess	ccomp	2	2	0	1	0
1311274004m	2	9	10	activated	VBN	8	said	ccomp	2	2	0	1	0
1311274005m	2	1	11	let	VBD	9	said	ccomp	2	2	0	1	0
1311274005m	2	4	4	was	VBD	2	remember	ccomp	2	2	0	1	0
1311274005m	4	5	6	arriving	VBG	2	soon	ccomp	2	2	0	1	0
1311274005m	5	6	10	pm	VB	5	realized	ccomp	2	2	0	1	0
1311274006m	5	12	8	walking	VBG	3	know	ccomp	2	2	0	1	0
8142189001f	4	1	7	's	VBZ	3	seem	ccomp	3	2	0	1	0
8142189001f	3	4	11	learn	VB	8	mysterous	ccomp	3	2	0	1	0
8142189001f	8	5	16	drive	VBP	8	like	ccomp	3	2	0	1	0
8142189001f	4	6	19	kidding	VBG	15	consider	ccomp	3	2	0	1	0
8142189001f	2	8	9	have	VBP	7	realized	ccomp	3	2	0	1	0
8142189001f	3	9	6	have	VBP	3	blessed	ccomp	3	2	0	1	0
8142189001f	3	10	8	have	VBP	5	blessed	ccomp	3	2	0	1	0
8161273001MF	5	8	10	arrived	VBN	5	said	ccomp	3	2	0	1	0
8161273001MF	4	9	7	ordered	VBN	3	was	ccomp	3	2	0	1	0
8161273001MF	2	12	10	had	VBD	8	afaid	ccomp	3	2	0	1	0
8161273001MF	3	15	10	was	VBD	7	know	ccomp	3	2	0	1	0
8161273001MF	4	17	12	forget	VB	8	think	ccomp	3	2	0	1	0
8161273002KF	2	6	5	was	VBD	3	heard	ccomp	3	2	0	1	0
8161273002KF	2	6	10	come	VB	8	star	ccomp	3	2	0	1	0
8161273002KF	5	12	8	was	VBD	3	was	ccomp	3	2	0	1	0
8161273002KF	4	13	13	forget	VB	9	think	ccomp	3	2	0	1	0
8161273003KF	5	13	10	insane	VBD	5	understand	ccomp	3	2	0	1	0
8161273004MF	3	1	7	have	VBP	4	means	ccomp	3	2	0	1	0
8161273004MF	2	2	4	are	VBP	2	know	ccomp	3	2	0	1	0
8161273004MF	3	5	7	means	VBZ	4	know	ccomp	3	2	0	1	0
8161273004MF	4	23	10	came	VBD	6	know	ccomp	3	2	0	1	0
8161273004MF	3	25	6	was	VBD	3	knew	ccomp	3	2	0	1	0
8161273005CF	3	12	7	be	VB	4	wish	ccomp	3	2	0	1	0
8161273006CF	5	13	9	were	VBD	4	was	ccomp	3	2	0	1	0
8161273007CF	2	8	13	were	VBD	11	surprise	ccomp	3	2	0	1	0
8161273007CF	2	10	16	immersed	VBN	14	found	ccomp	3	2	0	1	0
8161273008CF	4	3	7	woke	VBD	3	remember	ccomp	3	2	0	1	0
8161273008CF	6	6	9	help	VB	3	said	ccomp	3	2	0	1	0
8161273008CF	4	8	21	do	VB	17	mentioned	ccomp	3	2	0	1	0
8161273009CF	13	8	17	is	VBZ	4	went	ccomp	3	2	0	1	0
8161273009CF	4	14	8	meet	VB	4	know	ccomp	3	2	0	1	0
8161273010CF	3	2	18	was	VBD	15	show	ccomp	3	2	0	1	0
8161273010CF	7	4	11	was	VBD	4	made	ccomp	3	2	0	1	0
8161273010CF	11	13	18	trooped	VBD	7	image	ccomp	3	2	0	1	0
8161273010CF	4	14	16	was	VBD	12	tell	ccomp	3	2	0	1	0
8161273011CF	20	2	24	does	VBZ	4	know	ccomp	3	2	0	1	0
8161273011CF	7	10	19	stop	VB	12	lovely	ccomp	3	2	0	1	0
8161273011CF	4	15	6	learned	VBD	2	seemed	ccomp	3	2	0	1	0
8161273011CF	4	15	15	make	VB	11	believed	ccomp	3	2	0	1	0
8161273012CF	7	12	9	thought	VBD	2	was	ccomp	3	2	0	1	0
8161273013CF	4	6	11	bound	VBN	7	knowing	ccomp	3	2	0	1	0
8161273015CF	2	2	18	want	VBP	16	did	ccomp	3	2	0	1	0
8161273015CF	5	12	21	striked	VBN	16	find	ccomp	3	2	0	1	0
8161273015CF	4	21	5	accomplish	VB	1	Imagine	ccomp	3	2	0	1	0
8161273015CF	3	23	22	moving	VBG	19	sure	ccomp	3	2	0	1	0
8161273015CF	4	24	7	want	VBP	3	figure	ccomp	3	2	0	1	0
8161273016CF	4	2	6	means	VBZ	2	seems	ccomp	3	2	0	1	0
8161273016CF	3	20	8	got	VBD	5	is	ccomp	3	2	0	1	0
8161274001CF	17	7	27	were	VBD	10	was	ccomp	3	2	0	1	0
8161274001CF	4	8	21	crowded	VBN	17	found	ccomp	3	2	0	1	0
8161274001CF	7	8	28	was	VBD	21	crowded	ccomp	3	2	0	1	0
8161274001CF	3	10	21	astonished	VBD	18	saw	ccomp	3	2	0	1	0
8161274001CF	2	15	13	seeing	VBG	11	saying	ccomp	3	2	0	1	0
8161274001CF	4	18	16	are	VBP	12	look	ccomp	3	2	0	1	0
8161274002CF	4	1	14	went	VBD	10	felt	ccomp	3	2	0	1	0
8161274002CF	4	3	6	smashed	VBN	2	felt	ccomp	3	2	0	1	0
8161274002CF	8	7	10	lost	VBD	2	knew	ccomp	3	2	0	1	0
8161274002CF	4	10	22	leave	VB	18	appreciated	ccomp	3	2	0	1	0
8161274002CF	11	14	14	beaten	VBN	3	questioned	ccomp	3	2	0	1	0
8161274002CF	5	17	14	have	VBP	9	had	ccomp	3	2	0	1	0
8161274002CF	4	19	11	kill	VB	7	that	ccomp	3	2	0	1	0
8161274002CF	2	19	13	makes	VBZ	11	kill	ccomp	3	2	0	1	0
8161274003CF	15	3	17	received	VBD	2	remember	ccomp	3	2	0	1	0
8161274003CF	3	3	29	were	VBD	26	saying	ccomp	3	2	0	1	0
8161274003CF	2	9	3	happened	VBD	1	However	ccomp	3	2	0	1	0
8161274003CF	3	17	14	love	VBP	11	felt	ccomp	3	2	0	1	0
8161274004CF	6	1	9	devote	VB	3	hold	ccomp	3	2	0	1	0
8161274004CF	8	7	17	refused	VBD	9	focused	ccomp	3	2	0	1	0
8161274004CF	6	10	15	anticipate	VBP	9	is	ccomp	3	2	0	1	0
8161274004CF	9	11	14	stopped	VBD	5	was	ccomp	3	2	0	1	0
8161274004CF	4	16	6	lies	VBZ	2	is	ccomp	3	2	0	1	0
8161274007CF	4	5	16	avoid	VB	12	wonder	ccomp	3	2	0	1	0
8161274007CF	3	12	10	wore	VBD	7	noticed	ccomp	3	2	0	1	0
8161274007CF	3	16	10	happened	VBN	7	witnessing	ccomp	3	2	0	1	0
8161274007CF	2	25	16	owe	VBP	14	think	ccomp	3	2	0	1	0
8161274007CF	3	32	9	forgive	VB	6	goes	ccomp	3	2	0	1	0
8161274009CF	3	4	21	be	VB	18	believed	ccomp	3	2	0	1	0
8161274009CF	3	9	17	take	VB	14	said	ccomp	3	2	0	1	0
8161274009CF	2	13	4	's	VBZ	2	think	ccomp	3	2	0	1	0
8161274010CF	1	2	11	chatting	VBG	10	show	ccomp	3	2	0	1	0
8161274010CF	3	4	14	had	VBD	11	known	ccomp	3	2	0	1	0
8161274010CF	4	6	6	was	VBD	2	told	ccomp	3	2	0	1	0
8161274010CF	3	12	30	love	VBP	27	tell	ccomp	3	2	0	1	0
8161274011CF	6	2	9	found	VBD	3	began	ccomp	3	2	0	1	0
8161274011CF	16	4	18	be	VB	2	believed	ccomp	3	2	0	1	0
8161274011CF	6	13	19	taken	VBN	13	found	ccomp	3	2	0	1	0
8161274011CF	5	14	8	read	VBN	3	realized	ccomp	3	2	0	1	0
8161274011CF	6	16	12	read	VBP	6	fir	ccomp	3	2	0	1	0
8161274011CF	3	17	7	is	VBZ	4	think	ccomp	3	2	0	1	0
8161274011CF	3	17	15	bring	VB	12	hope	ccomp	3	2	0	1	0
8161274012CF	4	11	14	looking	VBG	10	asking	ccomp	3	2	0	1	0
8161274012CF	6	17	9	looking	VBG	3	was	ccomp	3	2	0	1	0
8163273001CM	2	2	6	was	VBD	4	remember	ccomp	3	2	0	1	0
8163273001CM	2	2	23	happened	VBD	21	know	ccomp	3	2	0	1	0
8163273001CM	3	10	6	was	VBD	3	think	ccomp	3	2	0	1	0
8163273002CF	4	11	10	is	VBZ	6	asked	ccomp	3	2	0	1	0
8163273002CF	4	17	6	had	VBD	2	felt	ccomp	3	2	0	1	0
8163273003CM	7	12	9	's	VBZ	2	is	ccomp	3	2	0	1	0
8163273003CM	2	12	14	are	VBP	12	believe	ccomp	3	2	0	1	0
8163273004CF	5	10	7	eliminated	VBD	2	interacted	ccomp	3	2	0	1	0
8163273004CF	4	13	12	learned	VBD	8	told	ccomp	3	2	0	1	0
8163273006CF	4	3	7	enjoy	VB	3	worse	ccomp	3	2	0	1	0
8163273006CF	3	6	9	met	VBD	12	was	ccomp	3	2	0	1	0
8163273006CF	6	9	8	appreciated	VBN	2	seemed	ccomp	3	2	0	1	0
8163273007CF	4	3	7	meant	VBD	3	asserted	ccomp	3	2	0	1	0
8163273007CF	1	7	10	narrow	VB	11	paths	ccomp	3	2	0	1	0
8163273007CF	2	8	3	go	VBP	1	Wherever	ccomp	3	2	0	1	0
8163273008CF	4	6	8	entered	VBD	4	convinced	ccomp	3	2	0	1	0
8163273009CF	3	10	8	vomit	VB	5	felt	ccomp	3	2	0	1	0
8163273009CF	13	13	16	coming	VBG	3	disturbed	ccomp	3	2	0	1	0
8163273009CF	5	15	11	happen	VB	6	wished	ccomp	3	2	0	1	0
8163273010CF	1	10	14	take	VB	13	planning	ccomp	3	2	0	1	0
8163273010CF	4	16	7	is	VBZ	3	said	ccomp	3	2	0	1	0
8163273010CF	4	20	6	be	VB	2	thought	ccomp	3	2	0	1	0
8163273010CF	4	20	10	deprive	VB	6	be	ccomp	3	2	0	1	0
8163273010CF	5	25	21	be	VB	16	persuaded	ccomp	3	2	0	1	0
8163273010CF	3	28	7	was	VBD	4	felt	ccomp	3	2	0	1	0
8163273011CF	5	6	9	come	VB	4	claimed	ccomp	3	2	0	1	0
8163273011CF	2	7	7	changed	VBD	5	hoping	ccomp	3	2	0	1	0
8163273012CF	6	7	11	completed	VBN	5	way	ccomp	3	2	0	1	0
8163273012CF	3	12	13	was	VBD	10	say	ccomp	3	2	0	1	0
8163274001CF	4	4	11	remembered	VBN	7	regard	ccomp	3	2	0	1	0
8163274001CF	8	9	19	were	VBD	11	was	ccomp	3	2	0	1	0
8163274001CF	5	13	12	were	VBD	7	remember	ccomp	3	2	0	1	0
8163274001CF	2	13	27	are	VBP	25	loveable	ccomp	3	2	0	1	0
8163274002CF	6	4	10	made	VBN	4	seems	ccomp	3	2	0	1	0
8163274003CF	3	4	7	was	VBD	4	remember	ccomp	3	2	0	1	0
8163274004CF	3	3	16	served	VBD	13	been	ccomp	3	2	0	1	0
8163274004CF	2	11	8	spend	VB	6	means	ccomp	3	2	0	1	0
8163274005CF	4	2	8	exceed	VB	4	afraid	ccomp	3	2	0	1	0
8163274005CF	6	8	9	were	VBD	3	was	ccomp	3	2	0	1	0
8163274005CF	5	16	7	is	VBZ	2	's	ccomp	3	2	0	1	0
8163274006CF	6	8	16	waiting	VBG	10	find	ccomp	3	2	0	1	0
8163274006CF	9	9	13	taking	VBG	4	knew	ccomp	3	2	0	1	0
8163274006CF	4	12	16	was	VBD	12	is	ccomp	3	2	0	1	0
8163274007CF	2	10	8	's	VBZ	6	considered	ccomp	3	2	0	1	0
8163274007CF	4	10	15	going	VBG	11	's	ccomp	3	2	0	1	0
8163274007CF	2	13	7	was	VBD	5	said	ccomp	3	2	0	1	0
8163274007CF	3	13	20	win	VB	17	considered	ccomp	3	2	0	1	0
8163274008CM	5	12	7	Learn	VB	2	choose	ccomp	3	2	0	1	0
8163274008CM	5	15	13	have	VB	8	told	ccomp	3	2	0	1	0
8163274010CF	19	3	3	was	VBD	22	encouraged	ccomp	3	2	0	1	0
8163274010CF	2	7	4	was	VBD	2	thought	ccomp	3	2	0	1	0
8163274010CF	5	9	8	were	VBD	3	see	ccomp	3	2	0	1	0
8163274010CF	4	16	6	forget	VB	2	think	ccomp	3	2	0	1	0
8163274010CF	3	18	12	mean	VBP	9	understand	ccomp	3	2	0	1	0
8163274011CF	4	8	16	venture	VB	12	remembered	ccomp	3	2	0	1	0
8163274011CF	3	10	7	was	VBD	4	deny	ccomp	3	2	0	1	0
8163274011CF	13	10	20	remain	VB	7	was	ccomp	3	2	0	1	0
8163274012CM	4	1	8	be	VB	4	meeting	ccomp	3	2	0	1	0
8163274012CM	11	13	13	included	VBN	2	promised	ccomp	3	2	0	1	0
8163274012CM	4	15	9	happened	VBN	5	figuring	ccomp	3	2	0	1	0
8163274013CF	4	7	7	emphasizes	VBZ	3	miss	ccomp	3	2	0	1	0
8163274013CF	4	10	6	protected	VBN	2	know	ccomp	3	2	0	1	0
8163274013CF	5	10	22	make	VB	17	think	ccomp	3	2	0	1	0
8163274014CF	4	4	12	be	VB	8	said	ccomp	3	2	0	1	0
8163274014CF	8	10	20	warned	VBN	12	suspect	ccomp	3	2	0	1	0
8163274014CF	4	11	29	get	VB	25	hope	ccomp	3	2	0	1	0
8163274015CF	5	5	19	began	VBD	14	wondered	ccomp	3	2	0	1	0
8163274015CF	3	7	7	chose	VBD	4	reason	ccomp	3	2	0	1	0
8163274015CF	3	10	17	take	VBP	14	reflected	ccomp	3	2	0	1	0
8163274015CF	2	11	8	are	VBP	6	mean	ccomp	3	2	0	1	0
8165273001CF	3	4	5	am	VBP	2	far	ccomp	3	2	0	1	0
8165273001CF	3	16	5	am	VBP	2	far	ccomp	3	2	0	1	0
8165273001CF	3	17	7	is	VBZ	4	distinguish	ccomp	3	2	0	1	0
8165273001CF	3	18	6	is	VBZ	3	realize	ccomp	3	2	0	1	0
8165273002CF	4	5	6	spend	VBP	2	surprised	ccomp	3	2	0	1	0
8165273002CF	3	10	5	experienced	VBD	2	much	ccomp	3	2	0	1	0
8165273002CF	6	10	19	keep	VB	13	accured	ccomp	3	2	0	1	0
8165273003CF	5	4	15	come	VB	10	knew	ccomp	3	2	0	1	0
8165273003CF	4	5	6	leave	VB	2	meaned	ccomp	3	2	0	1	0
8165273003CF	4	13	7	go	VB	3	thought	ccomp	3	2	0	1	0
8165273003CF	4	16	7	were	VBD	3	hoped	ccomp	3	2	0	1	0
8165273003CF	5	18	8	are	VBP	3	known	ccomp	3	2	0	1	0
2001272003f	2	3	15	is	VBZ	13	thinks	ccomp	1	3	0	0	1
2001272004f	2	8	4	is	VBZ	2	thinks	ccomp	1	3	0	0	1
2001272005f	1	14	5	want	VB	4	are	ccomp	1	3	0	0	1
2001272007f	2	5	4	is	VBZ	2	thinks	ccomp	1	3	0	0	1
2001272008m	2	8	5	is	VBZ	3	think	ccomp	1	3	0	0	1
2001272009f	2	9	9	's	VBZ	7	think	ccomp	1	3	0	0	1
2001272009f	2	10	8	's	VBZ	6	thinks	ccomp	1	3	0	0	1
2001272013f	3	13	6	is	VBZ	3	think	ccomp	1	3	0	0	1
2001272015f	2	2	5	is	VBZ	3	know	ccomp	1	3	0	0	1
2101272001f	5	2	8	is	VBZ	3	teach	ccomp	1	3	0	0	1
2101272001f	4	8	14	choosing	VBG	10	about	ccomp	1	3	0	0	1
2101272001f	2	9	12	want	VBP	10	think	ccomp	1	3	0	0	1
2101272001f	3	11	6	'm	VBP	3	say	ccomp	1	3	0	0	1
2101272002f	4	2	11	listen	VB	7	says	ccomp	1	3	0	0	1
2101272004f	2	9	4	's	VBZ	2	think	ccomp	1	3	0	0	1
2101272006m	2	7	4	was	VBD	2	thought	ccomp	1	3	0	0	1
2101272006m	2	8	5	's	VBZ	3	say	ccomp	1	3	0	0	1
2101272007m	2	3	10	is	VBZ	8	think	ccomp	1	3	0	0	1
2101272007m	9	4	14	listen	VB	5	words	ccomp	1	3	0	0	1
2101272007m	2	8	4	is	VBZ	2	know	ccomp	1	3	0	0	1
2102188004m	2	6	6	have	VBP	4	is	ccomp	1	3	0	0	1
2003272001m	4	2	10	is	VBZ	6	thinks	ccomp	1	3	0	0	1
2003272001m	4	5	6	working	VBG	2	thinks	ccomp	1	3	0	0	1
2003272001m	9	6	15	get	VB	6	is	ccomp	1	3	0	0	1
2003272002f	2	12	6	knows	VBZ	4	hard	ccomp	1	3	0	0	1
2003272004f	2	8	4	is	VBZ	2	think	ccomp	1	3	0	0	1
2003272007m	2	7	4	is	VBZ	2	think	ccomp	1	3	0	0	1
2003272007m	4	11	8	known	VBN	4	goes	ccomp	1	3	0	0	1
2003272007m	2	13	4	loves	VBZ	2	know	ccomp	1	3	0	0	1
2003272008m	2	10	4	is	VBZ	2	saw	ccomp	1	3	0	0	1
2003272008m	2	13	5	is	VBZ	3	said	ccomp	1	3	0	0	1
2003272009m	3	8	10	get	VB	7	thinks	ccomp	1	3	0	0	1
2003272009m	3	15	5	get	VB	2	hope	ccomp	1	3	0	0	1
2003272009m	3	18	8	get	VB	5	see	ccomp	1	3	0	0	1
2003272011f	7	9	12	love	VBP	5	want	ccomp	1	3	0	0	1
2004288002f	2	5	4	is	VBZ	2	think	ccomp	1	3	0	0	1
2004288002f	2	5	10	's	VBZ	8	think	ccomp	1	3	0	0	1
2004288003m	6	11	9	ca	MD	3	get	ccomp	1	3	0	0	1
2004288003m	3	12	6	like	VBP	3	's	ccomp	1	3	0	0	1
2004288004f	3	12	7	love	VBP	4	get	ccomp	1	3	0	0	1
2004288004f	4	15	6	find	VB	2	promise	ccomp	1	3	0	0	1
2004288005f	4	12	8	sleep	VB	4	is	ccomp	1	3	0	0	1
2004288006m	4	2	10	eat	VB	6	is	ccomp	1	3	0	0	1
2004288006m	3	6	8	be	VB	5	think	ccomp	1	3	0	0	1
2004288007f	5	9	9	coming	VBG	4	is	ccomp	1	3	0	0	1
2004288008m	5	10	7	go	VB	2	hope	ccomp	1	3	0	0	1
2004288009m	4	7	8	play	VB	4	is	ccomp	1	3	0	0	1
2004288011f	2	1	4	is	VBZ	2	think	ccomp	1	3	0	0	1
2004288011f	3	14	10	love	VBP	7	do	ccomp	1	3	0	0	1
2004288011f	3	17	7	has	VBZ	4	is	ccomp	1	3	0	0	1
2004288012f	3	7	7	go	VB	4	think	ccomp	1	3	0	0	1
2004288014f	3	3	8	love	VBP	5	do	ccomp	1	3	0	0	1
2004288014f	2	7	10	's	VBZ	8	is	ccomp	1	3	0	0	1
2004288015m	3	8	14	are	VBP	11	find	ccomp	1	3	0	0	1
2103272002	2	9	5	was	VBD	3	know	ccomp	1	3	0	0	1
2103272003f	2	6	4	is	VBZ	2	think	ccomp	1	3	0	0	1
2103272003f	2	9	4	is	VBZ	2	thinks	ccomp	1	3	0	0	1
2103272003f	4	9	14	give	VB	10	feel	ccomp	1	3	0	0	1
2103272003f	2	12	5	is	VBZ	3	think	ccomp	1	3	0	0	1
2103272004	2	6	4	are	VBP	2	thinks	ccomp	1	3	0	0	1
2103272004	2	11	5	is	VBZ	3	think	ccomp	1	3	0	0	1
1307272001f	6	2	22	love	VB	16	thought	ccomp	2	3	0	0	1
1307272001f	5	3	15	love	VBP	10	realize	ccomp	2	3	0	0	1
1307272001f	7	6	15	help	VBP	8	saw	ccomp	2	3	0	0	1
1307272002f	2	7	10	Believe	VBP	8	told	ccomp	2	3	0	0	1
1307272002f	4	9	8	word	VB	4	tell	ccomp	2	3	0	0	1
1307272002f	7	11	11	want	VB	4	is	ccomp	2	3	0	0	1
1307272003f	6	3	8	express	VBP	2	is	ccomp	2	3	0	0	1
1307272003f	4	7	16	was	VBD	12	tell	ccomp	2	3	0	0	1
1307272003f	5	12	9	protect	VB	4	tall	ccomp	2	3	0	0	1
1307272004f	3	2	9	have	VBP	6	is	ccomp	2	3	0	0	1
1307272004f	3	10	6	do	VB	3	think	ccomp	2	3	0	0	1
1307272004f	4	27	6	stay	VB	2	hope	ccomp	2	3	0	0	1
1307272005f	3	1	10	is	VBZ	7	asks	ccomp	2	3	0	0	1
1307272005f	3	3	6	chose	VBD	3	sure	ccomp	2	3	0	0	1
1307272005f	2	7	9	hold	VB	7	remember	ccomp	2	3	0	0	1
1307272005f	5	10	15	do	VB	10	tell	ccomp	2	3	0	0	1
1307272006f	8	5	11	blow	VB	3	looks	ccomp	2	3	0	0	1
1307272006f	3	9	16	is	VBZ	13	think	ccomp	2	3	0	0	1
1307272006f	3	14	7	likes	VBZ	4	remember	ccomp	2	3	0	0	1
1307272007m	5	1	18	help	VB	13	confused	ccomp	2	3	0	0	1
1307272007m	7	2	28	want	VB	21	felt	ccomp	2	3	0	0	1
1307272007m	3	2	37	need	VBP	34	told	ccomp	2	3	0	0	1
1307272007m	2	5	31	encouraged	VBD	29	different	ccomp	2	3	0	0	1
1307272008m	2	1	6	is	VBZ	4	is	ccomp	2	3	0	0	1
1307272008m	4	15	3	caught	VBN	7	thought	ccomp	2	3	0	0	1
1307272008m	3	17	3	is	VBZ	6	believe	ccomp	2	3	0	0	1
1307272009m	3	4	7	becomes	VBZ	4	reasons	ccomp	2	3	0	0	1
1307272009m	2	6	19	let	VBD	17	told	ccomp	2	3	0	0	1
1307272010m	6	6	9	fail	VBP	3	remember	ccomp	2	3	0	0	1
1307272010m	3	7	21	cried	VBD	18	reason	ccomp	2	3	0	0	1
1307272011m	3	2	7	tell	VB	4	born	ccomp	2	3	0	0	1
1307272011m	2	8	5	'm	VBP	3	believed	ccomp	2	3	0	0	1
1307272011m	3	9	12	said	VBD	9	remember	ccomp	2	3	0	0	1
1307272011m	2	10	16	was	VBD	14	know	ccomp	2	3	0	0	1
1307272012m	2	3	14	try	VB	12	give	ccomp	2	3	0	0	1
1307272012m	2	7	14	give	VB	12	said	ccomp	2	3	0	0	1
1307272012m	2	7	16	try	VB	14	give	ccomp	2	3	0	0	1
1307272013m	2	7	13	are	VBP	11	said	ccomp	2	3	0	0	1
1307272013m	5	11	6	have	VBP	1	Remember	ccomp	2	3	0	0	1
1307272013m	4	19	17	face	VB	13	thought	ccomp	2	3	0	0	1
1307272013m	3	22	5	found	VBD	2	told	ccomp	2	3	0	0	1
1307272013m	3	22	22	keep	VB	19	asked	ccomp	2	3	0	0	1
1307272013m	6	24	13	is	VBZ	7	know	ccomp	2	3	0	0	1
2208188001f	3	3	7	beginning	VBG	4	goes	ccomp	2	3	0	0	1
2208188001m	10	1	20	have	VB	10	appealed	ccomp	2	3	0	0	1
1309172001m	1	4	4	is	VBZ	3	teaches	ccomp	2	3	0	0	1
1309172001m	2	9	13	means	VBZ	11	tells	ccomp	2	3	0	0	1
1309172002f	4	9	7	care	VB	3	think	ccomp	2	3	0	0	1
1309172002f	2	9	15	cares	VBZ	13	know	ccomp	2	3	0	0	1
1309172002f	2	10	13	am	VBP	11	says	ccomp	2	3	0	0	1
1309172002f	5	11	14	do	VB	9	trusts	ccomp	2	3	0	0	1
1309172002f	5	12	8	taller	VBG	3	tell	ccomp	2	3	0	0	1
1309172005m	3	3	5	think	VBP	2	know	ccomp	2	3	0	0	1
1309172005m	5	3	10	is	VBZ	5	think	ccomp	2	3	0	0	1
1309172005m	3	5	5	live	VB	2	means	ccomp	2	3	0	0	1
1309172006f	2	13	9	have	VBP	7	makes	ccomp	2	3	0	0	1
1309172007f	5	7	7	slept	VBD	2	remembered	ccomp	2	3	0	0	1
1309172007f	4	11	16	want	VBP	12	tell	ccomp	2	3	0	0	1
1309172007f	10	16	13	was	VBD	3	felt	ccomp	2	3	0	0	1
1309172008f	8	1	18	recognize	VB	10	is	ccomp	2	3	0	0	1
1309172008f	4	2	2	is	VBZ	6	think	ccomp	2	3	0	0	1
1309172008f	3	4	6	said	VBD	3	remember	ccomp	2	3	0	0	1
1309172008f	3	7	14	am	VBP	11	know	ccomp	2	3	0	0	1
1309172008f	4	9	16	devoted	VBN	12	is	ccomp	2	3	0	0	1
1309172008f	3	9	24	is	VBZ	21	Tell	ccomp	2	3	0	0	1
1309172008f	8	16	2	is	VBZ	10	think	ccomp	2	3	0	0	1
1309172008f	3	17	18	is	VBZ	15	is	ccomp	2	3	0	0	1
1309172008f	3	18	5	trust	VB	2	swear	ccomp	2	3	0	0	1
1309172009f	3	1	9	have	VBP	6	think	ccomp	2	3	0	0	1
1309172009f	2	3	5	did	VBD	3	think	ccomp	2	3	0	0	1
1309172009f	3	5	7	loves	VBZ	4	deeply	ccomp	2	3	0	0	1
2210188001f	4	1	5	like	VBP	1	Asked	ccomp	2	3	0	0	1
2210188001f	6	3	19	travelling	VBG	13	be	ccomp	2	3	0	0	1
2210188001f	5	6	6	be	VB	1	Imaging	ccomp	2	3	0	0	1
2210188002m	3	1	5	am	VBP	2	far	ccomp	2	3	0	0	1
2210188002m	4	5	6	like	VBP	2	fantastic	ccomp	2	3	0	0	1
2210188003m	7	3	15	allowed	VBN	8	's	ccomp	2	3	0	0	1
2210188004m	2	2	4	has	VBZ	2	believe	ccomp	2	3	0	0	1
2210188004m	3	10	9	like	VBP	6	do	ccomp	2	3	0	0	1
2210188005f	5	6	19	fill	VB	14	share	ccomp	2	3	0	0	1
2210188006f	3	8	5	is	VBZ	2	's	ccomp	2	3	0	0	1
2210188007f	2	3	5	enjoy	VBP	3	do	ccomp	2	3	0	0	1
2210188008m	3	3	7	belongs	VBZ	4	doubt	ccomp	2	3	0	0	1
2210188008m	5	6	8	dying	VBG	3	tell	ccomp	2	3	0	0	1
2210188011	3	5	5	like	VBP	2	reason	ccomp	2	3	0	0	1
2210188011	6	5	13	find	VB	7	is	ccomp	2	3	0	0	1
2210188012m	3	1	8	has	VBZ	5	know	ccomp	2	3	0	0	1
2210188012m	1	2	14	is	VBZ	13	think	ccomp	2	3	0	0	1
2210188013f	7	3	12	beginning	VBG	5	noticed	ccomp	2	3	0	0	1
2210188014f	5	4	15	like	VB	10	reason	ccomp	2	3	0	0	1
2210188014f	8	6	18	focus	VB	10	be	ccomp	2	3	0	0	1
2210188015m	4	2	6	like	VBP	2	reason	ccomp	2	3	0	0	1
2210188015m	3	2	11	enables	VBZ	8	is	ccomp	2	3	0	0	1
2210188015m	3	6	9	is	VBZ	6	is	ccomp	2	3	0	0	1
2210188016f	3	1	7	are	VBP	4	acknowledged	ccomp	2	3	0	0	1
2210188016f	7	7	32	is	VBZ	25	is	ccomp	2	3	0	0	1
2210188016f	4	8	8	have	VBP	4	doubt	ccomp	2	3	0	0	1
2210188017f	4	1	5	come	VBN	1	Spring	ccomp	2	3	0	0	1
2210188017f	0	1	9	is	VBZ	9	is	ccomp	2	3	0	0	1
2210191004m	3	2	7	is	VBZ	4	doubt	ccomp	2	3	0	0	1
2210191004m	3	4	5	has	VBZ	2	think	ccomp	2	3	0	0	1
2210191005f	3	2	8	like	VBP	5	sure	ccomp	2	3	0	0	1
2210191005f	7	3	12	be	VB	5	is	ccomp	2	3	0	0	1
2210191005f	4	8	8	be	VB	4	know	ccomp	2	3	0	0	1
2210191005f	4	9	11	want	VBP	7	is	ccomp	2	3	0	0	1
1311272001f	3	3	5	was	VBD	2	time	ccomp	2	3	0	0	1
1311272001f	3	10	7	was	VBD	4	remember	ccomp	2	3	0	0	1
1311272001f	4	14	8	treated	VBN	4	believe	ccomp	2	3	0	0	1
1311272002f	2	2	7	brings	VBZ	5	person	ccomp	2	3	0	0	1
1311272002f	2	9	24	's	VBZ	22	said	ccomp	2	3	0	0	1
1311272002f	4	10	16	say	VB	12	thought	ccomp	2	3	0	0	1
1311272003f	3	1	5	is	VBZ	2	think	ccomp	2	3	0	0	1
1311272005f	3	4	9	is	VBZ	6	think	ccomp	2	3	0	0	1
1311272005f	3	12	14	had	VBD	11	found	ccomp	2	3	0	0	1
1311272005f	3	16	8	Thank	VB	5	tell	ccomp	2	3	0	0	1
1311272006f	5	1	13	want	VBP	8	asked	ccomp	2	3	0	0	1
1311272006f	2	6	6	want	VBP	4	said	ccomp	2	3	0	0	1
1311272006f	3	14	15	polite	VBN	12	told	ccomp	2	3	0	0	1
1311272008m	3	5	17	be	VB	14	thinked	ccomp	2	3	0	0	1
1311272009m	2	8	4	cry	VB	2	seeing	ccomp	2	3	0	0	1
1311272009m	4	9	6	's	VBZ	2	think	ccomp	2	3	0	0	1
1311272010m	4	5	6	taught	VBD	2	's	ccomp	2	3	0	0	1
1311272010m	3	8	6	was	VBD	3	told	ccomp	2	3	0	0	1
1311272010m	4	10	6	said	VBD	2	believe	ccomp	2	3	0	0	1
1311272010m	4	11	8	have	VBP	4	mother	ccomp	2	3	0	0	1
2212188001f	3	1	6	is	VBZ	3	find	ccomp	2	3	0	0	1
2212188001f	8	4	10	dance	VB	2	love	ccomp	2	3	0	0	1
2212188001f	2	5	4	stand	VB	2	makes	ccomp	2	3	0	0	1
2212188002m	2	5	5	want	VBP	3	reason	ccomp	2	3	0	0	1
2212188002m	17	5	25	is	VBZ	8	is	ccomp	2	3	0	0	1
2212188002m	4	9	8	treasure	VB	4	goes	ccomp	2	3	0	0	1
2212188002m	3	18	15	reminds	VBZ	12	believed	ccomp	2	3	0	0	1
2212188004f	4	3	12	born	VBN	8	be	ccomp	2	3	0	0	1
2212188004f	3	3	21	has	VBZ	18	feel	ccomp	2	3	0	0	1
2212188005f	2	2	9	cherish	VBP	11	is	ccomp	2	3	0	0	1
2212188005f	7	2	11	is	VBZ	4	tells	ccomp	2	3	0	0	1
8142188001f	3	2	7	is	VBZ	4	think	ccomp	3	3	0	0	1
8142188001f	4	8	13	go	VB	9	means	ccomp	3	3	0	0	1
8142188002f	5	1	8	like	VBP	3	talk	ccomp	3	3	0	0	1
8142188002f	11	9	14	believe	VBP	3	is	ccomp	3	3	0	0	1
8142188002f	6	11	8	happened	VBD	2	seems	ccomp	3	3	0	0	1
8142188004m	3	1	19	's	VBZ	16	say	ccomp	3	3	0	0	1
8142188004m	7	11	19	paid	VBN	12	hoping	ccomp	3	3	0	0	1
8142188005m	3	2	8	is	VBZ	5	is	ccomp	3	3	0	0	1
8142188005m	6	4	26	help	VB	20	snow	ccomp	3	3	0	0	1
8142188006f	7	5	34	last	VB	27	telling	ccomp	3	3	0	0	1
8142188007m	4	1	10	is	VBZ	6	concerning	ccomp	3	3	0	0	1
8142188008m	3	3	11	like	VBP	8	reason	ccomp	3	3	0	0	1
8142188008m	2	6	14	's	VBZ	12	means	ccomp	3	3	0	0	1
8142188008m	5	8	7	is	VBZ	2	fall	ccomp	3	3	0	0	1
8142188009f	3	4	9	is	VBZ	6	is	ccomp	3	3	0	0	1
8142188009f	6	5	21	be	VB	15	comfort	ccomp	3	3	0	0	1
8142188010f	2	1	6	is	VBZ	4	like	ccomp	3	3	0	0	1
8142188010f	6	8	17	are	VBP	11	seems	ccomp	3	3	0	0	1
8142188010f	6	9	9	decreases	VBZ	3	reported	ccomp	3	3	0	0	1
8142191001m	9	3	11	like	VB	2	's	ccomp	3	3	0	0	1
8142191001m	4	9	7	waited	VBD	3	remember	ccomp	3	3	0	0	1
8142191001m	3	13	5	like	VBP	2	's	ccomp	3	3	0	0	1
8142191002m	6	1	11	be	VB	5	saying	ccomp	3	3	0	0	1
8142191002m	5	2	9	want	VBP	4	is	ccomp	3	3	0	0	1
8142191002m	9	3	19	go	VB	10	hope	ccomp	3	3	0	0	1
8142191002m	3	13	6	travel	VB	3	hope	ccomp	3	3	0	0	1
8142191003f	4	4	9	would	MD	5	say	ccomp	3	3	0	0	1
8142191003f	10	4	12	pressure	VBP	2	's	ccomp	3	3	0	0	1
8142191003f	5	4	28	exist	VB	23	deny	ccomp	3	3	0	0	1
8142191003f	5	5	6	do	VBP	11	needs	ccomp	3	3	0	0	1
8142191003f	3	10	19	have	VB	16	object	ccomp	3	3	0	0	1
8142191003f	3	12	8	say	VBP	5	understand	ccomp	3	3	0	0	1
8142191004m	5	2	7	like	VB	2	believe	ccomp	3	3	0	0	1
8142191004m	4	4	23	become	VBP	19	reason	ccomp	3	3	0	0	1
8142191004m	3	8	8	be	VB	5	is	ccomp	3	3	0	0	1
8142191004m	10	9	17	exist	VB	7	admit	ccomp	3	3	0	0	1
8142191006m	8	1	27	is	VBZ	19	means	ccomp	3	3	0	0	1
8142191006m	5	2	7	make	VB	2	believe	ccomp	3	3	0	0	1
8142191006m	2	8	5	will	MD	3	know	ccomp	3	3	0	0	1
8142191007m	3	5	5	bring	VB	2	think	ccomp	3	3	0	0	1
8142191009m	3	1	5	reading	VBG	2	say	ccomp	3	3	0	0	1
8142191009m	2	4	3	grab	VB	1	Imagine	ccomp	3	3	0	0	1
8142191010m	2	1	17	want	VBP	15	do	ccomp	3	3	0	0	1
8142191010m	4	6	8	go	VB	4	think	ccomp	3	3	0	0	1
8142191011m	3	2	5	got	VBD	2	soon	ccomp	3	3	0	0	1
8142191011m	2	2	11	called	VBD	9	travelling	ccomp	3	3	0	0	1
8142191011m	7	5	10	means	VBZ	3	hold	ccomp	3	3	0	0	1
8142191011m	4	11	12	go	VB	8	hope	ccomp	3	3	0	0	1
8161272001CF	2	1	7	are	VBP	5	said	ccomp	3	3	0	0	1
8161272002CF	3	3	10	fixing	VBG	7	feeling	ccomp	3	3	0	0	1
8161272002CF	5	8	14	seize	VB	9	said	ccomp	3	3	0	0	1
8161272002CF	2	10	4	waits	VBZ	2	know	ccomp	3	3	0	0	1
8161272002CF	2	11	4	was	VBD	2	thought	ccomp	3	3	0	0	1
8161272002CF	3	34	9	began	VBD	6	knew	ccomp	3	3	0	0	1
8161272003CM	2	1	21	come	VBP	19	did	ccomp	3	3	0	0	1
8161272003CM	4	4	24	was	VBD	20	sure	ccomp	3	3	0	0	1
8161272003CM	3	7	7	has	VBZ	4	realise	ccomp	3	3	0	0	1
8161272003CM	5	11	26	is	VBZ	21	's	ccomp	3	3	0	0	1
8161272003CM	3	13	6	's	VBZ	3	knew	ccomp	3	3	0	0	1
8161272004CF	2	2	4	was	VBD	2	remember	ccomp	3	3	0	0	1
8161272004CF	2	9	5	sigh	VBZ	3	saw	ccomp	3	3	0	0	1
8161272004CF	2	11	11	are	VBP	9	truth	ccomp	3	3	0	0	1
8161272004CF	5	13	15	be	VB	10	know	ccomp	3	3	0	0	1
8161272005CM	5	12	7	fulfill	VB	2	hope	ccomp	3	3	0	0	1
8161272006CF	5	7	17	hurt	VBN	12	's	ccomp	3	3	0	0	1
8161272006CF	10	14	14	drawn	VBN	4	be	ccomp	3	3	0	0	1
8161272006CF	3	16	8	was	VBD	5	tell	ccomp	3	3	0	0	1
8161272006CF	4	17	13	used	VBD	9	tell	ccomp	3	3	0	0	1
8161272007CF	4	10	11	be	VB	7	hoped	ccomp	3	3	0	0	1
8161272007CF	4	15	6	grown	VBN	2	knows	ccomp	3	3	0	0	1
8161272007CF	3	17	6	takes	VBZ	3	know	ccomp	3	3	0	0	1
8161272007CF	5	18	17	leading	VBG	12	make	ccomp	3	3	0	0	1
8161272007CF	4	19	8	be	VB	4	forsee	ccomp	3	3	0	0	1
8161272007CF	4	19	21	be	VB	17	hope	ccomp	3	3	0	0	1
8161272007CF	3	20	12	likes	VBZ	9	do	ccomp	3	3	0	0	1
8161272008CF	3	6	7	is	VBZ	4	doubt	ccomp	3	3	0	0	1
8161272008CF	2	11	6	hold	VBP	4	seems	ccomp	3	3	0	0	1
8161272008CF	5	11	11	is	VBZ	6	hold	ccomp	3	3	0	0	1
8161272008CF	3	12	5	say	VBP	2	reason	ccomp	3	3	0	0	1
8161272008CF	2	12	7	influences	VBZ	5	say	ccomp	3	3	0	0	1
8161272008CF	4	12	14	encourages	VBZ	10	is	ccomp	3	3	0	0	1
8161272008CF	9	16	11	enjoys	VBZ	2	believe	ccomp	3	3	0	0	1
8163272001CM	7	2	10	had	VBN	3	sure	ccomp	3	3	0	0	1
8163272001CM	3	7	5	knows	VBZ	2	long	ccomp	3	3	0	0	1
8163272001CM	3	7	8	have	VBP	5	knows	ccomp	3	3	0	0	1
8163272001CM	3	9	11	'm	VBP	8	think	ccomp	3	3	0	0	1
8163272001CM	2	10	5	's	VBZ	3	know	ccomp	3	3	0	0	1
8163272002CF	2	8	12	are	VBP	10	sure	ccomp	3	3	0	0	1
8163272002CF	7	14	17	is	VBZ	10	doubt	ccomp	3	3	0	0	1
8163272003C	4	1	6	called	VBN	2	reason	ccomp	3	3	0	0	1
8163272003C	2	1	10	have	VBP	8	is	ccomp	3	3	0	0	1
8163272003C	3	17	8	's	VBZ	5	say	ccomp	3	3	0	0	1
8163272003C	9	21	11	hear	VB	2	's	ccomp	3	3	0	0	1
8163272003C	3	26	5	be	VB	2	hope	ccomp	3	3	0	0	1
8163272004CF	4	5	6	do	VB	2	means	ccomp	3	3	0	0	1
8163272004CF	2	11	4	has	VBZ	2	know	ccomp	3	3	0	0	1
8163272004CF	2	18	6	get	VBP	4	frankly	ccomp	3	3	0	0	1
8163272005CF	8	2	10	give	VBP	2	is	ccomp	3	3	0	0	1
8163272005CF	2	3	4	gives	VBZ	2	think	ccomp	3	3	0	0	1
8163272005CF	7	8	4	take	VB	11	was	ccomp	3	3	0	0	1
8163272005CF	3	8	14	told	VBD	11	was	ccomp	3	3	0	0	1
8163272005CF	5	16	13	support	VB	8	says	ccomp	3	3	0	0	1
8163272006CF	3	12	5	is	VBZ	2	believe	ccomp	3	3	0	0	1
8163272007CF	6	6	10	love	VB	4	thought	ccomp	3	3	0	0	1
8163272007CF	4	8	6	think	VBP	2	considering	ccomp	3	3	0	0	1
8163272007CF	3	8	12	wants	VBZ	9	says	ccomp	3	3	0	0	1
8163272007CF	2	9	11	's	VBZ	9	says	ccomp	3	3	0	0	1
8163272007CF	5	16	17	loving	VBG	12	realize	ccomp	3	3	0	0	1
8163272007CF	2	20	4	syas	VBZ	2	remember	ccomp	3	3	0	0	1
8163272007CF	3	20	7	wants	VBZ	4	syas	ccomp	3	3	0	0	1
8163272007CF	5	21	8	refuse	VB	3	is	ccomp	3	3	0	0	1
8163272007CF	2	22	7	live	VB	5	think	ccomp	3	3	0	0	1
8163272008CM	2	5	17	's	VBZ	15	believe	ccomp	3	3	0	0	1
8163272008CM	2	6	6	's	VBZ	4	know	ccomp	3	3	0	0	1
8163272008CM	12	10	18	become	VBP	6	heared	ccomp	3	3	0	0	1
8163272009CM	4	1	22	became	VBD	18	realize	ccomp	3	3	0	0	1
8163272010CF	3	2	11	is	VBZ	8	say	ccomp	3	3	0	0	1
8163272010CF	6	3	9	get	VB	3	seems	ccomp	3	3	0	0	1
8163272010CF	3	4	7	be	VB	4	wander	ccomp	3	3	0	0	1
8163272010CF	5	5	12	effect	VB	7	find	ccomp	3	3	0	0	1
8163272010CF	8	6	13	think	VBP	5	be	ccomp	3	3	0	0	1
8163272010CF	2	6	15	am	VBP	13	think	ccomp	3	3	0	0	1
8163272010CF	5	6	23	looked	VBD	18	know	ccomp	3	3	0	0	1
8163272010CF	0	10	10	give	VB	10	give	ccomp	3	3	0	0	1
8163272010CF	7	13	10	like	VBP	3	say	ccomp	3	3	0	0	1
8163272010CF	2	16	10	love	VB	8	say	ccomp	3	3	0	0	1
8163272010CF	2	17	15	miss	VB	13	say	ccomp	3	3	0	0	1
8163272011CM	8	2	10	Father	VBZ	2	is	ccomp	3	3	0	0	1
8163272011CM	3	3	6	distributed	VBD	3	gratified	ccomp	3	3	0	0	1
8163272011CM	2	5	12	laugh	VB	10	making	ccomp	3	3	0	0	1
8163272012CF	3	6	5	loves	VBZ	2	doing	ccomp	3	3	0	0	1
8163272012CF	6	6	13	have	VB	7	is	ccomp	3	3	0	0	1
8163272012CF	2	7	18	is	VBZ	16	like	ccomp	3	3	0	0	1
8163272013CF	5	4	8	done	VBN	3	appreciate	ccomp	3	3	0	0	1
8163272013CF	3	9	10	forced	VBN	7	story	ccomp	3	3	0	0	1
8163272014CM	1	8	11	let	VBD	10	is	ccomp	3	3	0	0	1
8163272014CM	6	12	8	learn	VB	2	anticipates	ccomp	3	3	0	0	1
8163272014CM	2	13	14	teaches	VBZ	16	is	ccomp	3	3	0	0	1
8163272014CM	8	15	12	have	VBP	4	is	ccomp	3	3	0	0	1
8163272014CM	4	16	9	let	VB	5	swear	ccomp	3	3	0	0	1
8167272001m	7	5	29	having	VBG	22	bear	ccomp	3	3	0	0	1
8167272002f	2	4	5	was	VBD	3	remember	ccomp	3	3	0	0	1
8167272002f	4	6	6	feeling	VBG	2	found	ccomp	3	3	0	0	1
8167272002f	5	7	7	blamed	VBN	2	thought	ccomp	3	3	0	0	1
8167272002f	4	8	14	noticed	VBN	10	said	ccomp	3	3	0	0	1
8167272002f	3	8	17	was	VBD	14	noticed	ccomp	3	3	0	0	1
8167272002f	3	9	5	was	VBD	2	knew	ccomp	3	3	0	0	1
8167272002f	3	11	5	believe	VB	2	suggested	ccomp	3	3	0	0	1
8167272002f	4	13	10	be	VB	6	realized	ccomp	3	3	0	0	1
8167272002f	3	14	15	said	VBD	12	remember	ccomp	3	3	0	0	1
8167272003f	4	14	7	is	VBZ	3	said	ccomp	3	3	0	0	1
8167272003f	7	18	10	choose	VB	3	told	ccomp	3	3	0	0	1
8167272003f	3	18	15	like	VBP	12	learn	ccomp	3	3	0	0	1
8167272004f	3	2	5	is	VBZ	2	think	ccomp	3	3	0	0	1
8167272004f	7	9	11	is	VBZ	4	said	ccomp	3	3	0	0	1
8167272004f	3	11	5	is	VBZ	2	seems	ccomp	3	3	0	0	1
8167272004f	3	16	17	is	VBZ	14	know	ccomp	3	3	0	0	1
8167273001f	2	1	7	Would	VBD	5	asked	ccomp	3	3	0	0	1
8167273001f	2	1	9	like	VBP	7	Would	ccomp	3	3	0	0	1
8167273001f	6	2	9	spend	VBP	3	reminds	ccomp	3	3	0	0	1
8167273001f	5	7	12	going	VBG	7	told	ccomp	3	3	0	0	1
8167273002f	3	1	7	go	VBP	4	sound	ccomp	3	3	0	0	1
8167273002f	4	2	6	deny	VB	2	guess	ccomp	3	3	0	0	1
8167273002f	4	2	10	be	VB	6	deny	ccomp	3	3	0	0	1
8167273002f	6	10	11	exposed	VBN	5	was	ccomp	3	3	0	0	1
8167273003f	3	1	12	know	VBP	9	be	ccomp	3	3	0	0	1
8167273003f	3	1	15	going	VBG	12	know	ccomp	3	3	0	0	1
8167273003f	4	6	9	is	VBZ	5	wondered	ccomp	3	3	0	0	1
8167273003f	3	6	20	was	VBD	17	concerning	ccomp	3	3	0	0	1
8167273003f	10	8	14	activated	VBN	4	seemed	ccomp	3	3	0	0	1
8167273004f	4	3	6	be	VB	2	heard	ccomp	3	3	0	0	1
8167273005f	4	1	7	like	VB	3	comes	ccomp	3	3	0	0	1
8167273005f	4	12	8	jumped	VBD	4	moment-a	ccomp	3	3	0	0	1
8167274001f	5	5	13	needed	VBD	8	finish	ccomp	3	3	0	0	1
8167274001f	10	9	31	sent	VBD	21	ask	ccomp	3	3	0	0	1
8167274001f	5	13	16	supposed	VBN	11	do	ccomp	3	3	0	0	1
8167274002f	5	10	9	ordered	VBD	4	be	ccomp	3	3	0	0	1
8167274002f	9	13	17	laughed	VBD	8	were	ccomp	3	3	0	0	1
8167274003f	3	4	19	snowing	VBG	16	roaring	ccomp	3	3	0	0	1
8167274003f	4	6	7	had	VBD	3	shocked	ccomp	3	3	0	0	1
8167274003f	2	7	19	was	VBD	17	saw	ccomp	3	3	0	0	1
8167274004f	3	6	18	arrived	VBD	15	is	ccomp	3	3	0	0	1
8167274004f	5	8	19	want	VB	14	said	ccomp	3	3	0	0	1
8167274004f	4	11	7	stood	VBD	3	is	ccomp	3	3	0	0	1
8167274004f	2	11	12	continue	VBP	10	thought	ccomp	3	3	0	0	1
8167274004f	4	12	6	laughed	VBD	2	seemeed	ccomp	3	3	0	0	1
8167274005f	9	7	18	was	VBD	9	claimed	ccomp	3	3	0	0	1
8167274005f	5	9	7	owned	VBD	2	was	ccomp	3	3	0	0	1
8167274005f	2	10	5	confused	VBD	3	felt	ccomp	3	3	0	0	1
8167274005f	2	11	5	bought	VBD	3	was	ccomp	3	3	0	0	1

## Sheet: dobj
Text	Absolute DD	Sentence Number	Word Order	Word	POS	Governor Order	Governor	Dependency Relation Type	Level	Genre	Genre1	Genre2	Genre3
2001271001f	2	1	4	life	NN	2	have	dobj	1	1	0	0	0
2001271001f	3	2	5	life	NN	2	like	dobj	1	1	0	0	0
2001271001f	2	6	4	people	NNS	2	have	dobj	1	1	0	0	0
2001271001f	2	7	4	work	NN	2	have	dobj	1	1	0	0	0
2001271001f	5	13	20	computer	NN	15	study	dobj	1	1	0	0	0
2001271001f	4	14	6	I	NN	2	like	dobj	1	1	0	0	0
2001271002m	1	6	11	healthy	NN	10	keep	dobj	1	1	0	0	0
2001271002m	1	8	5	myself	PRP	4	relax	dobj	1	1	0	0	0
2001271003m	1	1	5	living	NN	4	like	dobj	1	1	0	0	0
2001271003m	1	3	4	me	PRP	3	ask	dobj	1	1	0	0	0
2001271003m	1	3	9	living	NN	8	like	dobj	1	1	0	0	0
2001271003m	1	5	11	fishing	NN	10	go	dobj	1	1	0	0	0
2001271003m	2	10	7	homework	NN	5	do	dobj	1	1	0	0	0
2001271003m	1	13	8	countryside	NN	7	like	dobj	1	1	0	0	0
2001271004m	2	6	7	life	NN	5	like	dobj	1	1	0	0	0
2001271004m	3	15	5	life	NN	2	like	dobj	1	1	0	0	0
2001271004m	2	16	4	life	NN	2	like	dobj	1	1	0	0	0
2001271004m	4	17	9	city	NN	5	give	dobj	1	1	0	0	0
2001271005m	2	4	7	buses	NNS	5	have	dobj	1	1	0	0	0
2001271005m	3	5	8	houses	NNS	5	have	dobj	1	1	0	0	0
2001271005m	2	6	8	car	NN	6	have	dobj	1	1	0	0	0
2001271006f	2	1	5	life	NN	3	like	dobj	1	1	0	0	0
2001271006f	2	3	4	life	NN	2	like	dobj	1	1	0	0	0
2001271006f	2	9	5	life	NN	3	like	dobj	1	1	0	0	0
2001271007f	2	1	4	life	NN	2	like	dobj	1	1	0	0	0
2001271007f	1	3	4	cinema	NN	3	go	dobj	1	1	0	0	0
2001271007f	2	4	5	film	NN	3	seeing	dobj	1	1	0	0	0
2001271007f	1	5	3	shopping	NN	2	like	dobj	1	1	0	0	0
2001271007f	1	6	8	shopping	NN	7	go	dobj	1	1	0	0	0
2001271008f	1	4	3	city	NN	2	like	dobj	1	1	0	0	0
2001271008f	1	5	6	computer	NN	5	have	dobj	1	1	0	0	0
2001271008f	1	6	5	it	PRP	4	play	dobj	1	1	0	0	0
2001271008f	1	8	6	city	NN	5	like	dobj	1	1	0	0	0
2001271008f	1	10	4	city	NN	3	like	dobj	1	1	0	0	0
2001271008f	1	11	9	computerso	NN	8	play	dobj	1	1	0	0	0
2001271008f	1	11	14	countryside	NN	13	like	dobj	1	1	0	0	0
2001271009m	2	2	12	grandparents	NNS	10	vited	dobj	1	1	0	0	0
2001271009m	1	5	4	breakfast	NN	3	eat	dobj	1	1	0	0	0
2001271009m	3	8	6	work	NN	3	do	dobj	1	1	0	0	0
2001271009m	2	12	5	bread	NN	3	eat	dobj	1	1	0	0	0
2001271009m	2	13	9	classes	NNS	7	have	dobj	1	1	0	0	0
2001271010m	2	1	4	life	NN	2	like	dobj	1	1	0	0	0
2001271010m	1	1	8	country	NN	7	think	dobj	1	1	0	0	0
2001271010m	2	2	6	side	NN	4	like	dobj	1	1	0	0	0
2001271010m	1	2	12	it	PRP	11	like	dobj	1	1	0	0	0
2001271010m	3	3	5	country	NN	2	have	dobj	1	1	0	0	0
2001271010m	1	5	3	games	NNS	2	play	dobj	1	1	0	0	0
2001271010m	2	6	5	life	NN	3	like	dobj	1	1	0	0	0
2001271010m	2	6	11	life	NN	9	like	dobj	1	1	0	0	0
2001271011f	2	1	4	city	NN	2	love	dobj	1	1	0	0	0
2001271011f	1	9	22	their	PRP$	21	foot	dobj	1	1	0	0	0
2001271011f	1	12	4	city	NN	3	love	dobj	1	1	0	0	0
2001271012f	4	7	11	tv	NN	7	do	dobj	1	1	0	0	0
2001271012f	2	8	6	bike	NN	4	ride	dobj	1	1	0	0	0
2001271012f	2	9	9	best	NN	7	do	dobj	1	1	0	0	0
2001271012f	2	11	4	basketball	NN	2	play	dobj	1	1	0	0	0
2001271012f	3	11	9	hiking	NN	6	run	dobj	1	1	0	0	0
2001271012f	4	14	7	time	NN	3	play	dobj	1	1	0	0	0
2001271012f	2	16	4	food	NN	2	have	dobj	1	1	0	0	0
2001271012f	1	19	6	it	PRP	5	like	dobj	1	1	0	0	0
2001271012f	2	21	10	money	NN	8	have	dobj	1	1	0	0	0
2001271013f	3	1	8	life	NN	5	have	dobj	1	1	0	0	0
2001271013f	2	2	7	life	NN	5	like	dobj	1	1	0	0	0
2001271013f	2	11	10	coffee	NN	8	drink	dobj	1	1	0	0	0
2001271013f	1	12	6	home	NN	5	go	dobj	1	1	0	0	0
2001271013f	2	13	5	food	NN	3	cooks	dobj	1	1	0	0	0
2001271013f	2	13	10	book	NN	8	reads	dobj	1	1	0	0	0
2001271013f	1	13	13	TV	NN	12	watched	dobj	1	1	0	0	0
2001271013f	4	16	8	life	NN	4	make	dobj	1	1	0	0	0
2001271013f	1	17	3	this	NN	2	like	dobj	1	1	0	0	0
2001275001m	1	1	9	them	PRP	8	play	dobj	1	1	0	0	0
2001275001m	2	7	6	instrument	NN	4	play	dobj	1	1	0	0	0
2001275001m	1	7	9	them	PRP	8	play	dobj	1	1	0	0	0
2001275001m	1	8	4	piano	NN	3	play	dobj	1	1	0	0	0
2001275001m	2	9	7	instrument	NN	5	learn	dobj	1	1	0	0	0
2001275001m	1	9	10	me	PRP	9	call	dobj	1	1	0	0	0
2001275002m	1	3	5	breakfast	NN	4	making	dobj	1	1	0	0	0
2001275002m	2	4	4	water	NN	2	drink	dobj	1	1	0	0	0
2001275002m	2	4	8	teeth	NNS	6	brush	dobj	1	1	0	0	0
2001275002m	3	5	8	birthday	NN	5	say	dobj	1	1	0	0	0
2001275002m	3	6	5	box	NN	2	give	dobj	1	1	0	0	0
2001275002m	2	7	4	box	NN	2	open	dobj	1	1	0	0	0
2001275002m	3	7	11	plane	NN	8	see	dobj	1	1	0	0	0
2001275002m	2	8	4	plane	NN	2	put	dobj	1	1	0	0	0
2001275003f	3	1	11	instrument	NN	8	play	dobj	1	1	0	0	0
2001275003f	1	4	6	it	PRP	5	learn	dobj	1	1	0	0	0
2001275003f	2	6	8	homework	NN	6	have	dobj	1	1	0	0	0
2001275003f	1	8	2	homework	NN	1	Finish	dobj	1	1	0	0	0
2001275003f	2	8	14	instrument	NN	12	play	dobj	1	1	0	0	0
2001275003f	1	9	5	it	PRP	4	play	dobj	1	1	0	0	0
2001275003f	2	14	8	instrument	NN	6	play	dobj	1	1	0	0	0
2001275004m	1	1	12	piano	NN	11	play	dobj	1	1	0	0	0
2001275004m	5	3	10	music	NN	5	make	dobj	1	1	0	0	0
2001275004m	3	6	7	instrument	NN	4	play	dobj	1	1	0	0	0
2001275004m	2	8	4	piano	NN	2	plays	dobj	1	1	0	0	0
2001275005m	3	1	10	instrument	NN	7	play	dobj	1	1	0	0	0
2001275005m	2	2	9	happy	NN	7	make	dobj	1	1	0	0	0
2001275005m	5	3	7	instrument	NN	2	learn	dobj	1	1	0	0	0
2001275005m	3	5	6	Instrument	NN	3	play	dobj	1	1	0	0	0
2001275005m	3	5	13	habit	NN	10	have	dobj	1	1	0	0	0
2001275005m	3	6	6	instrument	NN	3	play	dobj	1	1	0	0	0
2001275005m	3	7	9	instrument	NN	6	play	dobj	1	1	0	0	0
2001275005m	2	8	6	instrument	NN	4	learn	dobj	1	1	0	0	0
2001275005m	2	9	5	people	NNS	3	teach	dobj	1	1	0	0	0
2001275006f	1	3	6	music	NN	5	like	dobj	1	1	0	0	0
2001275006f	2	5	5	happy	NN	3	help	dobj	1	1	0	0	0
2001275006f	3	6	20	instrument	NN	17	like	dobj	1	1	0	0	0
2001275006f	1	7	3	music	NN	2	love	dobj	1	1	0	0	0
2001275006f	1	8	6	it	PRP	5	like	dobj	1	1	0	0	0
2001275006f	1	8	14	you	PRP	13	call	dobj	1	1	0	0	0
2001275007m	3	1	10	instrument	NN	7	play	dobj	1	1	0	0	0
2001275007m	3	4	7	instrument	NN	4	play	dobj	1	1	0	0	0
2001275007m	1	5	4	it	PRP	3	play	dobj	1	1	0	0	0
2001275007m	1	6	4	life	NN	3	love	dobj	1	1	0	0	0
2001275007m	2	8	5	job	NN	3	need	dobj	1	1	0	0	0
2001275007m	3	9	7	instrument	NN	4	play	dobj	1	1	0	0	0
2001275007m	3	10	6	job	NN	3	have	dobj	1	1	0	0	0
2001275007m	3	11	7	instrument	NN	4	play	dobj	1	1	0	0	0
2001275007m	3	12	6	friend	NN	3	have	dobj	1	1	0	0	0
2001275007m	1	13	4	it	PRP	3	play	dobj	1	1	0	0	0
2001275008f	3	1	8	instrument	NN	5	play	dobj	1	1	0	0	0
2001275008f	3	2	7	instrument	NN	4	play	dobj	1	1	0	0	0
2001275008f	2	4	11	zheng	NN	9	playing	dobj	1	1	0	0	0
2001275008f	1	4	15	it	PRP	14	play	dobj	1	1	0	0	0
2001275008f	2	5	9	piano	NN	7	play	dobj	1	1	0	0	0
2001275009f	1	2	5	it	PRP	4	play	dobj	1	1	0	0	0
2001275009f	1	2	10	it	PRP	9	like	dobj	1	1	0	0	0
2001275009f	2	3	7	music	NN	5	make	dobj	1	1	0	0	0
2001275009f	1	4	5	it	PRP	4	play	dobj	1	1	0	0	0
2001275009f	1	5	4	instrument	NN	3	play	dobj	1	1	0	0	0
2001275009f	1	5	9	it	PRP	8	learn	dobj	1	1	0	0	0
2001275009f	1	6	4	it	PRP	3	play	dobj	1	1	0	0	0
2001275009f	1	7	9	it	PRP	8	like	dobj	1	1	0	0	0
2001275009f	1	7	15	it	PRP	14	play	dobj	1	1	0	0	0
2001275009f	1	8	4	music	NN	3	like	dobj	1	1	0	0	0
2001275009f	2	11	6	instrument	NN	4	like	dobj	1	1	0	0	0
2001275009f	1	11	9	hand	NN	8	learn	dobj	1	1	0	0	0
2001275009f	1	12	4	it	PRP	3	do	dobj	1	1	0	0	0
2001275009f	1	13	6	it	PRP	5	do	dobj	1	1	0	0	0
2001275009f	1	14	4	it	PRP	3	get	dobj	1	1	0	0	0
2001275010f	3	1	10	instrument	NN	7	play	dobj	1	1	0	0	0
2001275010f	3	2	8	instrument	NN	5	play	dobj	1	1	0	0	0
2001275010f	3	4	10	instrument	NN	7	play	dobj	1	1	0	0	0
2001275010f	3	5	8	instrument	NN	5	play	dobj	1	1	0	0	0
2101271001m	2	1	4	life	NN	2	like	dobj	1	1	0	0	0
2101271001m	1	2	9	lot	NN	8	eat	dobj	1	1	0	0	0
2101271001m	7	3	15	wolfsometimes	NNS	8	see	dobj	1	1	0	0	0
2101271001m	1	3	19	sports	NNS	18	do	dobj	1	1	0	0	0
2101271001m	2	4	5	life	NN	3	like	dobj	1	1	0	0	0
2101271001m	1	5	2	me	PRP	1	Call	dobj	1	1	0	0	0
2101271001m	1	5	6	me	PRP	5	e-mail	dobj	1	1	0	0	0
2101271001m	1	5	11	friends	NNS	10	make	dobj	1	1	0	0	0
2101271002m	1	3	8	computer	NN	7	have	dobj	1	1	0	0	0
2101271002m	2	3	21	i-phone	NN	19	have	dobj	1	1	0	0	0
2101271002m	1	3	25	wifi	NNS	24	have	dobj	1	1	0	0	0
2101271002m	1	5	5	village	NN	4	like	dobj	1	1	0	0	0
2101271002m	2	7	5	games	NNS	3	play	dobj	1	1	0	0	0
2101271002m	1	10	5	car	NN	4	have	dobj	1	1	0	0	0
2101271002m	1	10	10	car	NN	9	lesson	dobj	1	1	0	0	0
2101271002m	1	13	5	it	PRP	4	have	dobj	1	1	0	0	0
2101271002m	2	13	10	game	NN	8	play	dobj	1	1	0	0	0
2101271002m	1	13	13	fruit	NN	12	eating	dobj	1	1	0	0	0
2101271002m	3	13	18	friend	NN	15	play	dobj	1	1	0	0	0
2101271002m	2	14	7	games	NNS	5	play	dobj	1	1	0	0	0
2101271002m	2	15	6	live	NN	4	like	dobj	1	1	0	0	0
2101271002m	5	15	11	live	NN	6	live	dobj	1	1	0	0	0
2101271003m	1	1	3	countryside	NN	2	think	dobj	1	1	0	0	0
2101271003m	2	2	4	cars	NNS	2	have	dobj	1	1	0	0	0
2101271003m	2	2	10	supemarketpelson	NN	8	taxys	dobj	1	1	0	0	0
2101271003m	2	5	5	like	NN	3	think	dobj	1	1	0	0	0
2101271004f	3	2	12	buildings	NNS	9	has	dobj	1	1	0	0	0
2101271004f	2	4	5	competitions	NNS	3	has	dobj	1	1	0	0	0
2101271004f	1	6	6	countryside	NN	5	like	dobj	1	1	0	0	0
2101271005f	2	1	5	life	NN	3	like	dobj	1	1	0	0	0
2101271005f	2	3	5	life	NN	3	like	dobj	1	1	0	0	0
2101271005f	2	8	8	stress	NN	6	have	dobj	1	1	0	0	0
2101271005f	1	10	10	apples	NNS	9	pick	dobj	1	1	0	0	0
2101271005f	3	11	10	life	NN	7	like	dobj	1	1	0	0	0
2101275001m	3	1	10	instrument	NN	7	play	dobj	1	1	0	0	0
2101275001m	3	3	12	score	NN	9	get	dobj	1	1	0	0	0
2101275001m	1	4	7	you	PRP	6	like	dobj	1	1	0	0	0
2101275001m	2	5	6	instrument	NN	4	play	dobj	1	1	0	0	0
2101275001m	3	7	8	instrument	NN	5	play	dobj	1	1	0	0	0
2101275002m	3	1	12	instrument	NN	9	play	dobj	1	1	0	0	0
2101275002m	3	4	9	instrument	NN	6	play	dobj	1	1	0	0	0
2101275002m	1	5	3	any	NN	2	sing	dobj	1	1	0	0	0
2101275002m	1	5	7	it	PRP	6	play	dobj	1	1	0	0	0
2101275002m	1	6	6	everyone	NN	5	think	dobj	1	1	0	0	0
2101275002m	3	6	13	instrument	NN	10	play	dobj	1	1	0	0	0
2101275002m	2	6	22	xx	NN	20	play	dobj	1	1	0	0	0
2003271001m	2	1	9	lives	NNS	7	make	dobj	1	1	0	0	0
2003271001m	3	3	9	serve	NN	6	enjoy	dobj	1	1	0	0	0
2003271001m	3	7	14	memory	NN	11	get	dobj	1	1	0	0	0
2003271001m	3	10	10	things	NNS	7	have	dobj	1	1	0	0	0
2003271002m	2	1	5	life	NN	3	like	dobj	1	1	0	0	0
2003271002m	2	2	4	side	NN	2	like	dobj	1	1	0	0	0
2003271002m	1	3	8	something	NN	7	do	dobj	1	1	0	0	0
2003271002m	2	5	11	food	NN	9	buy	dobj	1	1	0	0	0
2003271002m	3	7	8	people	NNS	5	have	dobj	1	1	0	0	0
2003271002m	2	7	16	pollution	NN	14	make	dobj	1	1	0	0	0
2003271002m	1	9	4	fish	NN	3	let	dobj	1	1	0	0	0
2003271002m	2	10	4	die	NNS	2	let	dobj	1	1	0	0	0
2003271002m	2	13	6	pollution	NN	4	make	dobj	1	1	0	0	0
2003271003f	1	4	5	star	NN	4	see	dobj	1	1	0	0	0
2003271003f	3	5	7	sky	NN	4	see	dobj	1	1	0	0	0
2003271003f	2	6	7	pollution	NN	5	know	dobj	1	1	0	0	0
2003271003f	1	8	3	honey	NN	2	likes	dobj	1	1	0	0	0
2003271003f	1	9	6	something	NN	5	buy	dobj	1	1	0	0	0
2003271003f	4	9	19	food	NN	15	eat	dobj	1	1	0	0	0
2003271003f	2	11	13	model	NN	11	likes	dobj	1	1	0	0	0
2003271003f	1	13	6	it	PRP	5	stand	dobj	1	1	0	0	0
2003271004f	1	7	5	village	NN	4	chose	dobj	1	1	0	0	0
2003271004f	5	8	12	trees	NNS	7	clean	dobj	1	1	0	0	0
2003271004f	5	10	9	food	NN	4	eat	dobj	1	1	0	0	0
2003271004f	2	11	6	food	NN	4	people	dobj	1	1	0	0	0
2003271004f	4	12	10	happiness	NN	6	have	dobj	1	1	0	0	0
2003271004f	6	13	9	children	NNS	3	have	dobj	1	1	0	0	0
2003271004f	1	18	7	villages	NNS	6	choose	dobj	1	1	0	0	0
2003271005m	1	1	3	countryside	NN	2	like	dobj	1	1	0	0	0
2003271006f	3	1	6	things	NNS	3	has	dobj	1	1	0	0	0
2003271006f	2	1	11	problems	NNS	9	has	dobj	1	1	0	0	0
2003271006f	2	6	5	air	NN	3	like	dobj	1	1	0	0	0
2003271006f	3	10	6	life	NN	3	enjoy	dobj	1	1	0	0	0
2003271006f	2	13	5	life	NN	3	like	dobj	1	1	0	0	0
2003271006f	1	14	6	live	NN	5	like	dobj	1	1	0	0	0
2003271006f	1	15	5	fishing	NN	4	go	dobj	1	1	0	0	0
2003271006f	1	17	4	books	NNS	3	read	dobj	1	1	0	0	0
2003271006f	3	18	5	man	NN	2	makes	dobj	1	1	0	0	0
2003271006f	1	19	4	books	NNS	3	read	dobj	1	1	0	0	0
2003271006f	5	20	8	grass	NN	3	see	dobj	1	1	0	0	0
2003271006f	2	21	6	things	NNS	4	do	dobj	1	1	0	0	0
2003271006f	2	22	7	life	NN	5	like	dobj	1	1	0	0	0
2003271007m	1	3	15	everything	NN	14	do	dobj	1	1	0	0	0
2003271007m	2	4	5	pollution	NN	3	has	dobj	1	1	0	0	0
2003271007m	2	6	7	environment	NN	5	stand	dobj	1	1	0	0	0
2003271007m	2	9	6	air	NN	4	enjoy	dobj	1	1	0	0	0
2003271007m	1	10	4	foods	NNS	3	grow	dobj	1	1	0	0	0
2003271007m	2	14	5	countryside	NN	3	like	dobj	1	1	0	0	0
2003271008m	3	1	25	outside	NN	22	fishing	dobj	1	1	0	0	0
2003271008m	2	1	30	air	NN	28	have	dobj	1	1	0	0	0
2003271008m	2	2	5	more	NN	3	like	dobj	1	1	0	0	0
2003271008m	2	3	15	things	NNS	13	have	dobj	1	1	0	0	0
2003271008m	1	4	10	me	PRP	9	help	dobj	1	1	0	0	0
2003271008m	1	4	22	me	PRP	21	help	dobj	1	1	0	0	0
2003271008m	2	4	36	TV	NN	34	have	dobj	1	1	0	0	0
2003271008m	2	5	7	things	NNS	5	have	dobj	1	1	0	0	0
2003271008m	1	7	4	city	NN	3	like	dobj	1	1	0	0	0
2003271009f	3	2	5	city-HangZhou	NN	2	live	dobj	1	1	0	0	0
2003271009f	2	5	5	life	NN	3	like	dobj	1	1	0	0	0
2003271009f	3	10	8	singing	NN	5	hear	dobj	1	1	0	0	0
2003271009f	2	10	13	dancing	NN	11	see	dobj	1	1	0	0	0
2003271009f	1	12	6	myself	PRP	5	relax	dobj	1	1	0	0	0
2003271009f	2	14	8	city	NN	6	live	dobj	1	1	0	0	0
2003271009f	2	15	5	ways	NNS	3	have	dobj	1	1	0	0	0
2003271010f	3	1	5	life	NN	2	has	dobj	1	1	0	0	0
2003271010f	2	1	11	life	NN	9	like	dobj	1	1	0	0	0
2003271010f	1	2	5	me	PRP	4	asked	dobj	1	1	0	0	0
2003271010f	1	4	4	life	NN	3	like	dobj	1	1	0	0	0
2003271010f	1	6	5	night	NN	4	has	dobj	1	1	0	0	0
2003271010f	2	6	15	all	NN	13	go	dobj	1	1	0	0	0
2003271010f	2	7	11	internet	NN	9	use	dobj	1	1	0	0	0
2003271010f	1	7	14	fun	NN	13	have	dobj	1	1	0	0	0
2003271010f	1	10	4	yourselves	NNS	3	enjoy	dobj	1	1	0	0	0
2003271010f	2	11	5	education	NN	3	some	dobj	1	1	0	0	0
2003271010f	2	12	21	ideals	NNS	19	have	dobj	1	1	0	0	0
2003271010f	3	13	8	life	NN	5	have	dobj	1	1	0	0	0
2003271011m	2	1	4	life	NN	2	like	dobj	1	1	0	0	0
2003271011m	2	6	6	car	NN	4	has	dobj	1	1	0	0	0
2003271011m	1	7	14	environment	NN	13	pollute	dobj	1	1	0	0	0
2003271011m	2	8	10	air	NN	8	have	dobj	1	1	0	0	0
2003271011m	2	13	5	air	NN	3	have	dobj	1	1	0	0	0
2003271011m	3	16	2	one	NN	5	like	dobj	1	1	0	0	0
2003271012m	5	1	7	life	NN	2	gives	dobj	1	1	0	0	0
2003271012m	5	5	11	life	NN	6	enjoy	dobj	1	1	0	0	0
2003271012m	2	6	7	pets	NNS	5	keep	dobj	1	1	0	0	0
2003271012m	2	7	18	homework	NN	16	have	dobj	1	1	0	0	0
2003271012m	1	7	25	nature	NN	24	enjoy	dobj	1	1	0	0	0
2003271012m	3	7	30	games	NNS	27	play	dobj	1	1	0	0	0
2003275001f	2	1	5	Instrument	NN	3	say	dobj	1	1	0	0	0
2003275001f	1	2	20	them	PRP	19	play	dobj	1	1	0	0	0
2003275001f	1	2	23	time	NN	22	wast	dobj	1	1	0	0	0
2003275001f	1	2	29	subject	NN	28	have	dobj	1	1	0	0	0
2003275001f	2	2	32	Instrument	NN	30	named	dobj	1	1	0	0	0
2003275001f	3	3	16	Interument	NN	13	play	dobj	1	1	0	0	0
2003275001f	3	5	7	Instrument	NN	4	play	dobj	1	1	0	0	0
2003275001f	1	5	16	yourself	PRP	15	relax	dobj	1	1	0	0	0
2003275001f	2	6	9	Instrument	NN	7	play	dobj	1	1	0	0	0
2003275001f	1	7	4	it	PRP	3	enjoy	dobj	1	1	0	0	0
2003275001f	1	7	8	everything	NN	7	forget	dobj	1	1	0	0	0
2003275001f	3	8	5	Instrument	NN	2	play	dobj	1	1	0	0	0
2003275001f	1	9	7	it	PRP	6	play	dobj	1	1	0	0	0
2003275002f	2	1	8	Instrument	NN	6	play	dobj	1	1	0	0	0
2003275002f	2	3	9	Instrument	NN	7	play	dobj	1	1	0	0	0
2003275002f	1	4	4	everyone	NN	3	think	dobj	1	1	0	0	0
2003275002f	3	4	11	Instrument	NN	8	play	dobj	1	1	0	0	0
2003275002f	2	7	6	piano	NN	4	play	dobj	1	1	0	0	0
2003275002f	1	8	7	him	PRP	6	like	dobj	1	1	0	0	0
2003275002f	1	9	4	them	PRP	3	play	dobj	1	1	0	0	0
2003275002f	2	13	5	piano	NN	3	play	dobj	1	1	0	0	0
2003275002f	2	14	5	drums	NNS	3	play	dobj	1	1	0	0	0
2003275002f	1	15	7	her	PRP	6	like	dobj	1	1	0	0	0
2003275002f	2	16	5	musical	NN	3	play	dobj	1	1	0	0	0
2003275002f	1	18	4	you	PRP	3	show	dobj	1	1	0	0	0
2003275003f	3	1	10	Instrument	NN	7	play	dobj	1	1	0	0	0
2003275003f	3	2	8	instrument	NN	5	play	dobj	1	1	0	0	0
2003275003f	3	2	14	song	NN	11	give	dobj	1	1	0	0	0
2003275003f	3	3	10	song	NN	7	give	dobj	1	1	0	0	0
2003275003f	3	4	10	song	NN	7	give	dobj	1	1	0	0	0
2003275003f	3	5	11	song	NN	8	give	dobj	1	1	0	0	0
2003275003f	3	7	7	instrument	NN	4	have	dobj	1	1	0	0	0
2003275003f	2	7	12	pilot	NN	10	and	dobj	1	1	0	0	0
2003275003f	3	8	8	heart	NN	5	have	dobj	1	1	0	0	0
2003275003f	1	9	4	everyday	NN	3	happy	dobj	1	1	0	0	0
2003275004m	3	1	10	Instrument	NN	7	play	dobj	1	1	0	0	0
2003275004m	3	2	9	Instrument	NN	6	play	dobj	1	1	0	0	0
2003275004m	1	2	14	music	NN	13	enjoy	dobj	1	1	0	0	0
2003275004m	1	3	7	it	PRP	6	play	dobj	1	1	0	0	0
2003275004m	1	4	4	it	PRP	3	play	dobj	1	1	0	0	0
2003275004m	3	5	18	Instrument	NN	15	play	dobj	1	1	0	0	0
2003275004m	4	6	8	people	NNS	4	know	dobj	1	1	0	0	0
2003275004m	1	8	5	it	PRP	4	show	dobj	1	1	0	0	0
2003275005m	3	2	11	instrument	NN	8	play	dobj	1	1	0	0	0
2003275005m	1	3	12	it	PRP	11	learn	dobj	1	1	0	0	0
2003275005m	3	4	13	instrument	NN	10	play	dobj	1	1	0	0	0
2003275005m	2	4	18	person	NN	16	knew	dobj	1	1	0	0	0
2003275005m	1	5	6	it	PRP	5	learn	dobj	1	1	0	0	0
2003275005m	1	5	9	it	PRP	8	love	dobj	1	1	0	0	0
2003275005m	1	6	5	it	PRP	4	play	dobj	1	1	0	0	0
2003275006m	3	1	10	instrument	NN	7	play	dobj	1	1	0	0	0
2003275006m	2	3	4	everything	NN	2	said	dobj	1	1	0	0	0
2003275006m	2	3	14	music	NN	12	listening	dobj	1	1	0	0	0
2003275006m	1	4	9	us	PRP	8	let	dobj	1	1	0	0	0
2003275006m	2	4	13	things	NNS	11	do	dobj	1	1	0	0	0
2003275006m	2	5	11	music	NN	9	listen	dobj	1	1	0	0	0
2003275006m	3	6	6	music	NN	3	listen	dobj	1	1	0	0	0
2003275006m	3	7	8	player	NN	5	have	dobj	1	1	0	0	0
2003275006m	1	7	19	ourselves	PRP	18	relax	dobj	1	1	0	0	0
2003275006m	3	8	6	music	NN	3	play	dobj	1	1	0	0	0
2003275006m	1	9	4	story	NN	3	remember	dobj	1	1	0	0	0
2003275006m	2	9	19	instrument	NN	17	throw	dobj	1	1	0	0	0
2003275007m	1	1	3	this	NN	2	agree	dobj	1	1	0	0	0
2003275007m	2	3	5	Instrument	NN	3	play	dobj	1	1	0	0	0
2003275007m	1	4	5	yourself	PRP	4	enjoy	dobj	1	1	0	0	0
2003275007m	1	5	6	time	NN	5	have	dobj	1	1	0	0	0
2003275007m	1	5	9	it	PRP	8	learn	dobj	1	1	0	0	0
2003275007m	1	7	4	it	PRP	3	learn	dobj	1	1	0	0	0
2003275007m	1	7	10	it	PRP	9	play	dobj	1	1	0	0	0
2003275007m	2	8	6	talent	NN	4	show	dobj	1	1	0	0	0
2003275007m	2	10	8	instrument	NN	6	play	dobj	1	1	0	0	0
2003275008f	3	1	10	instrument	NN	7	play	dobj	1	1	0	0	0
2003275008f	3	4	8	instrument	NN	5	play	dobj	1	1	0	0	0
2003275008f	3	5	13	instrument	NN	10	play	dobj	1	1	0	0	0
2003275008f	1	5	16	yourselves	NNS	15	enjoy	dobj	1	1	0	0	0
2003275008f	3	6	11	instrument	NN	8	play	dobj	1	1	0	0	0
2003275009m	3	1	10	instrument	NN	7	play	dobj	1	1	0	0	0
2003275009m	2	2	8	instruments	NNS	6	play	dobj	1	1	0	0	0
2003275009m	1	3	6	it	PRP	5	learn	dobj	1	1	0	0	0
2003275009m	1	4	6	it	PRP	5	understand	dobj	1	1	0	0	0
2003275009m	3	5	7	instrument	NN	4	play	dobj	1	1	0	0	0
2003275009m	1	6	5	us	PRP	4	make	dobj	1	1	0	0	0
2003275009m	1	8	4	piano	NN	3	play	dobj	1	1	0	0	0
2003275009m	1	8	8	yourself	PRP	7	enjoy	dobj	1	1	0	0	0
2003275009m	1	8	11	yourself	PRP	10	relaxed	dobj	1	1	0	0	0
2003275009m	2	10	9	life	NN	7	change	dobj	1	1	0	0	0
2003275009m	2	12	8	best	NN	6	try	dobj	1	1	0	0	0
2003275009m	3	12	13	instrument	NN	10	play	dobj	1	1	0	0	0
2003275009m	1	13	6	it	PRP	5	play	dobj	1	1	0	0	0
2003275010f	3	1	10	instrument	NN	7	play	dobj	1	1	0	0	0
2003275010f	1	2	7	ourselves	PRP	6	improve	dobj	1	1	0	0	0
2003275010f	2	3	5	someone	NN	3	grow	dobj	1	1	0	0	0
2003275010f	2	3	12	hobbies	NNS	10	have	dobj	1	1	0	0	0
2003275010f	3	4	9	instrument	NN	6	play	dobj	1	1	0	0	0
2003275010f	2	5	8	instrument	NN	6	play	dobj	1	1	0	0	0
2003275010f	1	5	16	I	PRP	15	say	dobj	1	1	0	0	0
2003275010f	3	6	8	ways	NNS	5	give	dobj	1	1	0	0	0
2003275010f	2	7	12	piano	NN	10	play	dobj	1	1	0	0	0
2003275010f	2	8	11	kinds	NNS	9	play	dobj	1	1	0	0	0
2003275010f	2	9	6	dize	NN	4	play	dobj	1	1	0	0	0
2003275010f	1	9	18	it	PRP	17	play	dobj	1	1	0	0	0
2003275010f	2	10	6	life	NN	4	make	dobj	1	1	0	0	0
2003275010f	3	11	11	instrument	NN	8	play	dobj	1	1	0	0	0
2003275011f	1	2	12	ourselves	PRP	11	relax	dobj	1	1	0	0	0
2003275011f	3	3	6	music	NN	3	have	dobj	1	1	0	0	0
2003275011f	4	4	6	instruments	NNS	2	make	dobj	1	1	0	0	0
2003275011f	3	6	5	time	NN	2	have	dobj	1	1	0	0	0
2003275011f	1	7	5	most	NN	4	spend	dobj	1	1	0	0	0
2003275011f	5	7	9	playing	VBG	4	spend	dobj	1	1	0	0	0
2003275011f	2	7	11	games	NNS	9	playing	dobj	1	1	0	0	0
2003275011f	2	8	4	phone	NN	2	has	dobj	1	1	0	0	0
2003275011f	2	9	9	life	NN	7	improve	dobj	1	1	0	0	0
2003275011f	2	11	6	friends	NNS	4	have	dobj	1	1	0	0	0
2003275011f	2	12	13	instrument	NN	11	play	dobj	1	1	0	0	0
2003275011f	2	14	6	instrument	NN	4	choose	dobj	1	1	0	0	0
2003275011f	2	15	5	instrument	NN	3	learn	dobj	1	1	0	0	0
2003275011f	2	18	4	instrument	NN	2	learn	dobj	1	1	0	0	0
2003275012m	3	1	11	instrument	NN	8	play	dobj	1	1	0	0	0
2003275012m	2	2	16	such	NN	14	do	dobj	1	1	0	0	0
2003275012m	1	2	19	sports	NNS	18	do	dobj	1	1	0	0	0
2003275012m	1	2	25	books	NNS	24	read	dobj	1	1	0	0	0
2003275012m	2	3	7	instrument	NN	5	playing	dobj	1	1	0	0	0
2003275012m	2	3	12	guitar	NN	10	playing	dobj	1	1	0	0	0
2003275012m	3	6	10	instrument	NN	7	playing	dobj	1	1	0	0	0
2003275012m	1	7	8	them	PRP	7	play	dobj	1	1	0	0	0
2003275012m	3	9	12	instrument	NN	9	play	dobj	1	1	0	0	0
2003275013f	3	1	6	instrument	NN	3	play	dobj	1	1	0	0	0
2003275013f	3	2	13	instrument	NN	10	play	dobj	1	1	0	0	0
2003275013f	2	5	5	hobbies	NNS	3	choose	dobj	1	1	0	0	0
2003275013f	3	6	11	instrument	NN	8	play	dobj	1	1	0	0	0
2003275013f	1	7	4	sports	NNS	3	like	dobj	1	1	0	0	0
2003275013f	3	8	9	instrument	NN	6	playing	dobj	1	1	0	0	0
2003275013f	1	8	15	sports	NNS	14	doing	dobj	1	1	0	0	0
2003275013f	1	10	9	everyone	NN	8	think	dobj	1	1	0	0	0
2003275014f	3	2	11	Instrument	NN	8	play	dobj	1	1	0	0	0
2003275014f	2	3	4	instrument	NN	2	play	dobj	1	1	0	0	0
2003275014f	1	3	7	themselves	PRP	6	relax	dobj	1	1	0	0	0
2003275014f	2	5	9	life	NN	7	improve	dobj	1	1	0	0	0
2003275014f	1	6	8	it	PRP	7	use	dobj	1	1	0	0	0
2003275014f	2	9	9	Instrument	NN	7	play	dobj	1	1	0	0	0
2003275014f	1	9	13	it	PRP	12	play	dobj	1	1	0	0	0
2003275014f	2	10	6	instrument	NN	4	play	dobj	1	1	0	0	0
2003275014f	2	10	16	habit	NN	14	have	dobj	1	1	0	0	0
2003275014f	2	11	11	things	NNS	9	have	dobj	1	1	0	0	0
2003275014f	4	12	8	girls	NNS	4	know	dobj	1	1	0	0	0
2003275014f	2	12	18	piano	NN	16	play	dobj	1	1	0	0	0
2003275014f	2	13	6	kind	NN	4	like	dobj	1	1	0	0	0
2003275014f	2	13	13	violin	NN	11	play	dobj	1	1	0	0	0
2003275014f	2	14	9	love	NN	7	find	dobj	1	1	0	0	0
2003275014f	3	14	17	instrument	NN	14	play	dobj	1	1	0	0	0
2003275014f	1	15	5	learning	VBG	4	is	dobj	1	1	0	0	0
2003275014f	3	15	10	instrument	NN	7	play	dobj	1	1	0	0	0
2003275014f	2	15	23	lives	NNS	21	improve	dobj	1	1	0	0	0
2003275014f	1	16	6	everyone	NN	5	think	dobj	1	1	0	0	0
2003275014f	3	16	13	instrument	NN	10	play	dobj	1	1	0	0	0
2103271001f	2	4	26	friends	NNS	24	make	dobj	1	1	0	0	0
2103271001f	4	5	8	friends	NNS	4	make	dobj	1	1	0	0	0
2103271001f	2	7	6	information	NN	4	get	dobj	1	1	0	0	0
2103271001f	2	8	6	lot	NN	4	have	dobj	1	1	0	0	0
2103271001f	1	9	4	myself	PRP	3	enjoy	dobj	1	1	0	0	0
2103271001f	2	10	11	place	NN	9	want	dobj	1	1	0	0	0
2103271001f	3	10	16	malls	NNS	13	has	dobj	1	1	0	0	0
2103271001f	2	12	4	friends	NNS	2	need	dobj	1	1	0	0	0
2103271001f	2	12	11	friendship	NN	9	keep	dobj	1	1	0	0	0
2103271002f	8	2	1	Such	NN	9	like	dobj	1	1	0	0	0
2103271002f	3	5	2	life	NN	5	like	dobj	1	1	0	0	0
2103271002f	1	12	9	everything	NN	8	do	dobj	1	1	0	0	0
2103271002f	1	12	17	everything	NN	16	see	dobj	1	1	0	0	0
2103271002f	3	13	15	mind	NN	12	have	dobj	1	1	0	0	0
2103271002f	1	15	4	you	PRP	3	tell	dobj	1	1	0	0	0
2103271002f	1	19	19	it	PRP	18	remember	dobj	1	1	0	0	0
2103271002f	1	21	4	we	PRP	3	think	dobj	1	1	0	0	0
2103271003	1	1	4	city	NN	3	like	dobj	1	1	0	0	0
2103271003	1	2	4	countryside	NN	3	like	dobj	1	1	0	0	0
2103271003	3	5	5	trees	NNS	2	have	dobj	1	1	0	0	0
2103271003	5	6	6	buildings	NNS	1	Have	dobj	1	1	0	0	0
2103271003	1	7	4	Westlake	NNP	3	know	dobj	1	1	0	0	0
2103271003	1	9	4	yourself	PRP	3	enjoy	dobj	1	1	0	0	0
2103271003	3	10	6	food	NN	3	have	dobj	1	1	0	0	0
2103271003	1	13	3	lots	NNS	2	have	dobj	1	1	0	0	0
2103271003	1	15	6	cars	NNS	5	drive	dobj	1	1	0	0	0
2103271003	1	16	4	driving	VBG	3	like	dobj	1	1	0	0	0
2103275008m	3	1	10	Instrument	NN	7	play	dobj	1	1	0	0	0
2103275008m	3	3	15	Instrument	NN	12	play	dobj	1	1	0	0	0
2103275008m	1	4	4	them	PRP	3	want	dobj	1	1	0	0	0
2103275008m	2	4	8	kind	NN	6	have	dobj	1	1	0	0	0
2103275008m	3	6	8	learning	VBG	5	force	dobj	1	1	0	0	0
2103275008m	2	6	12	Instrument	NN	10	play	dobj	1	1	0	0	0
2103275008m	3	9	10	Instrument	NN	7	play	dobj	1	1	0	0	0
2103275008m	1	11	5	yourselves	NNS	4	force	dobj	1	1	0	0	0
2103275008m	2	11	10	Everyone	NN	8	forgot	dobj	1	1	0	0	0
2103275008m	3	11	17	Instrument	NN	14	Play	dobj	1	1	0	0	0
1307271001f	3	1	6	chance	NN	3	give	dobj	2	1	0	0	0
1307271001f	1	2	4	you	PRP	3	tell	dobj	2	1	0	0	0
1307271001f	1	3	22	style	NN	21	living	dobj	2	1	0	0	0
1307271001f	3	4	7	styles	NNS	4	change	dobj	2	1	0	0	0
1307271001f	2	5	7	air	NN	5	breathe	dobj	2	1	0	0	0
1307271001f	1	5	10	sunshine	NN	9	feel	dobj	2	1	0	0	0
1307271001f	2	6	5	question	NN	3	have	dobj	2	1	0	0	0
1307271001f	1	8	6	it	PRP	5	think	dobj	2	1	0	0	0
1307271001f	2	11	8	car	NN	6	drive	dobj	2	1	0	0	0
1307271001f	1	14	9	difficulties	NNS	8	have	dobj	2	1	0	0	0
1307271001f	2	19	4	life	NN	2	enjoy	dobj	2	1	0	0	0
1307271001f	2	19	11	quick	NN	9	enjoy	dobj	2	1	0	0	0
1307271001f	4	19	17	modern	NN	13	enjoy	dobj	2	1	0	0	0
1307271001f	1	19	22	high-technology	NN	21	has	dobj	2	1	0	0	0
1307271001f	1	19	25	itself	PRP	24	support	dobj	2	1	0	0	0
1307271001f	3	20	5	style	NN	2	love	dobj	2	1	0	0	0
1307271002f	3	2	9	advantages	NNS	6	gives	dobj	2	1	0	0	0
1307271002f	2	3	7	air	NN	5	breathe	dobj	2	1	0	0	0
1307271002f	3	4	18	blanket	NN	15	see	dobj	2	1	0	0	0
1307271002f	1	5	9	ourselves	PRP	8	relax	dobj	2	1	0	0	0
1307271002f	2	7	6	feelings	NNS	4	express	dobj	2	1	0	0	0
1307271002f	2	8	6	man	NN	4	find	dobj	2	1	0	0	0
1307271002f	1	8	10	trees	NNS	9	planting	dobj	2	1	0	0	0
1307271002f	5	10	13	birds	NNS	8	see	dobj	2	1	0	0	0
1307271002f	2	11	6	snacks	NNS	4	of	dobj	2	1	0	0	0
1307271002f	1	12	9	you	PRP	8	hit	dobj	2	1	0	0	0
1307271002f	3	13	8	things	NNS	5	bring	dobj	2	1	0	0	0
1307271002f	2	14	9	happiness	NN	7	bring	dobj	2	1	0	0	0
1307271002f	3	21	9	river	NN	6	stand	dobj	2	1	0	0	0
1307271003f	2	1	10	lot	NN	8	causes	dobj	2	1	0	0	0
1307271003f	3	4	19	things	NNS	16	enjoying	dobj	2	1	0	0	0
1307271003f	1	4	24	us	PRP	23	brings	dobj	2	1	0	0	0
1307271003f	2	5	5	way	NN	3	imagine	dobj	2	1	0	0	0
1307271003f	2	7	4	challenges	NNS	2	like	dobj	2	1	0	0	0
1307271003f	2	8	5	things	NNS	3	find	dobj	2	1	0	0	0
1307271003f	2	8	13	lot	NN	11	learned	dobj	2	1	0	0	0
1307271004f	2	1	16	country	NN	14	go	dobj	2	1	0	0	0
1307271004f	1	2	6	country	NN	5	prefer	dobj	2	1	0	0	0
1307271004f	2	3	9	pollution	NN	7	has	dobj	2	1	0	0	0
1307271004f	2	4	3	picnic	NN	1	Having	dobj	2	1	0	0	0
1307271004f	2	4	12	fascination	NN	10	exerts	dobj	2	1	0	0	0
1307271004f	3	6	6	air	NN	3	has	dobj	2	1	0	0	0
1307271004f	2	7	6	kite	NN	4	fly	dobj	2	1	0	0	0
1307271004f	3	9	11	food	NN	8	has	dobj	2	1	0	0	0
1307271004f	3	9	19	vegetables	NNS	16	has	dobj	2	1	0	0	0
1307271004f	3	11	6	neighbors	NNS	3	has	dobj	2	1	0	0	0
1307271004f	1	11	10	city	NN	9	like	dobj	2	1	0	0	0
1307271004f	1	12	4	trouble	NN	3	have	dobj	2	1	0	0	0
1307271004f	2	12	15	time	NN	13	save	dobj	2	1	0	0	0
1307271004f	2	14	6	noisy	NN	4	have	dobj	2	1	0	0	0
1307271005f	2	10	9	choices	NNS	7	have	dobj	2	1	0	0	0
1307271006m	3	2	13	products	NNS	10	use	dobj	2	1	0	0	0
1307271006m	1	6	7	cars	NNS	6	see	dobj	2	1	0	0	0
1307271006m	1	6	8	running	VBG	7	cars	dobj	2	1	0	0	0
1307271006m	2	8	5	work	NN	3	do	dobj	2	1	0	0	0
1307271006m	2	11	7	air	NN	5	breathe	dobj	2	1	0	0	0
1307271006m	1	14	4	yourself	PRP	3	enjoy	dobj	2	1	0	0	0
1307271006m	3	20	6	singing	NN	3	hear	dobj	2	1	0	0	0
1307271006m	1	21	13	yourself	PRP	12	relax	dobj	2	1	0	0	0
1307271007m	3	2	8	source	NN	5	have	dobj	2	1	0	0	0
1307271007m	2	3	9	ability	NN	7	has	dobj	2	1	0	0	0
1307271007m	2	4	5	chances	NNS	3	have	dobj	2	1	0	0	0
1307271007m	2	4	15	adventages	NNS	13	learn	dobj	2	1	0	0	0
1307271007m	2	5	7	tecnologedge	NN	5	has	dobj	2	1	0	0	0
1307271007m	2	6	15	products	NNS	13	producing	dobj	2	1	0	0	0
1307271008m	3	1	11	view	NN	8	enjoy	dobj	2	1	0	0	0
1307271008m	1	3	14	everything	NN	13	do	dobj	2	1	0	0	0
1307271008m	1	3	21	conveniently	NNS	20	need	dobj	2	1	0	0	0
1307271008m	3	5	6	things	NNS	3	meet	dobj	2	1	0	0	0
1307271008m	2	5	11	everyday	NN	9	wake	dobj	2	1	0	0	0
1307271008m	1	7	8	things	NNS	7	buy	dobj	2	1	0	0	0
1307271008m	2	8	5	time	NN	3	walk	dobj	2	1	0	0	0
1307271008m	3	12	5	s	NNS	2	have	dobj	2	1	0	0	0
1307271009m	2	2	5	life	NN	3	choose	dobj	2	1	0	0	0
1307271009m	2	5	15	lot	NN	13	cause	dobj	2	1	0	0	0
1307271009m	3	5	23	noise	NN	20	make	dobj	2	1	0	0	0
1307271009m	1	6	21	city	NN	20	called	dobj	2	1	0	0	0
1307271009m	2	7	4	relations	NNS	2	have	dobj	2	1	0	0	0
1307271009m	1	8	6	me	PRP	5	pushes	dobj	2	1	0	0	0
1307271009m	2	9	13	mind	NN	11	calm	dobj	2	1	0	0	0
1307271009m	2	11	14	people	NNS	12	spound	dobj	2	1	0	0	0
1307271009m	1	11	17	it	PRP	16	catch	dobj	2	1	0	0	0
1307271009m	1	12	8	it	PRP	7	forget	dobj	2	1	0	0	0
1307271009m	1	12	21	payment	NN	20	need	dobj	2	1	0	0	0
1307271009m	2	14	8	life	NN	6	choosing	dobj	2	1	0	0	0
1307271009m	2	14	14	mind	NN	12	change	dobj	2	1	0	0	0
1307271009m	2	14	20	spirit	NN	18	keep	dobj	2	1	0	0	0
1307275001f	2	1	6	kind	NN	4	have	dobj	2	1	0	0	0
1307275001f	1	2	22	it	PRP	21	doing	dobj	2	1	0	0	0
1307275001f	1	4	4	Guzheng	NNP	3	learning	dobj	2	1	0	0	0
1307275001f	1	6	10	it	PRP	9	playing	dobj	2	1	0	0	0
1307275001f	2	7	7	songs	NNS	5	play	dobj	2	1	0	0	0
1307275001f	2	8	20	lot	NN	18	meet	dobj	2	1	0	0	0
1307275001f	3	10	10	trouble	NN	7	overcome	dobj	2	1	0	0	0
1307275001f	5	10	17	skill	NN	12	made	dobj	2	1	0	0	0
1307275001f	1	10	26	it	PRP	25	playing	dobj	2	1	0	0	0
1307275001f	3	11	14	instrument	NN	11	playing	dobj	2	1	0	0	0
1307275001f	2	11	25	heart	NN	23	washes	dobj	2	1	0	0	0
1307275001f	2	11	36	decisions	NNS	34	make	dobj	2	1	0	0	0
1307275001f	7	11	44	time	NN	51	is	dobj	2	1	0	0	0
1307275001f	1	11	56	you	PRP	55	help	dobj	2	1	0	0	0
1307275001f	3	12	7	instrument	NN	4	Mastering	dobj	2	1	0	0	0
1307275001f	1	12	16	it	PRP	15	show	dobj	2	1	0	0	0
1307275001f	2	14	11	lots	NNS	9	give	dobj	2	1	0	0	0
1307275001f	2	14	18	heart	NN	16	put	dobj	2	1	0	0	0
1307275001f	1	15	6	one	CD	5	learn	dobj	2	1	0	0	0
1307275002f	3	1	11	Instrument	NN	8	play	dobj	2	1	0	0	0
1307275002f	3	3	5	instrument	NN	2	playing	dobj	2	1	0	0	0
1307275002f	1	4	5	ourselves	PRP	4	relax	dobj	2	1	0	0	0
1307275002f	2	5	9	instruments	NNS	7	playing	dobj	2	1	0	0	0
1307275002f	1	6	7	ourselves	PRP	6	relaxing	dobj	2	1	0	0	0
1307275002f	3	7	5	instrument	NN	2	playing	dobj	2	1	0	0	0
1307275002f	1	8	14	it	PRP	13	learning	dobj	2	1	0	0	0
1307275002f	1	9	3	time	NN	2	wastes	dobj	2	1	0	0	0
1307275002f	3	10	10	instrument	NN	7	playing	dobj	2	1	0	0	0
1307275002f	1	10	17	it	PRP	16	learn	dobj	2	1	0	0	0
1307275002f	3	11	5	instrument	NN	2	buying	dobj	2	1	0	0	0
1307275002f	1	11	7	money	NN	6	needs	dobj	2	1	0	0	0
1307275002f	1	13	6	money	NN	5	have	dobj	2	1	0	0	0
1307275002f	1	13	9	food	NN	8	buy	dobj	2	1	0	0	0
1307275002f	3	14	7	instrument	NN	4	playing	dobj	2	1	0	0	0
1307275002f	1	14	10	ourselves	PRP	9	enjoy	dobj	2	1	0	0	0
1307275002f	1	14	25	troubles	NNS	24	meet	dobj	2	1	0	0	0
1307275002f	1	15	7	instrument	NN	6	love	dobj	2	1	0	0	0
1307275002f	3	16	14	instrument	NN	11	play	dobj	2	1	0	0	0
1307275003f	3	1	13	instrument	NN	10	play	dobj	2	1	0	0	0
1307275003f	2	3	8	music	NN	6	play	dobj	2	1	0	0	0
1307275003f	3	5	8	instrument	NN	5	play	dobj	2	1	0	0	0
1307275003f	1	5	19	friends	NNS	18	make	dobj	2	1	0	0	0
1307275003f	3	8	4	Instrument	NN	1	Playing	dobj	2	1	0	0	0
1307275003f	1	8	7	yourself	PRP	6	improve	dobj	2	1	0	0	0
1307275003f	3	9	7	instrument	NN	4	playing	dobj	2	1	0	0	0
1307275003f	3	10	6	sprite	NN	3	express	dobj	2	1	0	0	0
1307275003f	1	10	9	yourself	PRP	8	show	dobj	2	1	0	0	0
1307275003f	3	11	7	instrument	NN	4	play	dobj	2	1	0	0	0
1307275003f	2	12	7	life	NN	5	change	dobj	2	1	0	0	0
1307275003f	1	13	4	you	PRP	3	lead	dobj	2	1	0	0	0
1307275003f	3	14	13	instrument	NN	10	play	dobj	2	1	0	0	0
1307275004f	3	1	6	instrument	NN	3	play	dobj	2	1	0	0	0
1307275004f	1	2	9	it	PRP	8	learn	dobj	2	1	0	0	0
1307275004f	2	6	3	instrument	NN	1	Playing	dobj	2	1	0	0	0
1307275004f	2	6	7	ourselves	NNS	5	relax	dobj	2	1	0	0	0
1307275004f	2	8	5	creativity	NN	3	stimulate	dobj	2	1	0	0	0
1307275004f	2	9	6	performance	NN	4	improvise	dobj	2	1	0	0	0
1307275004f	2	10	5	ability	NN	3	improve	dobj	2	1	0	0	0
1307275004f	3	11	8	party	NN	5	hold	dobj	2	1	0	0	0
1307275004f	2	11	15	chance	NN	13	get	dobj	2	1	0	0	0
1307275004f	1	11	18	yourself	PRP	17	perform	dobj	2	1	0	0	0
1307275004f	2	12	5	things	NNS	3	learn	dobj	2	1	0	0	0
1307275004f	2	12	11	instruments	NNS	9	learning	dobj	2	1	0	0	0
1307275004f	2	14	11	mind	NN	9	make	dobj	2	1	0	0	0
1307275004f	3	14	16	instrument	NN	13	learn	dobj	2	1	0	0	0
1307275005m	3	1	17	instrument	NN	14	play	dobj	2	1	0	0	0
1307275005m	3	2	5	time	NN	2	think	dobj	2	1	0	0	0
1307275005m	1	3	3	music	NN	2	love	dobj	2	1	0	0	0
1307275005m	2	3	8	MP3	NN	6	get	dobj	2	1	0	0	0
1307275005m	3	4	19	instrument	NN	16	play	dobj	2	1	0	0	0
1307275005m	3	7	6	Instrument	NN	3	play	dobj	2	1	0	0	0
1307275005m	3	7	11	lot	NN	8	spend	dobj	2	1	0	0	0
1307275005m	2	8	11	time	NN	9	get	dobj	2	1	0	0	0
1307275005m	1	8	14	something	NN	13	do	dobj	2	1	0	0	0
1307275005m	1	8	23	you	PRP	22	makes	dobj	2	1	0	0	0
1307275006m	3	1	8	instrument	NN	5	play	dobj	2	1	0	0	0
1307275006m	3	2	11	instrument	NN	8	learn	dobj	2	1	0	0	0
1307275006m	3	3	14	instrument	NN	11	play	dobj	2	1	0	0	0
1307275006m	2	4	13	instrument	NN	11	play	dobj	2	1	0	0	0
1307275006m	3	5	20	information	NN	17	teach	dobj	2	1	0	0	0
1307275006m	3	5	32	instrument	NN	29	play	dobj	2	1	0	0	0
1307275006m	1	6	7	music	NN	6	play	dobj	2	1	0	0	0
1307275006m	3	6	28	instrument	NN	25	play	dobj	2	1	0	0	0
1307275006m	2	7	7	relaxed	NN	5	make	dobj	2	1	0	0	0
1307275006m	1	7	15	people	NNS	14	cheer	dobj	2	1	0	0	0
1307275006m	3	8	9	instrument	NN	6	play	dobj	2	1	0	0	0
1307275006m	3	9	6	instrument	NN	3	play	dobj	2	1	0	0	0
1307275006m	3	10	11	instrument	NN	8	play	dobj	2	1	0	0	0
1307275006m	1	11	4	it	PRP	3	do	dobj	2	1	0	0	0
1307275006m	2	11	9	music	NN	7	develop	dobj	2	1	0	0	0
1307275006m	2	11	16	way	NN	14	get	dobj	2	1	0	0	0
1307275006m	1	11	19	yourself	PRP	18	relax	dobj	2	1	0	0	0
13101b2009	2	1	3	story	NN	1	Telling	dobj	2	1	0	0	0
13101b2009	3	1	9	communication	NN	6	expand	dobj	2	1	0	0	0
13101b2009	1	3	5	people	NNS	4	make	dobj	2	1	0	0	0
13101b2009	1	3	7	themselves	PRP	6	understand	dobj	2	1	0	0	0
13101b2009	6	4	15	managers	NNS	9	does	dobj	2	1	0	0	0
13101b2009	3	5	14	role	NN	11	play	dobj	2	1	0	0	0
13101b2009	2	5	20	culture	NN	18	spreading	dobj	2	1	0	0	0
1309171001f	2	4	7	life	NN	5	prefer	dobj	2	1	0	0	0
1309171001f	7	6	10	stars	NNS	3	feel	dobj	2	1	0	0	0
1309171001f	2	6	23	pain	NN	21	cure	dobj	2	1	0	0	0
1309171001f	2	7	15	attitude	NN	13	change	dobj	2	1	0	0	0
1309171001f	3	10	9	life	NN	6	have	dobj	2	1	0	0	0
1309171001f	3	11	6	time	NN	3	from	dobj	2	1	0	0	0
1309171001f	2	12	6	time	NN	4	have	dobj	2	1	0	0	0
1309171001f	1	12	9	something	NN	8	learn	dobj	2	1	0	0	0
1309171001f	2	14	4	life	NN	2	like	dobj	2	1	0	0	0
1309171002f	2	1	4	life	NN	2	prefer	dobj	2	1	0	0	0
1309171002f	2	3	20	life	NN	18	have	dobj	2	1	0	0	0
1309171002f	2	5	7	lot	NN	5	brings	dobj	2	1	0	0	0
1309171002f	2	6	8	places	NNS	6	go	dobj	2	1	0	0	0
1309171002f	1	6	12	holiday	NN	11	have	dobj	2	1	0	0	0
1309171002f	2	7	18	time	NN	16	have	dobj	2	1	0	0	0
1309171002f	3	8	15	river	NN	12	play	dobj	2	1	0	0	0
1309171002f	2	8	18	friends	NNS	16	meet	dobj	2	1	0	0	0
1309171002f	3	9	15	view	NN	12	see	dobj	2	1	0	0	0
1309171002f	2	11	4	things	NNS	2	do	dobj	2	1	0	0	0
1309171003m	2	2	5	chances	NNS	3	has	dobj	2	1	0	0	0
1309171003m	9	3	6	best	NN	15	try	dobj	2	1	0	0	0
1309171003m	9	3	10	difficulties	NNS	19	face	dobj	2	1	0	0	0
1309171003m	4	3	13	knowledge	NN	17	absorb	dobj	2	1	0	0	0
1309171003m	2	4	12	disadvantage	NN	10	has	dobj	2	1	0	0	0
1309171003m	1	5	20	us	PRP	19	help	dobj	2	1	0	0	0
1309171003m	2	5	24	difficulties	NNS	22	solve	dobj	2	1	0	0	0
1309171003m	4	6	14	question	NN	10	bring	dobj	2	1	0	0	0
1309171003m	3	6	34	convenients	NNS	31	give	dobj	2	1	0	0	0
1309171003m	1	6	39	ourselves	PRP	38	prevent	dobj	2	1	0	0	0
1309171003m	3	8	5	advantages	NNS	2	has	dobj	2	1	0	0	0
1309171003m	2	9	9	question	NN	7	see	dobj	2	1	0	0	0
1309171003m	2	10	12	question	NN	10	solve	dobj	2	1	0	0	0
1309171003m	2	11	13	times	NNS	11	discussed	dobj	2	1	0	0	0
1309171003m	3	12	11	situation	NN	8	reflect	dobj	2	1	0	0	0
1309171003m	2	13	8	life	NN	6	make	dobj	2	1	0	0	0
1309171004m	6	2	8	things	NNS	2	gives	dobj	2	1	0	0	0
1309171004m	2	3	10	troubles	NNS	8	brings	dobj	2	1	0	0	0
1309171004m	3	8	5	time	NN	2	takes	dobj	2	1	0	0	0
1309171004m	2	8	12	air	NN	10	pollute	dobj	2	1	0	0	0
1309171004m	7	10	12	head	NN	5	walk	dobj	2	1	0	0	0
1309171004m	2	10	17	stars	NNS	15	see	dobj	2	1	0	0	0
1309171004m	2	11	4	life	NN	2	free	dobj	2	1	0	0	0
1309171004m	1	12	3	I	PRP	2	speaking	dobj	2	1	0	0	0
1309171005f	2	1	5	life	NN	3	developing	dobj	2	1	0	0	0
1309171005f	1	2	19	them	PRP	18	understand	dobj	2	1	0	0	0
1309171005f	1	4	16	something	NN	15	do	dobj	2	1	0	0	0
1309171005f	1	5	7	something	NN	6	do	dobj	2	1	0	0	0
1309171005f	1	5	13	it	PRP	12	do	dobj	2	1	0	0	0
1309171005f	1	7	6	something	NN	5	enjoy	dobj	2	1	0	0	0
1309171005f	1	7	13	it	PRP	12	have	dobj	2	1	0	0	0
1309171005f	2	8	5	life	NN	3	prefer	dobj	2	1	0	0	0
1309171006f	2	2	5	lot	NN	3	has	dobj	2	1	0	0	0
1309171006f	2	3	6	life	NN	4	imagine	dobj	2	1	0	0	0
1309171006f	3	3	18	sky	NN	15	see	dobj	2	1	0	0	0
1309171006f	2	3	22	sound	NN	20	hear	dobj	2	1	0	0	0
1309171006f	2	5	14	peace	NN	12	hear	dobj	2	1	0	0	0
1309171006f	1	8	9	one	CD	8	apeared	dobj	2	1	0	0	0
1309171006f	2	9	7	food	NN	5	know	dobj	2	1	0	0	0
1309171006f	3	11	6	crop	NN	3	to	dobj	2	1	0	0	0
1309171006f	1	11	9	it	PRP	8	.	dobj	2	1	0	0	0
1309171006f	2	15	10	food	NN	8	make	dobj	2	1	0	0	0
1309171006f	2	15	16	bodies	NNS	14	exercises	dobj	2	1	0	0	0
1309171006f	2	18	5	chickens	NNS	3	keep	dobj	2	1	0	0	0
1309171006f	2	18	11	eggs	NNS	9	get	dobj	2	1	0	0	0
1309171006f	3	19	5	dream	NN	2	have	dobj	2	1	0	0	0
1309171006f	5	20	8	house	NN	3	have	dobj	2	1	0	0	0
1309171006f	3	20	15	friends	NNS	12	invite	dobj	2	1	0	0	0
1309171006f	3	21	6	meal	NN	3	have	dobj	2	1	0	0	0
1309171006f	1	23	6	me	PRP	5	join	dobj	2	1	0	0	0
1309171006f	2	23	10	dream	NN	8	make	dobj	2	1	0	0	0
1309171007f	2	1	7	life	NN	5	prefer	dobj	2	1	0	0	0
1309171007f	1	4	8	environment	NN	7	improve	dobj	2	1	0	0	0
1309171007f	3	6	7	people	NNS	4	make	dobj	2	1	0	0	0
1309171007f	1	6	10	themselves	PRP	9	think	dobj	2	1	0	0	0
1309171007f	1	7	11	yourself	PRP	10	free	dobj	2	1	0	0	0
1309171007f	2	10	16	secrets	NNS	14	talk	dobj	2	1	0	0	0
1309171007f	2	10	21	lie	NN	19	tells	dobj	2	1	0	0	0
1309171007f	2	13	7	life	NN	5	prefer	dobj	2	1	0	0	0
1309171008m	2	1	4	life	NN	2	prefer	dobj	2	1	0	0	0
1309171008m	3	2	13	adventages	NNS	10	has	dobj	2	1	0	0	0
1309171008m	2	4	12	economy	NN	10	technology	dobj	2	1	0	0	0
1309171008m	1	5	4	fun	NN	3	have	dobj	2	1	0	0	0
1309171008m	2	5	7	games	NNS	5	playing	dobj	2	1	0	0	0
1309171008m	2	5	10	internet	NN	8	surffing	dobj	2	1	0	0	0
1309171008m	3	5	14	show	NN	11	enjoying	dobj	2	1	0	0	0
1309171008m	2	9	11	kids	NNS	9	tire	dobj	2	1	0	0	0
1309171008m	1	10	8	money	NN	7	earn	dobj	2	1	0	0	0
1309171008m	1	13	8	us	PRP	7	make	dobj	2	1	0	0	0
1309171008m	1	14	9	us	PRP	8	calm	dobj	2	1	0	0	0
1309171008m	2	14	19	joy	NN	17	get	dobj	2	1	0	0	0
1309171009f	4	1	13	wish	NN	9	built	dobj	2	1	0	0	0
1309171009f	2	2	9	life	NN	7	prefer	dobj	2	1	0	0	0
1309171009f	2	3	5	pollution	NN	3	have	dobj	2	1	0	0	0
1309171009f	4	5	10	net	NN	6	have	dobj	2	1	0	0	0
1309171009f	2	8	9	friends	NNS	7	have	dobj	2	1	0	0	0
1309171009f	2	9	8	life	NN	6	prefer	dobj	2	1	0	0	0
1309175001m	5	1	12	stress	NN	7	give	dobj	2	1	0	0	0
1309175001m	2	3	11	instrument	NN	9	play	dobj	2	1	0	0	0
1309175001m	1	5	14	instruments	NNS	13	play	dobj	2	1	0	0	0
1309175001m	1	5	17	themselves	PRP	16	relax	dobj	2	1	0	0	0
1309175001m	1	7	5	instruments	NNS	4	play	dobj	2	1	0	0	0
1309175001m	3	8	9	confidence	NN	6	grow	dobj	2	1	0	0	0
1309175001m	3	10	6	instrument	NN	3	play	dobj	2	1	0	0	0
1309175001m	1	10	10	yourself	PRP	9	relax	dobj	2	1	0	0	0
1309175001m	1	10	15	others	NNS	14	comfort	dobj	2	1	0	0	0
1309175002f	3	1	12	instrument	NN	9	play	dobj	2	1	0	0	0
1309175002f	3	3	5	skill	NN	2	learning	dobj	2	1	0	0	0
1309175002f	3	4	7	role	NN	4	play	dobj	2	1	0	0	0
1309175002f	3	4	31	something	NN	28	express	dobj	2	1	0	0	0
1309175002f	3	5	8	instrument	NN	5	play	dobj	2	1	0	0	0
1309175002f	1	5	11	us	PRP	10	help	dobj	2	1	0	0	0
1309175002f	2	5	15	characteristics	NNS	13	have	dobj	2	1	0	0	0
1309175002f	2	8	8	culture	NN	6	feel	dobj	2	1	0	0	0
1309175002f	1	8	15	more	NN	14	learn	dobj	2	1	0	0	0
1309175002f	2	9	11	art	NN	9	touch	dobj	2	1	0	0	0
1309175002f	2	9	15	art	NN	13	love	dobj	2	1	0	0	0
1309175002f	2	9	26	life	NN	24	treat	dobj	2	1	0	0	0
1309175002f	2	9	32	eyes	NNS	30	have	dobj	2	1	0	0	0
1309175002f	2	9	36	beauty	NN	34	find	dobj	2	1	0	0	0
1309175002f	3	10	16	instrument	NN	13	play	dobj	2	1	0	0	0
1309175003m	3	1	15	instrument	NN	12	play	dobj	2	1	0	0	0
1309175003m	2	2	5	language	NN	3	like	dobj	2	1	0	0	0
1309175003m	3	3	13	instrument	NN	10	practice	dobj	2	1	0	0	0
1309175003m	2	4	8	difficulties	NNS	6	overcome	dobj	2	1	0	0	0
1309175003m	2	5	8	emotions	NNS	6	express	dobj	2	1	0	0	0
1309175003m	3	6	10	instrument	NN	7	play	dobj	2	1	0	0	0
1309175003m	3	6	15	abilities	NNS	12	improve	dobj	2	1	0	0	0
1309175004m	3	1	11	instrument	NN	8	play	dobj	2	1	0	0	0
1309175004m	2	2	5	thoughts	NNS	3	support	dobj	2	1	0	0	0
1309175004m	2	3	15	instruments	NNS	13	play	dobj	2	1	0	0	0
1309175004m	1	3	21	themselves	PRP	20	relax	dobj	2	1	0	0	0
1309175004m	1	4	15	themselves	PRP	14	relax	dobj	2	1	0	0	0
1309175004m	2	4	19	instruments	NNS	17	playing	dobj	2	1	0	0	0
1309175004m	2	6	10	friends	NNS	8	have	dobj	2	1	0	0	0
1309175004m	3	7	8	instrument	NN	5	play	dobj	2	1	0	0	0
1309175004m	3	9	4	instrument	NN	1	Playing	dobj	2	1	0	0	0
1309175004m	2	10	6	people	NNS	4	see	dobj	2	1	0	0	0
1309175004m	2	10	11	instruments	NNS	9	play	dobj	2	1	0	0	0
1309175004m	2	11	9	friends	NNS	7	have	dobj	2	1	0	0	0
1309175004m	3	12	11	instrument	NN	8	play	dobj	2	1	0	0	0
1309175004m	1	12	15	people	NNS	14	make	dobj	2	1	0	0	0
1309175004m	3	13	11	instrument	NN	8	play	dobj	2	1	0	0	0
1309175005f	2	1	9	kids	NNS	7	send	dobj	2	1	0	0	0
1309175005f	1	1	12	lots	NNS	11	learn	dobj	2	1	0	0	0
1309175005f	2	1	20	kind	NN	18	playing	dobj	2	1	0	0	0
1309175005f	1	2	6	that	NN	5	do	dobj	2	1	0	0	0
1309175005f	3	3	8	instrument	NN	5	play	dobj	2	1	0	0	0
1309175005f	3	4	4	instrument	NN	1	Playing	dobj	2	1	0	0	0
1309175005f	3	5	12	instrument	NN	9	play	dobj	2	1	0	0	0
1309175005f	2	6	18	instrument	NN	16	play	dobj	2	1	0	0	0
1309175005f	1	7	15	children	NNS	14	pushes	dobj	2	1	0	0	0
1309175005f	1	9	5	something	NN	4	judge	dobj	2	1	0	0	0
1309175005f	4	10	21	time	NN	17	playing	dobj	2	1	0	0	0
1309175005f	3	12	8	ideas	NNS	5	have	dobj	2	1	0	0	0
1309175005f	3	12	16	pace	NN	13	take	dobj	2	1	0	0	0
1309175005f	3	12	21	choice	NN	18	make	dobj	2	1	0	0	0
1309175005f	2	13	5	things	NNS	3	learn	dobj	2	1	0	0	0
1309175005f	4	13	16	cooking	NN	12	playing	dobj	2	1	0	0	0
1309175005f	3	14	6	futher	NN	3	put	dobj	2	1	0	0	0
1309175005f	3	14	12	instrument	NN	9	playing	dobj	2	1	0	0	0
1309175006m	3	1	13	Instrument	NN	10	play	dobj	2	1	0	0	0
1309175006m	3	3	7	Instrument	NN	4	play	dobj	2	1	0	0	0
1309175006m	1	3	10	yourself	PRP	9	relax	dobj	2	1	0	0	0
1309175006m	3	4	9	reality	NN	6	improve	dobj	2	1	0	0	0
1309175006m	3	6	9	instrument	NN	6	play	dobj	2	1	0	0	0
1309175006m	2	6	16	girlfriend	NN	14	find	dobj	2	1	0	0	0
1309175006m	1	7	6	guitar	NN	5	play	dobj	2	1	0	0	0
1309175006m	1	7	15	study	NN	14	know	dobj	2	1	0	0	0
1309175006m	1	8	7	piano	NN	6	play	dobj	2	1	0	0	0
1309175006m	1	9	5	piano	NN	4	learn	dobj	2	1	0	0	0
1309175006m	1	10	5	it	PRP	4	like	dobj	2	1	0	0	0
1309175006m	2	12	7	eyes	NNS	5	caught	dobj	2	1	0	0	0
1309175006m	1	13	10	drums	NNS	9	play	dobj	2	1	0	0	0
1309175006m	3	15	10	instrument	NN	7	play	dobj	2	1	0	0	0
1309175006m	1	16	16	everyone	NN	15	help	dobj	2	1	0	0	0
1309175007f	3	1	13	instrument	NN	10	play	dobj	2	1	0	0	0
1309175007f	2	2	15	instrument	NN	13	play	dobj	2	1	0	0	0
1309175007f	1	3	8	it	PRP	7	learn	dobj	2	1	0	0	0
1309175007f	2	5	12	instrument	NN	10	like	dobj	2	1	0	0	0
1309175007f	2	6	9	sense	NN	7	improve	dobj	2	1	0	0	0
1309175007f	2	7	10	opinion	NN	8	have	dobj	2	1	0	0	0
1309175007f	3	8	8	instrument	NN	5	play	dobj	2	1	0	0	0
1309175007f	6	8	16	time	NN	10	take	dobj	2	1	0	0	0
1309175007f	3	11	7	instrument	NN	4	play	dobj	2	1	0	0	0
1309175007f	1	11	15	people	NNS	14	put	dobj	2	1	0	0	0
1309175007f	3	12	9	instrument	NN	6	play	dobj	2	1	0	0	0
1309175007f	3	13	8	instrument	NN	5	play	dobj	2	1	0	0	0
1309175008f	3	1	6	part	NN	3	plays	dobj	2	1	0	0	0
1309175008f	2	3	14	instrument	NN	12	learn	dobj	2	1	0	0	0
1309175008f	2	4	11	kind	NN	9	learn	dobj	2	1	0	0	0
1309175008f	2	5	8	sense	NN	6	get	dobj	2	1	0	0	0
1309175008f	1	6	6	it	PRP	5	get	dobj	2	1	0	0	0
1309175008f	2	6	13	job	NN	11	get	dobj	2	1	0	0	0
1309175008f	1	7	19	it	PRP	18	achieve	dobj	2	1	0	0	0
1309175008f	3	8	8	Instrument	NN	5	play	dobj	2	1	0	0	0
1309175008f	3	9	14	instrument	NN	11	play	dobj	2	1	0	0	0
1309175008f	2	10	13	interest	NN	11	have	dobj	2	1	0	0	0
1309175008f	1	10	18	it	PRP	17	learn	dobj	2	1	0	0	0
1309175008f	2	12	7	instrument	NN	5	play	dobj	2	1	0	0	0
1309175008f	6	12	9	people	NNS	3	learn	dobj	2	1	0	0	0
1309175008f	1	12	12	music	NN	11	love	dobj	2	1	0	0	0
1309175008f	2	12	17	confidence	NN	15	lose	dobj	2	1	0	0	0
1309175008f	2	12	24	talent	NN	22	have	dobj	2	1	0	0	0
1309175008f	1	13	11	play	NN	10	learn	dobj	2	1	0	0	0
1309175008f	3	13	14	instrument	NN	11	play	dobj	2	1	0	0	0
1309175008f	1	14	6	it	PRP	5	learn	dobj	2	1	0	0	0
1309175008f	1	15	14	interest	NN	13	have	dobj	2	1	0	0	0
2210187001m	2	1	6	conversation	NN	4	had	dobj	2	1	0	0	0
2210187001m	2	1	12	Housework	NN	10	Do	dobj	2	1	0	0	0
2210187001m	2	2	8	housework	NN	6	do	dobj	2	1	0	0	0
2210187001m	2	2	13	time	NN	11	have	dobj	2	1	0	0	0
2210187001m	2	3	3	housework	NN	1	Doing	dobj	2	1	0	0	0
2210187001m	3	4	11	strength	NN	8	have	dobj	2	1	0	0	0
2210187001m	2	4	22	thing	NN	20	do	dobj	2	1	0	0	0
2210187001m	1	4	28	her	PRP	27	thanks	dobj	2	1	0	0	0
2210187001m	2	5	8	housework	NN	6	do	dobj	2	1	0	0	0
2210187002m	1	2	5	housework	NN	4	do	dobj	2	1	0	0	0
2210187002m	1	3	2	doing	VBG	1	Providing	dobj	2	1	0	0	0
2210187002m	1	3	3	it	PRP	2	doing	dobj	2	1	0	0	0
2210187002m	1	4	10	it	PRP	9	doing	dobj	2	1	0	0	0
2210187002m	3	5	9	relationship	NN	6	have	dobj	2	1	0	0	0
2210187002m	2	5	15	lot	NN	13	helps	dobj	2	1	0	0	0
2210187003f	2	1	16	while	NN	14	say	dobj	2	1	0	0	0
2210187003f	2	2	10	importance	NN	8	emphasize	dobj	2	1	0	0	0
2210187003f	1	2	13	housework	NN	12	doing	dobj	2	1	0	0	0
2210187003f	1	3	5	housework	NN	4	doing	dobj	2	1	0	0	0
2210187003f	3	3	9	role	NN	6	plays	dobj	2	1	0	0	0
2210187003f	3	3	14	sense	NN	11	developing	dobj	2	1	0	0	0
2210187003f	1	4	3	this	NN	2	doing	dobj	2	1	0	0	0
2210187003f	1	5	5	housework	NN	4	doing	dobj	2	1	0	0	0
2210187003f	2	5	16	lot	NN	14	benefit	dobj	2	1	0	0	0
2210187003f	1	6	7	housework	NN	6	doing	dobj	2	1	0	0	0
2210187003f	2	7	11	skills	NNS	9	prepare	dobj	2	1	0	0	0
2210187003f	1	8	6	troubles	NNS	5	solve	dobj	2	1	0	0	0
2210187003f	2	8	13	life	NN	11	live	dobj	2	1	0	0	0
2210187003f	2	9	4	conclusion	NN	2	draw	dobj	2	1	0	0	0
2210187003f	1	9	14	us	PRP	13	benefit	dobj	2	1	0	0	0
2210187003f	1	9	20	it	PRP	19	enjoy	dobj	2	1	0	0	0
2210187004m	2	1	8	housework	NN	6	do	dobj	2	1	0	0	0
2210187004m	1	2	20	housework	NN	19	do	dobj	2	1	0	0	0
2210187004m	3	3	10	form	NN	7	play	dobj	2	1	0	0	0
2210187004m	1	4	9	housework	NN	8	share	dobj	2	1	0	0	0
2210187004m	2	4	21	family	NN	19	run	dobj	2	1	0	0	0
2210187004m	5	5	13	housework	NN	8	give	dobj	2	1	0	0	0
2210187005f	4	1	14	challenges	NNS	10	facing	dobj	2	1	0	0	0
2210187005f	2	3	10	times	NNS	8	take	dobj	2	1	0	0	0
2210187005f	2	3	15	Housework	NN	13	do	dobj	2	1	0	0	0
2210187005f	1	5	3	responsibilities	NNS	2	have	dobj	2	1	0	0	0
2210187005f	2	5	10	clothes	NNS	8	wash	dobj	2	1	0	0	0
2210187005f	2	5	14	housework	NN	12	do	dobj	2	1	0	0	0
2210187005f	3	7	6	body	NN	3	build	dobj	2	1	0	0	0
2210187005f	2	10	6	housework	NN	4	do	dobj	2	1	0	0	0
2210187005f	2	11	8	parents	NNS	6	show	dobj	2	1	0	0	0
2210187006m	2	1	11	housework	NN	9	do	dobj	2	1	0	0	0
2210187006m	3	2	12	eye	NN	9	turn	dobj	2	1	0	0	0
2210187006m	2	3	5	children	NNS	3	does	dobj	2	1	0	0	0
2210187006m	1	4	9	yourself	PRP	8	exercise	dobj	2	1	0	0	0
2210187006m	1	4	15	it	PRP	14	do	dobj	2	1	0	0	0
2210187006m	1	4	24	it	PRP	23	recognize	dobj	2	1	0	0	0
2210187006m	1	5	7	it	PRP	6	regard	dobj	2	1	0	0	0
2210187006m	2	5	16	family	NN	14	appreciating	dobj	2	1	0	0	0
2210187006m	2	5	22	care	NN	20	take	dobj	2	1	0	0	0
2210187006m	1	6	10	it	PRP	9	do	dobj	2	1	0	0	0
2210187006m	2	6	17	bit	NN	15	do	dobj	2	1	0	0	0
2210187007m	1	1	8	Housework	NNP	7	doing	dobj	2	1	0	0	0
2210187007m	4	2	10	pressure	NN	6	release	dobj	2	1	0	0	0
2210187007m	1	6	6	homework	NN	5	doing	dobj	2	1	0	0	0
2210187007m	2	7	32	housework	NN	30	do	dobj	2	1	0	0	0
2210187007m	1	8	5	housework	NN	4	doing	dobj	2	1	0	0	0
2210187008m	2	3	11	concentrating	VBG	9	keeping	dobj	2	1	0	0	0
2210187008m	1	4	4	it	PRP	3	consider	dobj	2	1	0	0	0
2210187008m	2	7	6	grades	NNS	4	get	dobj	2	1	0	0	0
2210187008m	4	10	11	grades	NNS	7	needs	dobj	2	1	0	0	0
2210187008m	1	11	3	skills	NNS	2	needs	dobj	2	1	0	0	0
2210187008m	2	12	6	talent	NN	4	has	dobj	2	1	0	0	0
2210187008m	2	14	10	competition	NN	8	win	dobj	2	1	0	0	0
2210187008m	3	15	10	can	NN	7	do	dobj	2	1	0	0	0
2210187008m	1	15	13	him	PRP	12	expect	dobj	2	1	0	0	0
2210187009m	1	1	25	time	NN	26	have	dobj	2	1	0	0	0
2210187009m	1	2	12	housework	NN	11	doing	dobj	2	1	0	0	0
2210187009m	1	3	15	housework	NN	14	do	dobj	2	1	0	0	0
2210187009m	1	3	51	time	NN	50	have	dobj	2	1	0	0	0
2210187009m	1	3	54	housework	NN	53	do	dobj	2	1	0	0	0
2210187009m	2	5	9	housework	NN	7	do	dobj	2	1	0	0	0
2210187010f	1	1	5	housework	NN	4	do	dobj	2	1	0	0	0
2210187010f	1	2	5	chores	NNS	4	doing	dobj	2	1	0	0	0
2210187010f	1	3	8	it	PRP	7	support	dobj	2	1	0	0	0
2210187010f	1	3	12	housework	NN	11	doing	dobj	2	1	0	0	0
2210187010f	1	3	14	children	NNS	13	makes	dobj	2	1	0	0	0
2210187010f	2	3	19	virtue	NN	17	know	dobj	2	1	0	0	0
2210187010f	4	3	27	concern	NN	23	understand	dobj	2	1	0	0	0
2210187010f	3	4	10	sweeping	VBG	7	sees	dobj	2	1	0	0	0
2210187010f	2	4	12	floor	NN	10	sweeping	dobj	2	1	0	0	0
2210187010f	1	4	16	him	PRP	15	admire	dobj	2	1	0	0	0
2210187010f	3	4	29	all	NN	26	ignore	dobj	2	1	0	0	0
2210187010f	1	5	4	housework	NN	3	doing	dobj	2	1	0	0	0
2210187010f	1	6	4	housework	NN	3	do	dobj	2	1	0	0	0
2210187010f	2	7	6	influence	NN	4	leave	dobj	2	1	0	0	0
2210187010f	2	7	21	habits	NNS	19	inform	dobj	2	1	0	0	0
2210187010f	2	7	25	learning	NN	23	giving	dobj	2	1	0	0	0
2210187011m	1	1	8	children	NNS	7	think	dobj	2	1	0	0	0
2210187011m	3	2	9	childhood	NN	6	has	dobj	2	1	0	0	0
2210187011m	1	2	21	them	PRP	20	telling	dobj	2	1	0	0	0
2210187011m	1	2	24	housework	NN	23	do	dobj	2	1	0	0	0
2210187011m	2	4	9	happiness	NN	7	enjoy	dobj	2	1	0	0	0
2210187011m	1	5	19	housework	NN	18	doing	dobj	2	1	0	0	0
2210187011m	3	6	24	relationship	NN	21	have	dobj	2	1	0	0	0
2210187011m	1	8	9	nothing	NN	8	do	dobj	2	1	0	0	0
2210187011m	2	8	13	childs	NNS	11	love	dobj	2	1	0	0	0
2210187011m	3	8	26	time	NN	23	lose	dobj	2	1	0	0	0
2210187012m	1	1	4	children	NNS	3	consider	dobj	2	1	0	0	0
2210187012m	2	1	8	housework	NN	6	do	dobj	2	1	0	0	0
2210187012m	1	2	15	housework	NN	14	do	dobj	2	1	0	0	0
2210187012m	3	2	25	life	NN	22	lead	dobj	2	1	0	0	0
2210187012m	1	2	33	plenty	NN	32	handle	dobj	2	1	0	0	0
2210187012m	2	3	12	behaviors	NNS	10	affect	dobj	2	1	0	0	0
2210187012m	2	3	18	mind	NN	16	crowned	dobj	2	1	0	0	0
2210187012m	2	5	16	housework	NN	14	do	dobj	2	1	0	0	0
2210187012m	2	5	24	skills	NNS	22	obtain	dobj	2	1	0	0	0
13121b2005f	4	1	13	business	NN	9	do	dobj	2	1	0	0	0
13121b2005f	1	2	7	kids	NNS	6	educating	dobj	2	1	0	0	0
13121b2005f	1	3	8	Cinderella	NNP	7	take	dobj	2	1	0	0	0
13121b2005f	2	4	4	people	NNS	2	helps	dobj	2	1	0	0	0
13121b2005f	1	5	3	advocates	NNS	2	helps	dobj	2	1	0	0	0
13121b2005f	2	9	4	lot	NN	2	learned	dobj	2	1	0	0	0
13121b2005f	3	10	14	story	NN	11	tell	dobj	2	1	0	0	0
1311271001f	2	4	10	impact	NN	8	get	dobj	2	1	0	0	0
1311271001f	4	4	26	environment	NN	22	offer	dobj	2	1	0	0	0
1311271001f	2	4	31	pressure	NN	29	reduce	dobj	2	1	0	0	0
1311271001f	3	5	11	few	NN	8	brings	dobj	2	1	0	0	0
1311271002f	8	3	11	places	NNS	3	leads	dobj	2	1	0	0	0
1311271002f	5	8	13	springs	NNS	8	living	dobj	2	1	0	0	0
1311271002f	2	10	14	friendships	NNS	12	develop	dobj	2	1	0	0	0
1311271002f	1	11	6	friends	NNS	5	people	dobj	2	1	0	0	0
1311271002f	2	12	5	choice	NN	3	have	dobj	2	1	0	0	0
1311271002f	6	12	18	life	NN	12	enjoy	dobj	2	1	0	0	0
1311271003f	4	3	12	life	NN	8	live	dobj	2	1	0	0	0
1311271003f	3	4	10	persons	NNS	7	meet	dobj	2	1	0	0	0
1311271003f	3	8	6	life	NN	3	lead	dobj	2	1	0	0	0
1311271003f	1	8	12	friends	NNS	11	make	dobj	2	1	0	0	0
1311271003f	1	12	10	me	PRP	9	attract	dobj	2	1	0	0	0
1311271003f	3	14	7	sky	NN	4	seen	dobj	2	1	0	0	0
1311271004f	2	1	10	problems	NNS	8	see	dobj	2	1	0	0	0
1311271004f	1	2	5	shopping	NN	4	take	dobj	2	1	0	0	0
1311271004f	1	3	6	shopping	NN	5	go	dobj	2	1	0	0	0
1311271004f	2	4	6	malls	NNS	4	means	dobj	2	1	0	0	0
1311271004f	1	5	6	shopping	NN	5	go	dobj	2	1	0	0	0
1311271004f	1	5	15	interest	NN	14	find	dobj	2	1	0	0	0
1311271004f	2	6	6	internet	NN	4	surf	dobj	2	1	0	0	0
1311271004f	1	6	15	you	PRP	14	disappointed	dobj	2	1	0	0	0
1311271005f	5	5	13	everyday	NN	8	get	dobj	2	1	0	0	0
1311271005f	1	6	12	work	NN	11	think	dobj	2	1	0	0	0
1311271005f	2	7	15	works	NNS	13	offer	dobj	2	1	0	0	0
1311271005f	1	9	6	importance	NN	5	attach	dobj	2	1	0	0	0
1311271005f	1	10	4	them	PRP	3	find	dobj	2	1	0	0	0
1311271006m	2	3	7	reasons	NNS	5	list	dobj	2	1	0	0	0
1311271006m	1	5	12	etc.	NN	11	cinemas	dobj	2	1	0	0	0
1311271006m	1	5	15	myself	PRP	14	enjoy	dobj	2	1	0	0	0
1311271006m	3	9	8	study	NN	5	have	dobj	2	1	0	0	0
1311271006m	3	9	17	supply	NN	14	give	dobj	2	1	0	0	0
1311271006m	2	10	9	job	NN	7	take	dobj	2	1	0	0	0
1311271006m	2	11	6	opportunities	NNS	4	.	dobj	2	1	0	0	0
1311271007m	1	2	6	lots	NNS	5	brings	dobj	2	1	0	0	0
1311271007m	1	3	9	problems	NNS	8	causes	dobj	2	1	0	0	0
1311271007m	2	4	14	pollution	NN	12	makes	dobj	2	1	0	0	0
1311271007m	2	10	12	steps	NNS	10	stop	dobj	2	1	0	0	0
1311271007m	2	11	4	sense	NN	2	lost	dobj	2	1	0	0	0
1311271007m	2	11	8	steps	NNS	6	slowing	dobj	2	1	0	0	0
1311271007m	1	11	11	scenery	NN	10	see	dobj	2	1	0	0	0
1311271007m	1	13	3	countryside	NN	2	like	dobj	2	1	0	0	0
1311271007m	2	14	5	member	NN	3	likes	dobj	2	1	0	0	0
1311271007m	1	15	2	others	NNS	1	Helping	dobj	2	1	0	0	0
1311271007m	1	15	7	return	NN	6	want	dobj	2	1	0	0	0
1311271008m	2	1	6	convenience	NN	4	brings	dobj	2	1	0	0	0
1311271008m	2	1	12	lots	NNS	10	making	dobj	2	1	0	0	0
1311271008m	3	9	10	life	NN	7	slow	dobj	2	1	0	0	0
1311271008m	2	9	23	scenery	NN	21	appreciate	dobj	2	1	0	0	0
1311271008m	1	10	9	sunrise	NN	8	watch	dobj	2	1	0	0	0
1311271008m	2	10	18	life	NN	16	appreciate	dobj	2	1	0	0	0
1311271009m	4	1	8	life	NN	4	developing	dobj	2	1	0	0	0
1311271009m	1	5	6	advantages	NNS	5	has	dobj	2	1	0	0	0
1311271009m	2	8	18	stars	NNS	16	see	dobj	2	1	0	0	0
1311271009m	2	9	13	transports	NNS	11	have	dobj	2	1	0	0	0
1311271009m	3	10	16	life	NN	13	like	dobj	2	1	0	0	0
1311275001f	2	1	12	children	NNS	10	send	dobj	2	1	0	0	0
1311275001f	3	1	17	kind	NN	14	practice	dobj	2	1	0	0	0
1311275001f	3	2	7	skill	NN	4	learning	dobj	2	1	0	0	0
1311275001f	2	2	12	harm	NN	10	do	dobj	2	1	0	0	0
1311275001f	3	2	21	try	NN	18	give	dobj	2	1	0	0	0
1311275001f	2	3	17	instrument	NN	15	learning	dobj	2	1	0	0	0
1311275001f	2	4	17	instrument	NN	15	playing	dobj	2	1	0	0	0
1311275001f	3	5	9	skills	NNS	6	said	dobj	2	1	0	0	0
1311275001f	2	5	22	instrument	NN	20	mastering	dobj	2	1	0	0	0
1311275001f	1	5	26	it	PRP	25	show	dobj	2	1	0	0	0
1311275001f	2	6	11	taste	NN	9	improve	dobj	2	1	0	0	0
1311275001f	3	7	7	instrument	NN	4	learning	dobj	2	1	0	0	0
1311275001f	2	7	13	skill	NN	11	improve	dobj	2	1	0	0	0
1311275001f	3	7	19	part	NN	16	play	dobj	2	1	0	0	0
1311275001f	2	7	33	instrument	NN	31	play	dobj	2	1	0	0	0
1311275002f	3	1	11	instrument	NN	8	play	dobj	2	1	0	0	0
1311275002f	2	2	9	instrument	NN	7	play	dobj	2	1	0	0	0
1311275002f	2	2	12	benefits	NNS	10	has	dobj	2	1	0	0	0
1311275002f	2	3	7	instrument	NN	5	play	dobj	2	1	0	0	0
1311275002f	2	3	14	chances	NNS	12	have	dobj	2	1	0	0	0
1311275002f	1	3	17	himself	PRP	16	show	dobj	2	1	0	0	0
1311275002f	3	3	23	people	NNS	20	acquaint	dobj	2	1	0	0	0
1311275002f	2	3	27	position	NN	25	improve	dobj	2	1	0	0	0
1311275002f	3	4	7	stress	NN	4	give	dobj	2	1	0	0	0
1311275002f	1	5	7	music	NN	6	hate	dobj	2	1	0	0	0
1311275002f	3	6	19	merits	NNS	16	bring	dobj	2	1	0	0	0
1311275002f	1	7	12	him	PRP	11	request	dobj	2	1	0	0	0
1311275002f	3	8	15	instrument	NN	12	play	dobj	2	1	0	0	0
1311275002f	1	9	13	them	PRP	12	like	dobj	2	1	0	0	0
1311275003f	2	1	11	instrument	NN	9	play	dobj	2	1	0	0	0
1311275003f	3	2	8	power	NN	5	has	dobj	2	1	0	0	0
1311275003f	3	2	13	heart	NN	10	heal	dobj	2	1	0	0	0
1311275003f	3	2	17	feelings	NNS	14	express	dobj	2	1	0	0	0
1311275003f	2	2	22	happiness	NN	20	convey	dobj	2	1	0	0	0
1311275003f	4	3	9	role	NN	5	palys	dobj	2	1	0	0	0
1311275003f	2	5	4	instrument	NN	2	learning	dobj	2	1	0	0	0
1311275003f	2	6	9	lot	NN	7	learn	dobj	2	1	0	0	0
1311275003f	2	6	16	instrument	NN	14	learning	dobj	2	1	0	0	0
1311275003f	3	7	8	command	NN	5	have	dobj	2	1	0	0	0
1311275003f	1	7	19	laziness	NNS	18	overcome	dobj	2	1	0	0	0
1311275003f	1	7	22	yourself	PRP	21	challenge	dobj	2	1	0	0	0
1311275003f	2	9	6	effect	NN	4	has	dobj	2	1	0	0	0
1311275004f	2	1	6	children	NNS	4	want	dobj	2	1	0	0	0
1311275004f	3	1	11	instruments	NNS	8	learn	dobj	2	1	0	0	0
1311275004f	4	2	15	abilities	NNS	11	develop	dobj	2	1	0	0	0
1311275004f	1	2	19	them	PRP	18	help	dobj	2	1	0	0	0
1311275004f	3	3	16	instrument	NN	13	play	dobj	2	1	0	0	0
1311275004f	4	4	7	parents	NNS	3	entering	dobj	2	1	0	0	0
1311275004f	2	4	10	kids	NNS	8	let	dobj	2	1	0	0	0
1311275004f	3	4	15	instrument	NN	12	learn	dobj	2	1	0	0	0
1311275004f	2	5	7	kind	NN	5	play	dobj	2	1	0	0	0
1311275004f	2	6	6	thing	NN	4	regard	dobj	2	1	0	0	0
1311275004f	3	7	7	talent	NN	4	has	dobj	2	1	0	0	0
1311275004f	2	8	4	kid	NN	2	let	dobj	2	1	0	0	0
1311275004f	2	8	14	kind	NN	12	learn	dobj	2	1	0	0	0
1311275004f	2	9	6	talents	NNS	4	cover	dobj	2	1	0	0	0
1311275004f	8	11	18	helps	NNS	10	give	dobj	2	1	0	0	0
1311275004f	1	11	24	those	NN	23	let	dobj	2	1	0	0	0
1311275004f	1	11	27	music	NN	26	dislike	dobj	2	1	0	0	0
1311275004f	3	11	32	instrument	NN	29	learn	dobj	2	1	0	0	0
1311275005m	3	1	12	instrument	NN	9	play	dobj	2	1	0	0	0
1311275005m	3	2	14	instrument	NN	11	play	dobj	2	1	0	0	0
1311275005m	5	2	21	skills	NNS	16	build	dobj	2	1	0	0	0
1311275005m	1	2	24	art	NN	23	enjoying	dobj	2	1	0	0	0
1311275005m	2	5	9	children	NNS	7	insist	dobj	2	1	0	0	0
1311275005m	3	5	14	thing	NN	11	learn	dobj	2	1	0	0	0
1311275005m	2	7	4	thing	NN	2	learning	dobj	2	1	0	0	0
1311275005m	3	8	14	instrument	NN	11	play	dobj	2	1	0	0	0
1311275005m	2	8	21	things	NNS	19	learn	dobj	2	1	0	0	0
8142187001f	1	3	11	housework	NN	10	do	dobj	3	1	0	0	0
8142187001f	1	10	8	something	NN	7	do	dobj	3	1	0	0	0
8142187001f	1	13	11	something	NN	10	learn	dobj	3	1	0	0	0
8142187001f	2	13	16	habit	NN	14	get	dobj	3	1	0	0	0
8142187001f	3	13	21	room	NN	18	cleaning	dobj	3	1	0	0	0
8142187001f	1	13	24	housework	NN	23	doing	dobj	3	1	0	0	0
8142187001f	1	14	8	housework	NN	7	do	dobj	3	1	0	0	0
8142187001f	1	14	12	good	NN	11	behave	dobj	3	1	0	0	0
8142187001f	1	14	20	housework	NN	19	do	dobj	3	1	0	0	0
8142187001f	3	16	9	family	NN	6	have	dobj	3	1	0	0	0
8142187001f	1	17	6	them	PRP	5	help	dobj	3	1	0	0	0
8142187001f	2	17	10	house	NN	8	decorate	dobj	3	1	0	0	0
8142187001f	3	17	15	children	NNS	12	educate	dobj	3	1	0	0	0
8142187001f	10	18	12	way	NN	2	conclude	dobj	3	1	0	0	0
8142187001f	1	18	15	children	NNS	14	educate	dobj	3	1	0	0	0
8142187001f	2	18	26	housework	NN	24	do	dobj	3	1	0	0	0
8142187002f	3	1	6	discuss	NN	3	have	dobj	3	1	0	0	0
8142187002f	2	1	12	housework	NN	10	do	dobj	3	1	0	0	0
8142187002f	1	2	8	that	NN	7	do	dobj	3	1	0	0	0
8142187002f	2	3	5	proofs	NNS	3	hold	dobj	3	1	0	0	0
8142187002f	1	4	3	it	PRP	2	speaking	dobj	3	1	0	0	0
8142187002f	1	6	6	feeling	NN	5	learning	dobj	3	1	0	0	0
8142187002f	2	7	16	life	NN	14	thorough	dobj	3	1	0	0	0
8142187002f	1	9	2	housework	NN	1	Doing	dobj	3	1	0	0	0
8142187002f	3	10	16	labor	NN	13	take	dobj	3	1	0	0	0
8142187002f	2	11	16	chance	NN	14	have	dobj	3	1	0	0	0
8142187002f	2	11	20	emotion	NN	18	feel	dobj	3	1	0	0	0
8142187002f	1	11	25	something	NN	24	doing	dobj	3	1	0	0	0
8142187002f	1	13	8	housework	NN	7	like	dobj	3	1	0	0	0
8142187002f	2	19	6	opinion	NN	4	convince	dobj	3	1	0	0	0
8142187002f	2	20	8	child	NN	6	ask	dobj	3	1	0	0	0
8142187002f	1	20	11	housework	NN	10	do	dobj	3	1	0	0	0
8142187003m	1	1	12	housework	NN	11	do	dobj	3	1	0	0	0
8142187003m	1	3	11	housework	NN	10	do	dobj	3	1	0	0	0
8142187003m	1	5	2	housework	NN	1	Doing	dobj	3	1	0	0	0
8142187003m	2	5	8	hard	NN	6	understand	dobj	3	1	0	0	0
8142187003m	1	6	10	these	NN	9	do	dobj	3	1	0	0	0
8142187003m	1	8	6	knowledge	NN	5	study	dobj	3	1	0	0	0
8142187003m	1	10	9	me	PRP	8	ask	dobj	3	1	0	0	0
8142187003m	1	10	12	housework	NN	11	do	dobj	3	1	0	0	0
8142187003m	1	11	2	housework	NN	1	do	dobj	3	1	0	0	0
8142187003m	2	12	6	mess	NN	4	make	dobj	3	1	0	0	0
8142187003m	1	13	9	housework	NN	8	do	dobj	3	1	0	0	0
8142187003m	1	14	11	housework	NN	10	do	dobj	3	1	0	0	0
8142187004m	2	1	6	news	NN	4	see	dobj	3	1	0	0	0
8142187004m	2	1	14	clothes	NNS	12	send	dobj	3	1	0	0	0
8142187004m	2	2	8	clothes	NNS	6	wash	dobj	3	1	0	0	0
8142187004m	2	3	7	housework	NN	5	done	dobj	3	1	0	0	0
8142187004m	2	4	7	housework	NN	5	do	dobj	3	1	0	0	0
8142187004m	6	5	2	kind	NN	8	is	dobj	3	1	0	0	0
8142187004m	2	5	13	kinds	NNS	11	have	dobj	3	1	0	0	0
8142187004m	2	6	4	housework	NN	2	doing	dobj	3	1	0	0	0
8142187004m	2	6	10	sence	NN	8	develop	dobj	3	1	0	0	0
8142187004m	1	7	12	themselves	PRP	11	contribute	dobj	3	1	0	0	0
8142187004m	2	8	4	housework	NN	2	doing	dobj	3	1	0	0	0
8142187004m	3	8	11	grade	NN	8	have	dobj	3	1	0	0	0
8142187004m	2	9	11	study	NN	9	do	dobj	3	1	0	0	0
8142187004m	4	11	11	duty	NN	7	develop	dobj	3	1	0	0	0
8142187004m	3	11	18	grade	NN	15	have	dobj	3	1	0	0	0
8142187004m	3	11	24	them	PRP	21	teach	dobj	3	1	0	0	0
8142187004m	2	11	27	housework	NN	25	do	dobj	3	1	0	0	0
8142187005m	2	1	18	child	NN	16	makes	dobj	3	1	0	0	0
8142187005m	4	1	20	value	NN	16	makes	dobj	3	1	0	0	0
8142187005m	4	2	19	chance	NN	15	defy	dobj	3	1	0	0	0
8142187005m	2	2	23	chores	NNS	21	do	dobj	3	1	0	0	0
8142187005m	2	3	14	kids	NNS	12	lecturing	dobj	3	1	0	0	0
8142187005m	2	4	7	housework	NN	5	do	dobj	3	1	0	0	0
8142187005m	1	6	9	everything	NN	8	take	dobj	3	1	0	0	0
8142187005m	2	6	20	endeavor	NN	18	make	dobj	3	1	0	0	0
8142187005m	1	7	5	chores	NNS	4	doing	dobj	3	1	0	0	0
8142187005m	3	7	16	lifestyle	NN	13	reflects	dobj	3	1	0	0	0
8142187005m	2	8	4	children	NNS	2	doing	dobj	3	1	0	0	0
8142187005m	2	8	9	life	NN	7	experience	dobj	3	1	0	0	0
8142187005m	1	9	7	everything	NN	6	do	dobj	3	1	0	0	0
8142187005m	3	10	6	life	NN	3	pursuing	dobj	3	1	0	0	0
8142187005m	1	10	9	themselves	PRP	8	indulge	dobj	3	1	0	0	0
8142187005m	1	11	13	ability	NN	12	working	dobj	3	1	0	0	0
8142187005m	1	12	8	everything	NN	7	do	dobj	3	1	0	0	0
8142187005m	1	12	16	nothing	NN	15	do	dobj	3	1	0	0	0
8142187006f	1	1	12	care	NN	11	take	dobj	3	1	0	0	0
8142187006f	5	1	18	life	NN	13	of	dobj	3	1	0	0	0
8142187006f	3	1	35	pictures	NNS	32	showing	dobj	3	1	0	0	0
8142187006f	1	2	16	children	NNS	15	encouraging	dobj	3	1	0	0	0
8142187006f	2	2	26	trouble	NN	24	avoid	dobj	3	1	0	0	0
8142187006f	1	3	3	housework	NN	2	doing	dobj	3	1	0	0	0
8142187006f	5	4	11	day	NN	6	have	dobj	3	1	0	0	0
8142187006f	3	5	8	experience	NN	5	have	dobj	3	1	0	0	0
8142187006f	1	6	11	housework	NN	10	doing	dobj	3	1	0	0	0
8142187006f	4	6	18	lesson	NN	14	gives	dobj	3	1	0	0	0
8142187006f	2	6	25	burden	NN	23	share	dobj	3	1	0	0	0
8142187006f	4	7	16	relationship	NN	12	makes	dobj	3	1	0	0	0
8142187006f	4	7	26	child	NN	22	develops	dobj	3	1	0	0	0
8142187007m	1	4	5	careness	NNS	4	gain	dobj	3	1	0	0	0
8142187007m	1	4	10	something	NN	9	doing	dobj	3	1	0	0	0
8142187007m	1	5	7	something	NN	6	do	dobj	3	1	0	0	0
8142187007m	1	6	19	themselves	PRP	18	improve	dobj	3	1	0	0	0
8142187007m	1	8	11	housework	NN	10	leave	dobj	3	1	0	0	0
8142187007m	2	12	6	housework	NN	4	do	dobj	3	1	0	0	0
8142187008m	2	1	10	housework	NN	8	do	dobj	3	1	0	0	0
8142187008m	1	2	12	housework	NN	11	do	dobj	3	1	0	0	0
8142187008m	2	3	5	housework	NN	3	do	dobj	3	1	0	0	0
8142187008m	1	4	7	housework	NN	6	do	dobj	3	1	0	0	0
8142187008m	2	5	10	children	NNS	8	require	dobj	3	1	0	0	0
8142187008m	4	5	16	hours	NNS	12	doing	dobj	3	1	0	0	0
8142187008m	1	6	10	housework	NN	9	do	dobj	3	1	0	0	0
8142187008m	3	6	30	grade	NN	27	promote	dobj	3	1	0	0	0
8142187008m	1	8	5	skills	NNS	4	leaving	dobj	3	1	0	0	0
8142187008m	2	8	18	aspires	NNS	16	disapprove	dobj	3	1	0	0	0
8142187008m	1	9	14	us	PRP	13	memorizes	dobj	3	1	0	0	0
8142187008m	1	10	2	housework	NN	1	Doing	dobj	3	1	0	0	0
8142187009m	1	1	18	nothing	NN	17	has	dobj	3	1	0	0	0
8142187009m	2	2	13	housework	NN	11	do	dobj	3	1	0	0	0
8142187009m	1	3	5	housework	NN	4	doing	dobj	3	1	0	0	0
8142187009m	2	4	6	housework	NN	4	do	dobj	3	1	0	0	0
8142187009m	2	5	5	love	NN	3	enjoying	dobj	3	1	0	0	0
8142187009m	2	5	16	love	NN	14	show	dobj	3	1	0	0	0
8142187009m	2	5	24	housework	NN	22	helping	dobj	3	1	0	0	0
8142187009m	1	6	3	housework	NN	2	doing	dobj	3	1	0	0	0
8142187009m	2	7	4	mom	NN	2	helped	dobj	3	1	0	0	0
8142187009m	2	7	8	cleaning	NN	6	do	dobj	3	1	0	0	0
8142187009m	1	7	19	someone	NN	18	see	dobj	3	1	0	0	0
8142187009m	3	7	29	hand	NN	26	give	dobj	3	1	0	0	0
8142187009m	1	8	8	me	PRP	7	like	dobj	3	1	0	0	0
8142187009m	1	9	4	him	PRP	3	forced	dobj	3	1	0	0	0
8142187009m	3	9	9	river	NN	6	do	dobj	3	1	0	0	0
8142187009m	2	9	15	bank	NN	13	burst	dobj	3	1	0	0	0
8142187009m	1	11	8	housework	NN	7	doing	dobj	3	1	0	0	0
8142187009m	2	11	21	habits	NNS	19	form	dobj	3	1	0	0	0
8142187010f	1	1	34	everything	NN	33	doing	dobj	3	1	0	0	0
8142187010f	2	3	18	lot	NN	16	have	dobj	3	1	0	0	0
8142187010f	2	3	32	time	NN	30	have	dobj	3	1	0	0	0
8142187010f	4	3	38	activity	NN	34	do	dobj	3	1	0	0	0
8142187010f	1	3	44	housework	NN	43	doing	dobj	3	1	0	0	0
8142187010f	2	3	47	children	NNS	45	does	dobj	3	1	0	0	0
8142187010f	1	4	3	housework	NN	2	doing	dobj	3	1	0	0	0
8142187010f	2	4	11	adults	NNS	9	allows	dobj	3	1	0	0	0
8142187010f	2	4	15	rest	NN	13	have	dobj	3	1	0	0	0
8142187010f	3	4	21	time	NN	18	gives	dobj	3	1	0	0	0
8142187010f	1	5	3	housework	NN	2	doing	dobj	3	1	0	0	0
8142187010f	1	5	15	skills	NNS	14	develop	dobj	3	1	0	0	0
8142187010f	2	6	4	children	NNS	2	encouraging	dobj	3	1	0	0	0
8142187010f	1	6	7	housework	NN	6	do	dobj	3	1	0	0	0
8142187010f	2	6	11	qualities	NNS	9	develops	dobj	3	1	0	0	0
8142187010f	1	7	8	effort	NN	7	take	dobj	3	1	0	0	0
8142187010f	1	7	11	something	NN	10	do	dobj	3	1	0	0	0
8161271001CM	3	2	6	day	NN	3	had	dobj	3	1	0	0	0
8161271001CM	6	2	36	area	NN	30	exhausted	dobj	3	1	0	0	0
8161271001CM	1	2	38	sounds	NNS	37	does	dobj	3	1	0	0	0
8161271001CM	2	4	5	lack	NN	3	mention	dobj	3	1	0	0	0
8161271001CM	1	4	24	nut	NN	23	go	dobj	3	1	0	0	0
8161271001CM	2	5	16	fishbone	NN	14	get	dobj	3	1	0	0	0
8161271001CM	2	6	13	things	NNS	11	has	dobj	3	1	0	0	0
8161271001CM	3	8	11	cut	NN	8	getting	dobj	3	1	0	0	0
8161271001CM	3	8	16	meal	NN	13	having	dobj	3	1	0	0	0
8161271001CM	1	9	9	life	NN	8	makes	dobj	3	1	0	0	0
8161271002CM	2	1	11	deficiencies	NNS	9	have	dobj	3	1	0	0	0
8161271002CM	3	2	3	country	NN	6	living	dobj	3	1	0	0	0
8161271002CM	1	5	6	choice	NN	5	making	dobj	3	1	0	0	0
8161271002CM	2	5	12	cost	NN	10	weight	dobj	3	1	0	0	0
8161271002CM	2	5	17	choice	NN	15	doing	dobj	3	1	0	0	0
8161271002CM	3	6	5	amount	NN	2	means	dobj	3	1	0	0	0
8161271002CM	2	6	16	ability	NN	14	improving	dobj	3	1	0	0	0
8161271002CM	1	7	6	fun	NN	5	make	dobj	3	1	0	0	0
8161271002CM	1	8	7	enough	NN	6	earn	dobj	3	1	0	0	0
8161271002CM	3	8	12	life	NN	9	have	dobj	3	1	0	0	0
8161271002CM	2	10	9	money	NN	7	choose	dobj	3	1	0	0	0
8161271002CM	2	11	9	money	NN	7	get	dobj	3	1	0	0	0
8161271002CM	2	11	14	necessity	NN	12	lower	dobj	3	1	0	0	0
8161271002CM	1	18	5	suburb	NN	4	choose	dobj	3	1	0	0	0
8161271003CM	2	1	13	life	NN	11	prefer	dobj	3	1	0	0	0
8161271003CM	1	4	3	I	PRP	2	speaking	dobj	3	1	0	0	0
8161271003CM	2	4	8	hatred	NN	6	have	dobj	3	1	0	0	0
8161271003CM	3	5	27	chance	NN	24	have	dobj	3	1	0	0	0
8161271003CM	2	5	31	visit	NN	29	pay	dobj	3	1	0	0	0
8161271003CM	2	6	12	curiosity	NN	10	drives	dobj	3	1	0	0	0
8161271003CM	3	8	17	life	NN	14	enjoys	dobj	3	1	0	0	0
8161271003CM	1	10	9	me	PRP	8	provide	dobj	3	1	0	0	0
8161271003CM	4	11	29	cloud	NN	25	see	dobj	3	1	0	0	0
8161271003CM	2	12	4	scene	NN	2	imagine	dobj	3	1	0	0	0
8161271003CM	3	14	18	sky	NN	15	enjoy	dobj	3	1	0	0	0
8161271003CM	1	15	24	me	PRP	23	prevent	dobj	3	1	0	0	0
8161271003CM	2	15	28	cloud	NN	26	watching	dobj	3	1	0	0	0
8161271003CM	1	16	4	desire	NN	3	do	dobj	3	1	0	0	0
8161271003CM	2	19	4	kind	NN	2	enjoy	dobj	3	1	0	0	0
8161271003CM	1	20	3	I	PRP	2	speaking	dobj	3	1	0	0	0
8161271003CM	1	20	5	everything	NN	4	prefer	dobj	3	1	0	0	0
8161271004CF	3	2	6	time	NN	3	enjoy	dobj	3	1	0	0	0
8161271004CF	1	3	7	us	PRP	6	make	dobj	3	1	0	0	0
8161271004CF	2	3	12	songs	NNS	10	singing	dobj	3	1	0	0	0
8161271004CF	2	6	13	transport	NN	11	taking	dobj	3	1	0	0	0
8161271004CF	2	7	9	movie	NN	7	watch	dobj	3	1	0	0	0
8161271004CF	1	7	16	home	NN	15	get	dobj	3	1	0	0	0
8161271004CF	1	8	6	something	NN	5	buy	dobj	3	1	0	0	0
8161271004CF	1	8	11	downstairs	NNS	10	go	dobj	3	1	0	0	0
8161271004CF	2	8	15	market	NN	13	find	dobj	3	1	0	0	0
8161271004CF	2	9	7	views	NNS	5	has	dobj	3	1	0	0	0
8161271004CF	3	10	20	weather	NN	17	feel	dobj	3	1	0	0	0
8161271004CF	2	12	12	horizon	NN	10	broadening	dobj	3	1	0	0	0
8161271004CF	2	15	8	convenience	NN	6	has	dobj	3	1	0	0	0
8161271005CF	2	2	11	step	NN	9	have	dobj	3	1	0	0	0
8161271005CF	3	3	8	things	NNS	5	trying	dobj	3	1	0	0	0
8161271005CF	4	3	15	horizons	NNS	11	dining	dobj	3	1	0	0	0
8161271005CF	3	4	18	opportunities	NNS	15	have	dobj	3	1	0	0	0
8161271005CF	2	6	4	ideas	NNS	2	absorbs	dobj	3	1	0	0	0
8161271005CF	1	6	7	them	PRP	6	spreads	dobj	3	1	0	0	0
8161271005CF	2	9	20	place	NN	18	have	dobj	3	1	0	0	0
8161271005CF	2	12	7	role	NN	5	play	dobj	3	1	0	0	0
8161271005CF	3	14	20	place	NN	17	find	dobj	3	1	0	0	0
8161271005CF	4	15	5	house	NN	1	Buying	dobj	3	1	0	0	0
8161271005CF	2	15	18	poems	NNS	16	writing	dobj	3	1	0	0	0
8161271005CF	3	17	4	wind	NN	1	Breathing	dobj	3	1	0	0	0
8161271005CF	2	17	8	power	NN	6	feeling	dobj	3	1	0	0	0
8161271005CF	1	18	10	nature	NN	9	love	dobj	3	1	0	0	0
8161271005CF	1	19	9	lots	NNS	8	have	dobj	3	1	0	0	0
8161271005CF	3	19	16	heart	NN	13	have	dobj	3	1	0	0	0
8161271006CF	2	1	16	points	NNS	14	have	dobj	3	1	0	0	0
8161271006CF	2	2	6	merits	NNS	4	have	dobj	3	1	0	0	0
8161271006CF	4	6	12	seeming	NN	8	lose	dobj	3	1	0	0	0
8161271006CF	3	6	17	mask	NN	14	wear	dobj	3	1	0	0	0
8161271006CF	1	7	7	close	NN	6	living	dobj	3	1	0	0	0
8161271006CF	2	8	5	breeze	NN	3	feel	dobj	3	1	0	0	0
8161271006CF	1	9	11	myself	PRP	10	change	dobj	3	1	0	0	0
8161271006CF	2	10	8	relationship	NN	6	means	dobj	3	1	0	0	0
8161271006CF	2	13	12	book	NN	10	reading	dobj	3	1	0	0	0
8161271006CF	2	13	16	cup	NN	14	drinking	dobj	3	1	0	0	0
8161271007TF	20	4	27	devices	NNS	7	got	dobj	3	1	0	0	0
8161271007TF	3	5	12	heart	NN	9	soothe	dobj	3	1	0	0	0
8161271007TF	1	6	17	me	PRP	16	make	dobj	3	1	0	0	0
8161271007TF	2	7	15	tendency	NN	13	have	dobj	3	1	0	0	0
8161271007TF	2	7	23	preference	NN	21	give	dobj	3	1	0	0	0
8161271007TF	3	8	19	hour	NN	16	take	dobj	3	1	0	0	0
8161271008CM	2	2	9	reason	NN	7	explain	dobj	3	1	0	0	0
8161271008CM	1	7	7	facilities	NNS	6	conclude	dobj	3	1	0	0	0
8161271008CM	1	7	11	functions	NNS	10	provide	dobj	3	1	0	0	0
8161271008CM	2	7	19	quality	NN	17	effects	dobj	3	1	0	0	0
8161271008CM	1	8	9	that	NN	8	overweighs	dobj	3	1	0	0	0
8161271008CM	1	11	30	skills	NNS	29	specified	dobj	3	1	0	0	0
8161271008CM	2	13	25	life	NN	23	lead	dobj	3	1	0	0	0
8161271009CF	2	2	6	advantages	NNS	4	has	dobj	3	1	0	0	0
8161271009CF	3	2	22	hesitation	NN	19	leaving	dobj	3	1	0	0	0
8161271009CF	2	3	7	infrastructures	NNS	5	have	dobj	3	1	0	0	0
8161271009CF	2	5	5	qualities	NNS	3	have	dobj	3	1	0	0	0
8161271009CF	6	6	18	ideas	NNS	12	possess	dobj	3	1	0	0	0
8161271009CF	2	7	18	lot	NN	16	differ	dobj	3	1	0	0	0
8161271009CF	2	12	10	convenience	NN	8	has	dobj	3	1	0	0	0
8161271009CF	2	12	16	defects	NNS	14	improving	dobj	3	1	0	0	0
8161271010CF	2	1	4	life	NN	2	prefer	dobj	3	1	0	0	0
8161271010CF	4	2	10	style	NN	6	provides	dobj	3	1	0	0	0
8161271010CF	2	5	10	aura	NN	8	lends	dobj	3	1	0	0	0
8161271010CF	3	10	6	images	NNS	3	conjure	dobj	3	1	0	0	0
8161271010CF	1	10	24	exercise	NN	23	doing	dobj	3	1	0	0	0
8161271010CF	2	10	28	wind	NN	26	feeling	dobj	3	1	0	0	0
8161271010CF	4	12	15	jams	NNS	11	stand	dobj	3	1	0	0	0
8161271011CF	2	2	6	country	NN	4	leaving	dobj	3	1	0	0	0
8161271011CF	2	3	5	life	NN	3	prefer	dobj	3	1	0	0	0
8161271011CF	1	5	4	cars	NNS	3	drive	dobj	3	1	0	0	0
8161271011CF	3	5	13	air	NN	10	enjoy	dobj	3	1	0	0	0
8161271011CF	7	6	11	thing	NN	4	drive	dobj	3	1	0	0	0
8161271011CF	1	9	21	it	PRP	20	afford	dobj	3	1	0	0	0
8161271011CF	2	10	4	dream	NN	2	realize	dobj	3	1	0	0	0
8161271011CF	2	10	8	house	NN	6	buying	dobj	3	1	0	0	0
8161271011CF	3	12	10	house	NN	7	buy	dobj	3	1	0	0	0
8161271011CF	2	12	15	flowers	NNS	13	plant	dobj	3	1	0	0	0
8161271011CF	3	14	17	system	NN	14	affects	dobj	3	1	0	0	0
8161271011CF	3	16	16	health	NN	13	benefit	dobj	3	1	0	0	0
8161271011CF	3	17	12	life	NN	9	live	dobj	3	1	0	0	0
8161271011CF	2	18	8	benefits	NNS	6	has	dobj	3	1	0	0	0
8161271012CF	3	3	4	encounter	NN	1	See	dobj	3	1	0	0	0
8161271012CF	1	3	15	yourself	PRP	14	see	dobj	3	1	0	0	0
8161271012CF	2	4	3	Gong	NNP	1	said	dobj	3	1	0	0	0
8161271012CF	2	6	4	efforts	NNS	2	requiring	dobj	3	1	0	0	0
8161271012CF	2	6	15	sense	NN	13	get	dobj	3	1	0	0	0
8161271012CF	2	11	12	opportunity	NN	10	have	dobj	3	1	0	0	0
8161271012CF	2	11	16	quality	NN	14	improve	dobj	3	1	0	0	0
8161271012CF	2	12	13	books	NNS	11	teareading	dobj	3	1	0	0	0
8161271012CF	1	12	19	time	NN	18	have	dobj	3	1	0	0	0
8161271012CF	3	13	8	time	NN	5	spend	dobj	3	1	0	0	0
8161271012CF	1	14	9	us	PRP	8	enables	dobj	3	1	0	0	0
8161271012CF	2	14	13	excitement	NN	11	experience	dobj	3	1	0	0	0
8161271012CF	1	14	23	us	PRP	22	enables	dobj	3	1	0	0	0
8161271012CF	2	14	27	peace	NN	25	enjoy	dobj	3	1	0	0	0
8161271012CF	3	15	10	encounter	NN	7	see	dobj	3	1	0	0	0
8161271013CM	6	3	14	style	NN	8	love	dobj	3	1	0	0	0
8161271013CM	1	5	5	multi-choices	NNS	4	have	dobj	3	1	0	0	0
8161271013CM	3	6	19	lot	NN	16	save	dobj	3	1	0	0	0
8161271013CM	3	10	17	kinds	NNS	14	provides	dobj	3	1	0	0	0
8161271013CM	2	11	4	life	NN	2	the	dobj	3	1	0	0	0
8161271014CF	1	1	13	most	NN	12	symbolizes	dobj	3	1	0	0	0
8161271014CF	1	2	34	us	PRP	33	enables	dobj	3	1	0	0	0
8161271014CF	1	2	37	more	NN	36	enjoy	dobj	3	1	0	0	0
8161271014CF	1	3	6	me	PRP	5	fascinates	dobj	3	1	0	0	0
8161271014CF	1	3	13	me	PRP	12	support	dobj	3	1	0	0	0
8161271014CF	1	4	22	time	NN	21	spend	dobj	3	1	0	0	0
8161271014CF	1	5	7	most	NN	6	fuels	dobj	3	1	0	0	0
8161271014CF	3	5	19	possibilities	NNS	16	embrace	dobj	3	1	0	0	0
8161271014CF	2	6	10	escape	NN	8	mean	dobj	3	1	0	0	0
8161271014CF	2	7	21	efforts	NNS	19	spare	dobj	3	1	0	0	0
8161271014CF	1	7	24	one	CD	23	try	dobj	3	1	0	0	0
8161271014CF	1	7	29	things	NNS	28	accomplish	dobj	3	1	0	0	0
8161271014CF	3	8	11	life	NN	8	enables	dobj	3	1	0	0	0
8161271014CF	1	9	10	me	PRP	9	imparts	dobj	3	1	0	0	0
8161271014CF	2	9	17	thing	NN	15	embrace	dobj	3	1	0	0	0
8161271014CF	1	9	28	me	PRP	27	fuels	dobj	3	1	0	0	0
8161275001CF	2	2	5	power	NN	3	has	dobj	3	1	0	0	0
8161275001CF	3	2	16	moods	NNS	13	releasing	dobj	3	1	0	0	0
8161275001CF	1	2	20	strength	NN	19	getting	dobj	3	1	0	0	0
8161275001CF	4	3	12	Lyrics	NNS	8	playing	dobj	3	1	0	0	0
8161275001CF	2	3	13	flowing	VBG	11	listening	dobj	3	1	0	0	0
8161275001CF	3	4	20	instrument	NN	17	play	dobj	3	1	0	0	0
8161275001CF	1	7	11	everyone	NN	10	encourage	dobj	3	1	0	0	0
8161275001CF	3	7	18	instrument	NN	15	play	dobj	3	1	0	0	0
8161275001CF	2	8	5	lives	NNS	3	have	dobj	3	1	0	0	0
8161275001CF	3	8	14	instrument	NN	11	play	dobj	3	1	0	0	0
8161275001CF	2	9	11	time	NN	9	have	dobj	3	1	0	0	0
8161275001CF	1	9	17	music	NN	16	hate	dobj	3	1	0	0	0
8161275001CF	2	9	32	fact	NN	30	ignore	dobj	3	1	0	0	0
8161275001CF	1	9	36	them	PRP	35	encourage	dobj	3	1	0	0	0
8161275001CF	1	9	41	them	PRP	40	persuade	dobj	3	1	0	0	0
8161275001CF	3	10	5	lives	NNS	2	decides	dobj	3	1	0	0	0
8161275001CF	2	10	11	willings	NNS	9	respect	dobj	3	1	0	0	0
8161275001CF	3	11	8	instrument	NN	5	play	dobj	3	1	0	0	0
8161275001CF	3	12	16	instrument	NN	13	make	dobj	3	1	0	0	0
8161275001CF	1	13	10	care	NN	9	taking	dobj	3	1	0	0	0
8161275001CF	1	13	16	housework	NN	15	doing	dobj	3	1	0	0	0
8161275001CF	3	14	6	burden	NN	3	put	dobj	3	1	0	0	0
8161275001CF	2	14	13	intention	NN	11	has	dobj	3	1	0	0	0
8161275001CF	2	14	17	fun	NN	15	enjoy	dobj	3	1	0	0	0
8161275001CF	3	15	19	instrument	NN	16	playing	dobj	3	1	0	0	0
8161275002CF	2	1	15	instrument	NN	13	play	dobj	3	1	0	0	0
8161275002CF	1	2	14	music	NN	13	like	dobj	3	1	0	0	0
8161275002CF	1	3	5	someone	NN	4	exists	dobj	3	1	0	0	0
8161275002CF	3	4	15	instrument	NN	12	play	dobj	3	1	0	0	0
8161275002CF	2	6	7	tastes	NNS	5	have	dobj	3	1	0	0	0
8161275002CF	2	7	4	interests	NNS	2	have	dobj	3	1	0	0	0
8161275002CF	1	8	14	him	PRP	13	force	dobj	3	1	0	0	0
8161275002CF	2	10	11	interest	NN	9	consider	dobj	3	1	0	0	0
8161275002CF	2	14	9	instrument	NN	7	hold	dobj	3	1	0	0	0
8161275002CF	2	15	9	piece	NN	7	memorize	dobj	3	1	0	0	0
8161275002CF	3	17	7	instrument	NN	4	play	dobj	3	1	0	0	0
8161275003CF	2	1	10	emotion	NN	8	influence	dobj	3	1	0	0	0
8161275003CF	2	1	14	instrument	NN	12	playing	dobj	3	1	0	0	0
8161275003CF	3	2	14	instrument	NN	11	play	dobj	3	1	0	0	0
8161275003CF	1	3	5	something	NN	4	learning	dobj	3	1	0	0	0
8161275003CF	2	5	8	child	NN	6	forcing	dobj	3	1	0	0	0
8161275003CF	4	5	14	thing	NN	10	do	dobj	3	1	0	0	0
8161275003CF	1	5	25	itself	PRP	24	learning	dobj	3	1	0	0	0
8161275003CF	1	6	6	confidence	NN	5	lost	dobj	3	1	0	0	0
8161275003CF	2	6	16	opportunities	NNS	14	miss	dobj	3	1	0	0	0
8161275003CF	1	6	19	things	NNS	18	exploring	dobj	3	1	0	0	0
8161275003CF	3	7	7	instrument	NN	4	learning	dobj	3	1	0	0	0
8161275003CF	2	7	10	lot	NN	8	needs	dobj	3	1	0	0	0
8161275003CF	2	8	14	talent	NN	12	has	dobj	3	1	0	0	0
8161275003CF	2	9	8	time	NN	6	spent	dobj	3	1	0	0	0
8161275003CF	1	9	10	something	NN	9	exploring	dobj	3	1	0	0	0
8161275003CF	1	11	10	them	PRP	9	direct	dobj	3	1	0	0	0
8161275003CF	2	13	5	instrument	NN	3	learning	dobj	3	1	0	0	0
8161275003CF	1	14	5	it	PRP	4	chooses	dobj	3	1	0	0	0
8161275003CF	1	14	12	it	PRP	11	do	dobj	3	1	0	0	0
8161275004CF	3	1	8	instrument	NN	5	play	dobj	3	1	0	0	0
8161275004CF	4	2	13	ability	NN	9	develop	dobj	3	1	0	0	0
8161275004CF	2	2	17	well-being	NN	15	garantee	dobj	3	1	0	0	0
8161275004CF	4	3	10	sense	NN	6	nurish	dobj	3	1	0	0	0
8161275004CF	2	4	10	pieces	NNS	8	encounter	dobj	3	1	0	0	0
8161275004CF	1	4	17	classics	NNS	16	called	dobj	3	1	0	0	0
8161275004CF	2	4	22	test	NN	20	stood	dobj	3	1	0	0	0
8161275004CF	3	5	19	implication	NN	16	have	dobj	3	1	0	0	0
8161275004CF	4	6	8	understanding	NN	4	foster	dobj	3	1	0	0	0
8161275004CF	3	7	6	instrument	NN	3	learning	dobj	3	1	0	0	0
8161275004CF	4	7	11	ability	NN	7	develops	dobj	3	1	0	0	0
8161275004CF	1	8	3	one	CD	2	learning	dobj	3	1	0	0	0
8161275004CF	2	9	5	manner	NN	3	learn	dobj	3	1	0	0	0
8161275004CF	1	9	9	himself	PRP	8	express	dobj	3	1	0	0	0
8161275004CF	3	10	5	instrument	NN	2	playing	dobj	3	1	0	0	0
8161275004CF	3	10	25	influence	NN	22	has	dobj	3	1	0	0	0
8161275004CF	3	11	8	instrument	NN	5	learning	dobj	3	1	0	0	0
8161275004CF	4	11	13	well-being	NN	9	garantees	dobj	3	1	0	0	0
8161275004CF	1	12	3	them	PRP	2	allows	dobj	3	1	0	0	0
8161275004CF	4	12	9	benefitly	NN	5	spend	dobj	3	1	0	0	0
8161275004CF	1	13	6	peace	NN	5	find	dobj	3	1	0	0	0
8161275004CF	2	13	14	mind	NN	12	cleansing	dobj	3	1	0	0	0
8161275005CF	1	1	11	activities	NNS	10	creating	dobj	3	1	0	0	0
8161275005CF	2	2	7	taste	NN	5	develop	dobj	3	1	0	0	0
8161275005CF	2	2	13	personality	NN	11	shape	dobj	3	1	0	0	0
8161275005CF	2	3	12	it	PRP	10	growing	dobj	3	1	0	0	0
8161275005CF	3	3	24	instrument	NN	21	play	dobj	3	1	0	0	0
8161275005CF	3	4	7	instrument	NN	4	playing	dobj	3	1	0	0	0
8161275005CF	2	4	17	feeling	NN	15	express	dobj	3	1	0	0	0
8161275005CF	3	5	11	sadness	NNS	8	show	dobj	3	1	0	0	0
8161275005CF	1	6	5	us	PRP	4	help	dobj	3	1	0	0	0
8161275005CF	3	7	13	garden	NN	10	find	dobj	3	1	0	0	0
8161275005CF	2	8	6	power	NN	4	give	dobj	3	1	0	0	0
8161275005CF	1	8	9	youself	NN	8	pull	dobj	3	1	0	0	0
8161275005CF	3	9	10	instrument	NN	7	play	dobj	3	1	0	0	0
8161275005CF	5	9	17	mind	NN	12	bring	dobj	3	1	0	0	0
8161275005CF	3	11	15	instrument	NN	12	play	dobj	3	1	0	0	0
8161275005CF	2	11	18	lot	NN	16	benifit	dobj	3	1	0	0	0
8161275005CF	3	12	6	kind	NN	3	pick	dobj	3	1	0	0	0
8161275005CF	2	12	13	use	NN	11	make	dobj	3	1	0	0	0
8161275006CF	3	1	15	interests	NNS	12	depends	dobj	3	1	0	0	0
8161275006CF	3	2	17	instrument	NN	14	learn	dobj	3	1	0	0	0
8161275006CF	1	3	19	somebody	NN	18	force	dobj	3	1	0	0	0
8161275006CF	2	3	23	things	NNS	21	do	dobj	3	1	0	0	0
8161275006CF	3	4	13	talents	NNS	10	have	dobj	3	1	0	0	0
8161275006CF	1	5	7	interest	NN	6	have	dobj	3	1	0	0	0
8161275006CF	3	5	16	instrument	NN	13	play	dobj	3	1	0	0	0
8161275006CF	1	6	13	someone	NN	12	judge	dobj	3	1	0	0	0
8161275006CF	3	6	21	instrument	NN	18	play	dobj	3	1	0	0	0
8161275006CF	2	6	32	things	NNS	30	decide	dobj	3	1	0	0	0
8161275006CF	2	8	11	life	NN	9	benefit	dobj	3	1	0	0	0
8161275006CF	2	9	18	situation	NN	16	describ	dobj	3	1	0	0	0
8161275006CF	1	10	5	time	NN	4	spend	dobj	3	1	0	0	0
8161275006CF	1	10	15	most	NN	14	gain	dobj	3	1	0	0	0
8163271001CF	2	2	5	life	NN	3	prefer	dobj	3	1	0	0	0
8163271001CF	1	3	14	them	PRP	13	vist	dobj	3	1	0	0	0
8163271001CF	1	9	19	things	NNS	18	doing	dobj	3	1	0	0	0
8163271001CF	1	10	9	getting	VBG	8	means	dobj	3	1	0	0	0
8163271001CF	1	15	5	anything	NN	4	find	dobj	3	1	0	0	0
8163271001CF	1	20	14	things	NNS	13	find	dobj	3	1	0	0	0
8163271001CF	2	22	10	friends	NNS	8	visit	dobj	3	1	0	0	0
8163271001CF	2	23	5	taxi	NN	3	take	dobj	3	1	0	0	0
8163271001CF	2	25	6	life	NN	4	prefer	dobj	3	1	0	0	0
8163271002CF	2	1	4	life	NN	2	prefer	dobj	3	1	0	0	0
8163271002CF	5	4	7	life	NN	2	enjoy	dobj	3	1	0	0	0
8163271002CF	4	8	11	lights	NNS	7	see	dobj	3	1	0	0	0
8163271002CF	1	10	12	trouble	NN	11	have	dobj	3	1	0	0	0
8163271002CF	3	10	16	school	NN	13	finding	dobj	3	1	0	0	0
8163271002CF	2	13	5	idea	NN	3	argue	dobj	3	1	0	0	0
8163271002CF	4	13	14	world	NN	10	have	dobj	3	1	0	0	0
8163271002CF	5	14	9	places	NNS	4	depends	dobj	3	1	0	0	0
8163271002CF	1	15	9	peace	NN	8	have	dobj	3	1	0	0	0
8163271002CF	1	16	28	peace	NN	27	realize	dobj	3	1	0	0	0
8163271002CF	1	16	46	them	PRP	45	depressed	dobj	3	1	0	0	0
8163271003CF	3	2	6	advantages	NNS	3	have	dobj	3	1	0	0	0
8163271003CF	2	3	10	life	NN	8	prefer	dobj	3	1	0	0	0
8163271003CF	2	5	12	opportunities	NNS	10	get	dobj	3	1	0	0	0
8163271003CF	1	5	23	opponents	NNS	22	defeat	dobj	3	1	0	0	0
8163271003CF	1	6	12	challenges	NNS	11	love	dobj	3	1	0	0	0
8163271003CF	2	6	21	tension	NN	19	confront	dobj	3	1	0	0	0
8163271003CF	3	7	9	skills	NNS	6	improve	dobj	3	1	0	0	0
8163271003CF	1	7	12	chances	NNS	11	provide	dobj	3	1	0	0	0
8163271003CF	2	8	6	education	NN	4	obtain	dobj	3	1	0	0	0
8163271003CF	1	10	25	priority	NN	24	have	dobj	3	1	0	0	0
8163271003CF	1	11	16	commodities	NNS	15	buy	dobj	3	1	0	0	0
8163271003CF	2	12	5	diseases	NNS	3	suffer	dobj	3	1	0	0	0
8163271003CF	1	13	10	themselves	PRP	9	benefit	dobj	3	1	0	0	0
8163271003CF	2	13	26	future	NN	24	have	dobj	3	1	0	0	0
8163271003CF	1	14	3	I	PRP	2	speaking	dobj	3	1	0	0	0
8163271003CF	1	15	16	them	PRP	15	accept	dobj	3	1	0	0	0
8163271004CF	1	2	8	individuals	NNS	7	provide	dobj	3	1	0	0	0
8163271004CF	1	4	14	yourself	PRP	13	relaxe	dobj	3	1	0	0	0
8163271004CF	2	4	26	you	PRP	24	offer	dobj	3	1	0	0	0
8163271004CF	3	6	9	quality	NN	6	improving	dobj	3	1	0	0	0
8163271004CF	4	6	20	days	NNS	16	see	dobj	3	1	0	0	0
8163271004CF	2	7	7	opportunities	NNS	5	give	dobj	3	1	0	0	0
8163271004CF	2	7	11	people	NNS	9	know	dobj	3	1	0	0	0
8163271004CF	2	8	5	tea	NN	3	have	dobj	3	1	0	0	0
8163271004CF	2	9	7	ties	NNS	5	strengthen	dobj	3	1	0	0	0
8163271004CF	2	10	9	stress	NN	7	relieve	dobj	3	1	0	0	0
8163271004CF	1	11	2	it	PRP	1	Put	dobj	3	1	0	0	0
8163271004CF	1	12	6	lifestyle	NN	5	advanced	dobj	3	1	0	0	0
8163271004CF	3	14	10	pace	NN	7	like	dobj	3	1	0	0	0
8163271005CF	1	1	6	lifestyle	NN	5	choosing	dobj	3	1	0	0	0
8163271005CF	3	1	13	life	NN	10	lead	dobj	3	1	0	0	0
8163271005CF	1	3	8	me	PRP	7	suits	dobj	3	1	0	0	0
8163271005CF	3	4	10	chance	NN	7	offer	dobj	3	1	0	0	0
8163271005CF	1	5	5	part	NN	4	take	dobj	3	1	0	0	0
8163271005CF	3	5	14	circle	NN	11	have	dobj	3	1	0	0	0
8163271005CF	3	6	21	sense	NN	18	gives	dobj	3	1	0	0	0
8163271005CF	3	7	5	life	NN	2	living	dobj	3	1	0	0	0
8163271005CF	2	9	7	time	NN	5	save	dobj	3	1	0	0	0
8163271005CF	1	9	10	myself	PRP	9	relax	dobj	3	1	0	0	0
8163271005CF	3	9	24	shopping	NN	21	seeing	dobj	3	1	0	0	0
8163271005CF	3	10	12	illusion	NN	9	give	dobj	3	1	0	0	0
8163271005CF	1	12	4	more	NN	3	benefit	dobj	3	1	0	0	0
8163271005CF	4	13	36	ability	NN	32	cultivate	dobj	3	1	0	0	0
8163271006CF	3	1	11	scenery	NN	8	enjoyed	dobj	3	1	0	0	0
8163271006CF	1	8	19	trees	NNS	18	see	dobj	3	1	0	0	0
8163271006CF	3	10	9	pressure	NN	6	face	dobj	3	1	0	0	0
8163271006CF	1	12	5	you	PRP	4	push	dobj	3	1	0	0	0
8163271006CF	1	13	4	you	PRP	3	criticize	dobj	3	1	0	0	0
8163271006CF	1	16	6	acquaintance	NN	5	meet	dobj	3	1	0	0	0
8163271006CF	1	16	14	smile	NN	13	definitely	dobj	3	1	0	0	0
8163271006CF	3	16	23	sense	NN	20	gives	dobj	3	1	0	0	0
8163271006CF	2	17	17	body	NN	15	relax	dobj	3	1	0	0	0
8163271006CF	2	17	28	heart	NN	26	relax	dobj	3	1	0	0	0
8163271007CF	2	2	4	statement	NN	2	comes	dobj	3	1	0	0	0
8163271007CF	2	2	8	choice	NN	6	explain	dobj	3	1	0	0	0
8163271007CF	3	3	9	care	NN	6	acquire	dobj	3	1	0	0	0
8163271007CF	2	5	16	disease	NN	14	mistaken	dobj	3	1	0	0	0
8163271007CF	1	5	27	residents	NNS	26	frustrates	dobj	3	1	0	0	0
8163271007CF	2	8	9	entertainment	NN	7	enjoy	dobj	3	1	0	0	0
8163271008CF	3	1	8	attention	NN	5	draws	dobj	3	1	0	0	0
8163271008CF	1	1	16	weekends	NNS	15	spend	dobj	3	1	0	0	0
8163271008CF	3	1	23	urbanization	NN	20	live	dobj	3	1	0	0	0
8163271008CF	3	1	41	pace	NN	38	slow	dobj	3	1	0	0	0
8163271008CF	4	3	10	needs	NNS	6	meet	dobj	3	1	0	0	0
8163271008CF	4	4	13	water	NN	9	includes	dobj	3	1	0	0	0
8163271008CF	2	5	18	devices	NNS	16	offering	dobj	3	1	0	0	0
8163271008CF	2	7	20	fire	NN	18	setting	dobj	3	1	0	0	0
8163271008CF	2	7	24	animals	NNS	22	feeding	dobj	3	1	0	0	0
8163271008CF	3	8	7	danger	NN	4	know	dobj	3	1	0	0	0
8163271008CF	1	8	13	us	PRP	12	put	dobj	3	1	0	0	0
8163271008CF	3	9	10	resources	NNS	7	gathers	dobj	3	1	0	0	0
8163271008CF	3	9	16	development	NN	13	meet	dobj	3	1	0	0	0
8163271008CF	2	10	16	pursuit	NN	14	realize	dobj	3	1	0	0	0
8163271008CF	2	12	12	life	NN	10	lead	dobj	3	1	0	0	0
8163271008CF	3	14	4	life	NN	1	pace	dobj	3	1	0	0	0
8163271008CF	2	14	16	holiday	NN	14	enjoy	dobj	3	1	0	0	0
8163271009CF	2	1	8	life	NN	6	prefer	dobj	3	1	0	0	0
8163271009CF	3	3	8	zones	NNS	5	planning	dobj	3	1	0	0	0
8163271009CF	3	4	15	idea	NN	12	have	dobj	3	1	0	0	0
8163271009CF	2	5	4	facilities	NNS	2	boasts	dobj	3	1	0	0	0
8163271009CF	5	7	12	time	NN	7	have	dobj	3	1	0	0	0
8163271009CF	2	11	8	people	NNS	6	houses	dobj	3	1	0	0	0
8163271009CF	1	12	18	me	PRP	17	enable	dobj	3	1	0	0	0
8163271009CF	1	12	21	more	NN	20	learn	dobj	3	1	0	0	0
8163271009CF	2	12	28	horizen	NN	26	broaden	dobj	3	1	0	0	0
8163271009CF	5	13	11	facilities	NNS	6	zone	dobj	3	1	0	0	0
8163271009CF	3	13	24	reason	NN	21	compose	dobj	3	1	0	0	0
8163271009CF	2	13	29	life	NN	27	prefer	dobj	3	1	0	0	0
8163271010CF	5	2	17	life	NN	12	enjoy	dobj	3	1	0	0	0
8163271010CF	1	2	28	themselves	PRP	27	entertain	dobj	3	1	0	0	0
8163271010CF	3	4	20	burden	NN	17	take	dobj	3	1	0	0	0
8163271010CF	2	6	6	choice	NN	4	make	dobj	3	1	0	0	0
8163271010CF	3	8	12	role	NN	9	plays	dobj	3	1	0	0	0
8163271010CF	1	10	21	harm	NN	20	cause	dobj	3	1	0	0	0
8163271010CF	2	11	8	advantage	NN	6	take	dobj	3	1	0	0	0
8163271010CF	2	13	15	lot	NN	13	desire	dobj	3	1	0	0	0
8163271010CF	3	16	11	pace	NN	8	share	dobj	3	1	0	0	0
8163271010CF	2	17	13	convenience	NN	11	enjoy	dobj	3	1	0	0	0
8163271011CF	3	1	8	hometown	NN	5	leaving	dobj	3	1	0	0	0
8163271011CF	2	1	17	latter	NN	15	prefer	dobj	3	1	0	0	0
8163271011CF	2	3	3	lives	NNS	1	Comparing	dobj	3	1	0	0	0
8163271011CF	3	3	18	lifestyle	NN	15	influences	dobj	3	1	0	0	0
8163271011CF	2	4	10	appeals	NNS	8	marvellous	dobj	3	1	0	0	0
8163271011CF	1	5	18	people	NNS	17	inspire	dobj	3	1	0	0	0
8163271011CF	2	5	28	hardship	NN	26	enjoy	dobj	3	1	0	0	0
8163271011CF	1	7	9	one	CD	8	put	dobj	3	1	0	0	0
8163271011CF	1	8	5	one	CD	4	transport	dobj	3	1	0	0	0
8163271011CF	3	12	8	choice	NN	5	absolutely	dobj	3	1	0	0	0
8163271012CM	2	1	3	question	NN	1	Nowadays	dobj	3	1	0	0	0
8163271012CM	1	5	4	anywhere	NN	3	go	dobj	3	1	0	0	0
8163271012CM	2	5	15	place	NN	13	find	dobj	3	1	0	0	0
8163271012CM	1	5	18	fun	NN	17	have	dobj	3	1	0	0	0
8163271012CM	1	6	12	it	PRP	11	need	dobj	3	1	0	0	0
8163271012CM	1	11	8	people	NNS	7	.	dobj	3	1	0	0	0
8163271012CM	11	11	21	center	NN	10	keep	dobj	3	1	0	0	0
8163271012CM	1	13	4	you	PRP	3	provide	dobj	3	1	0	0	0
8163271012CM	3	14	14	ambition	NN	11	destroy	dobj	3	1	0	0	0
8163271012CM	2	14	18	threat	NN	16	poses	dobj	3	1	0	0	0
8163271012CM	4	15	9	mood	NN	5	give	dobj	3	1	0	0	0
8163271012CM	1	16	6	you	PRP	5	provide	dobj	3	1	0	0	0
8163271013CM	2	1	8	childhood	NN	6	spent	dobj	3	1	0	0	0
8163271013CM	3	1	17	days	NNS	14	miss	dobj	3	1	0	0	0
8163271013CM	2	2	6	benefits	NNS	4	has	dobj	3	1	0	0	0
8163271013CM	1	2	9	everything	NN	8	making	dobj	3	1	0	0	0
8163271013CM	4	3	6	necessities	NNS	2	buy	dobj	3	1	0	0	0
8163271013CM	1	3	21	us	PRP	20	take	dobj	3	1	0	0	0
8163271013CM	1	3	24	we	PRP	23	everywhere	dobj	3	1	0	0	0
8163271013CM	1	5	3	question	NN	2	do	dobj	3	1	0	0	0
8163271013CM	3	5	11	joy	NN	8	outweighs	dobj	3	1	0	0	0
8163271013CM	2	5	15	life	NN	13	living	dobj	3	1	0	0	0
8163271013CM	2	6	5	childhood	NN	3	appreciate	dobj	3	1	0	0	0
8163271013CM	2	9	5	soil	NN	3	touch	dobj	3	1	0	0	0
8163271013CM	2	9	9	heart	NN	7	feel	dobj	3	1	0	0	0
8163271013CM	2	9	17	stars	NNS	15	observe	dobj	3	1	0	0	0
8163271013CM	2	10	33	most	NN	31	matters	dobj	3	1	0	0	0
8163271013CM	3	11	23	life	NN	20	taste	dobj	3	1	0	0	0
8163271013CM	2	11	28	footprints	NNS	26	making	dobj	3	1	0	0	0
8163271013CM	1	11	31	my	PRP$	30	indicate	dobj	3	1	0	0	0
8163271014CF	2	3	15	convenience	NN	13	brings	dobj	3	1	0	0	0
8163271014CF	5	4	8	devices	NNS	3	enjoy	dobj	3	1	0	0	0
8163271014CF	3	6	14	demands	NNS	11	meet	dobj	3	1	0	0	0
8163271014CF	1	8	6	us	PRP	5	provides	dobj	3	1	0	0	0
8163271014CF	2	9	34	friends	NNS	32	make	dobj	3	1	0	0	0
8163271014CF	2	9	38	skills	NNS	36	practise	dobj	3	1	0	0	0
8163271014CF	3	10	16	conditions	NNS	13	enjoy	dobj	3	1	0	0	0
8163271014CF	2	11	6	embarrassment	NN	4	face	dobj	3	1	0	0	0
8163271014CF	3	11	11	aid	NN	8	having	dobj	3	1	0	0	0
8163271014CF	3	12	7	landscapes	NNS	4	means	dobj	3	1	0	0	0
8163271014CF	3	12	16	visit	NN	13	pay	dobj	3	1	0	0	0
8163271015CF	3	1	7	process	NN	4	seen	dobj	3	1	0	0	0
8163271015CF	2	2	8	bunch	NN	6	has	dobj	3	1	0	0	0
8163271015CF	3	2	17	life	NN	14	leading	dobj	3	1	0	0	0
8163271015CF	1	3	5	people	NNS	4	benefits	dobj	3	1	0	0	0
8163271015CF	3	4	5	access	NN	2	having	dobj	3	1	0	0	0
8163271015CF	2	4	12	air	NN	10	enjoy	dobj	3	1	0	0	0
8163271015CF	4	4	26	health	NN	22	maintain	dobj	3	1	0	0	0
8163271015CF	1	5	26	most	NN	25	spend	dobj	3	1	0	0	0
8163271015CF	3	5	34	quality	NN	31	improving	dobj	3	1	0	0	0
8163271015CF	30	5	47	tasks	NNS	17	focus	dobj	3	1	0	0	0
8163271015CF	2	7	15	products	NNS	13	buy	dobj	3	1	0	0	0
8163271015CF	1	7	18	working	NN	17	eating	dobj	3	1	0	0	0
8163271015CF	2	8	22	education	NN	20	obtain	dobj	3	1	0	0	0
8163271015CF	1	10	9	that	NN	8	overweighs	dobj	3	1	0	0	0
8163275001CF	2	1	11	children	NNS	9	seen	dobj	3	1	0	0	0
8163275001CF	3	1	20	instruments	NNS	17	learn	dobj	3	1	0	0	0
8163275001CF	12	4	28	time	NN	16	gained	dobj	3	1	0	0	0
8163275001CF	1	5	9	it	PRP	8	loved	dobj	3	1	0	0	0
8163275001CF	3	5	29	instrument	NN	26	play	dobj	3	1	0	0	0
8163275001CF	3	6	6	interests	NNS	3	has	dobj	3	1	0	0	0
8163275001CF	1	7	4	children	NNS	3	know	dobj	3	1	0	0	0
8163275001CF	2	7	9	piano	NN	7	playing	dobj	3	1	0	0	0
8163275001CF	3	7	19	painting	NN	16	love	dobj	3	1	0	0	0
8163275001CF	2	8	4	right	NN	2	has	dobj	3	1	0	0	0
8163275001CF	1	8	7	themself	NN	6	amuse	dobj	3	1	0	0	0
8163275001CF	1	8	10	things	NNS	9	doing	dobj	3	1	0	0	0
8163275001CF	1	8	23	anything	NN	22	do	dobj	3	1	0	0	0
8163275001CF	3	9	5	instrument	NN	2	play	dobj	3	1	0	0	0
8163275001CF	2	10	5	gift	NN	3	has	dobj	3	1	0	0	0
8163275001CF	2	10	9	instrument	NN	7	playing	dobj	3	1	0	0	0
8163275001CF	2	10	16	lot	NN	14	spend	dobj	3	1	0	0	0
8163275001CF	2	10	23	level	NN	21	reach	dobj	3	1	0	0	0
8163275001CF	2	11	10	skill	NN	8	acquire	dobj	3	1	0	0	0
8163275001CF	3	11	15	melody	NN	12	playing	dobj	3	1	0	0	0
8163275001CF	1	12	7	something	NN	6	do	dobj	3	1	0	0	0
8163275001CF	3	13	10	instrument	NN	7	play	dobj	3	1	0	0	0
8163275001CF	1	13	13	joy	NN	12	bring	dobj	3	1	0	0	0
8163275001CF	1	14	10	them	PRP	9	achieve	dobj	3	1	0	0	0
8163275001CF	2	15	22	thing	NN	20	learn	dobj	3	1	0	0	0
8163275001CF	1	15	32	things	NNS	31	do	dobj	3	1	0	0	0
8163275002CF	1	1	16	children	NNS	15	cultivate	dobj	3	1	0	0	0
8163275002CF	3	2	13	instrument	NN	10	play	dobj	3	1	0	0	0
8163275002CF	1	4	8	understandings	NNS	7	lack	dobj	3	1	0	0	0
8163275002CF	1	4	35	nothing	NN	34	obtaining	dobj	3	1	0	0	0
8163275002CF	2	6	11	life	NN	9	enjoyed	dobj	3	1	0	0	0
8163275002CF	2	6	22	fact	NN	20	neglect	dobj	3	1	0	0	0
8163275002CF	1	7	14	access	NN	13	get	dobj	3	1	0	0	0
8163275002CF	3	7	19	instrument	NN	16	learn	dobj	3	1	0	0	0
8163275002CF	3	8	9	instrument	NN	6	learning	dobj	3	1	0	0	0
8163275002CF	1	8	14	people	NNS	13	benefiting	dobj	3	1	0	0	0
8163275002CF	2	10	12	course	NN	10	accept	dobj	3	1	0	0	0
8163275002CF	2	10	17	interests	NNS	15	have	dobj	3	1	0	0	0
8163275003CF	2	1	18	attention	NN	16	paying	dobj	3	1	0	0	0
8163275003CF	3	2	4	instrument	NN	1	Playing	dobj	3	1	0	0	0
8163275003CF	3	3	20	instrument	NN	17	play	dobj	3	1	0	0	0
8163275003CF	2	4	9	appreciation	NN	7	facilitates	dobj	3	1	0	0	0
8163275003CF	5	5	10	instrument	NN	5	play	dobj	3	1	0	0	0
8163275003CF	3	5	30	understanding	NN	27	bear	dobj	3	1	0	0	0
8163275003CF	2	6	4	instrument	NN	2	playing	dobj	3	1	0	0	0
8163275003CF	2	6	9	mood	NN	7	control	dobj	3	1	0	0	0
8163275003CF	2	7	12	instruments	NNS	10	playing	dobj	3	1	0	0	0
8163275003CF	3	7	20	feelings	NNS	17	vent	dobj	3	1	0	0	0
8163275003CF	1	8	9	you	PRP	8	brings	dobj	3	1	0	0	0
8163275003CF	3	10	15	instrument	NN	12	play	dobj	3	1	0	0	0
8163275003CF	3	10	21	song	NN	18	use	dobj	3	1	0	0	0
8163275003CF	1	10	24	everyone	NN	23	cheer	dobj	3	1	0	0	0
8163275003CF	1	11	3	this	NN	2	living	dobj	3	1	0	0	0
8163275003CF	2	11	8	party	NN	6	paying	dobj	3	1	0	0	0
8163275003CF	3	12	5	benefits	NNS	2	sum	dobj	3	1	0	0	0
8163275003CF	3	12	12	instrument	NN	9	play	dobj	3	1	0	0	0
8163275003CF	3	13	12	instrument	NN	9	play	dobj	3	1	0	0	0
8163275004CM	3	1	6	instrument	NN	3	learn	dobj	3	1	0	0	0
8163275004CM	1	2	22	merit	NN	21	brings	dobj	3	1	0	0	0
8163275004CM	4	3	13	technique	NN	9	learn	dobj	3	1	0	0	0
8163275004CM	1	4	11	people	NNS	10	move	dobj	3	1	0	0	0
8163275004CM	3	6	5	part	NN	2	touches	dobj	3	1	0	0	0
8163275004CM	2	7	11	technique	NN	9	leaning	dobj	3	1	0	0	0
8163275004CM	3	7	25	merit	NN	22	nutures	dobj	3	1	0	0	0
8163275004CM	1	7	29	patience	NN	28	needs	dobj	3	1	0	0	0
8163275004CM	3	9	15	instrument	NN	12	learning	dobj	3	1	0	0	0
8163275004CM	1	9	21	back	NN	20	goes	dobj	3	1	0	0	0
8163275004CM	1	11	10	band	NN	9	open	dobj	3	1	0	0	0
8163275004CM	1	12	6	music	NN	5	need	dobj	3	1	0	0	0
8163275004CM	2	13	3	band	NN	1	Joining	dobj	3	1	0	0	0
8163275004CM	1	13	5	happiness	NN	4	brings	dobj	3	1	0	0	0
8163275004CM	1	13	9	kids	NNS	8	helps	dobj	3	1	0	0	0
8163275004CM	2	13	13	people	NNS	11	learn	dobj	3	1	0	0	0
8163275005CF	3	1	15	instrument	NN	12	play	dobj	3	1	0	0	0
8163275005CF	2	1	27	kind	NN	25	command	dobj	3	1	0	0	0
8163275005CF	2	2	7	lot	NN	5	get	dobj	3	1	0	0	0
8163275005CF	3	2	12	instrument	NN	9	learning	dobj	3	1	0	0	0
8163275005CF	3	2	27	instrument	NN	24	play	dobj	3	1	0	0	0
8163275005CF	3	3	8	role	NN	5	play	dobj	3	1	0	0	0
8163275005CF	2	3	15	instruments	NNS	13	learning	dobj	3	1	0	0	0
8163275005CF	2	4	4	piano	NN	2	playing	dobj	3	1	0	0	0
8163275005CF	2	5	16	skill	NN	14	practice	dobj	3	1	0	0	0
8163275005CF	2	7	9	instruments	NNS	7	learning	dobj	3	1	0	0	0
8163275005CF	3	8	8	cooperation	NN	5	requires	dobj	3	1	0	0	0
8163275005CF	2	8	16	talent	NN	14	hands	dobj	3	1	0	0	0
8163275005CF	2	8	20	capability	NN	18	appreciating	dobj	3	1	0	0	0
8163275005CF	3	9	12	command	NN	9	have	dobj	3	1	0	0	0
8163275005CF	2	11	7	characteristics	NNS	5	have	dobj	3	1	0	0	0
8163275005CF	3	11	15	instrument	NN	12	learning	dobj	3	1	0	0	0
8163275005CF	1	15	8	music	NN	7	learn	dobj	3	1	0	0	0
8163275005CF	3	16	11	instrument	NN	8	play	dobj	3	1	0	0	0
8163275005CF	3	16	27	instrument	NN	24	play	dobj	3	1	0	0	0
8163275006CF	4	2	22	sense	NN	18	cultivate	dobj	3	1	0	0	0
8163275006CF	3	3	11	instrument	NN	8	play	dobj	3	1	0	0	0
8163275006CF	4	4	7	field	NN	3	has	dobj	3	1	0	0	0
8163275006CF	2	4	20	interest	NN	18	have	dobj	3	1	0	0	0
8163275006CF	2	5	11	skill	NN	9	acquire	dobj	3	1	0	0	0
8163275006CF	2	5	26	try	NN	24	have	dobj	3	1	0	0	0
8163275006CF	2	6	7	instrument	NN	5	learning	dobj	3	1	0	0	0
8163275006CF	2	6	13	degree	NN	11	get	dobj	3	1	0	0	0
8163275006CF	1	6	20	music	NN	19	approaching	dobj	3	1	0	0	0
8163275006CF	2	6	24	benefits	NNS	22	bring	dobj	3	1	0	0	0
8163275006CF	1	7	21	beauty	NN	20	find	dobj	3	1	0	0	0
8163275006CF	4	8	8	sense	NN	4	cultivate	dobj	3	1	0	0	0
8163275006CF	3	8	17	life	NN	14	view	dobj	3	1	0	0	0
8163275006CF	2	9	4	beauty	NN	2	realising	dobj	3	1	0	0	0
8163275006CF	3	10	7	pressure	NN	4	release	dobj	3	1	0	0	0
8163275006CF	1	12	15	friends	NNS	14	make	dobj	3	1	0	0	0
8163275006CF	3	13	5	power	NN	2	has	dobj	3	1	0	0	0
8163275006CF	2	13	9	atmosphere	NN	7	creating	dobj	3	1	0	0	0
8163275006CF	1	13	12	people	NNS	11	connecting	dobj	3	1	0	0	0
8163275006CF	1	14	14	resonance	NN	13	arose	dobj	3	1	0	0	0
8163275007CM	3	1	7	instrument	NN	4	play	dobj	3	1	0	0	0
8163275007CM	1	1	19	student	NN	18	encourage	dobj	3	1	0	0	0
8163275007CM	1	1	26	them	PRP	25	require	dobj	3	1	0	0	0
8163275007CM	3	2	7	instrument	NN	4	playing	dobj	3	1	0	0	0
8163275007CM	1	2	10	students	NNS	9	help	dobj	3	1	0	0	0
8163275007CM	2	2	14	temper	NN	12	manage	dobj	3	1	0	0	0
8163275007CM	3	3	20	classes	NNS	17	do	dobj	3	1	0	0	0
8163275007CM	1	3	33	them	PRP	32	bring	dobj	3	1	0	0	0
8163275007CM	3	4	11	territory	NN	8	protects	dobj	3	1	0	0	0
8163275007CM	4	5	12	time	NN	8	have	dobj	3	1	0	0	0
8163275007CM	3	6	7	instrument	NN	4	play	dobj	3	1	0	0	0
8163275007CM	3	6	15	time	NN	12	have	dobj	3	1	0	0	0
8163275007CM	2	8	19	participation	NN	17	involve	dobj	3	1	0	0	0
8163275007CM	2	9	5	rights	NNS	3	have	dobj	3	1	0	0	0
8163275007CM	2	9	9	courses	NNS	7	choose	dobj	3	1	0	0	0
8163275007CM	1	9	19	those	NN	18	force	dobj	3	1	0	0	0
8163275007CM	1	9	24	music	NN	23	like	dobj	3	1	0	0	0
8163275007CM	3	9	29	instrument	NN	26	learn	dobj	3	1	0	0	0
8163275007CM	3	10	13	instrument	NN	10	play	dobj	3	1	0	0	0
8163275007CM	3	10	18	instrument	NN	15	learning	dobj	3	1	0	0	0
8163275008CM	3	2	19	instrument	NN	16	play	dobj	3	1	0	0	0
8163275008CM	1	3	15	command	NN	14	take	dobj	3	1	0	0	0
8163275008CM	2	4	9	skills	NNS	7	have	dobj	3	1	0	0	0
8163275008CM	3	8	6	choice	NN	3	have	dobj	3	1	0	0	0
8163275008CM	3	11	9	instruments	NNS	6	practise	dobj	3	1	0	0	0
8163275008CM	3	12	16	instrument	NN	13	play	dobj	3	1	0	0	0
8163275008CM	3	13	12	environment	NN	9	considering	dobj	3	1	0	0	0
8163275009CF	1	1	3	music	NN	2	love	dobj	3	1	0	0	0
8163275009CF	3	2	12	episodes	NNS	9	listen	dobj	3	1	0	0	0
8163275009CF	1	2	20	me	PRP	19	asked	dobj	3	1	0	0	0
8163275009CF	1	2	26	piano	NN	25	learn	dobj	3	1	0	0	0
8163275009CF	2	3	20	hands	NNS	18	hitted	dobj	3	1	0	0	0
8163275009CF	1	4	7	music	NN	6	hated	dobj	3	1	0	0	0
8163275009CF	2	4	18	piano	NN	16	play	dobj	3	1	0	0	0
8163275009CF	1	5	8	it	PRP	7	need	dobj	3	1	0	0	0
8163275009CF	1	5	13	it	PRP	12	leave	dobj	3	1	0	0	0
8163275009CF	1	6	8	I	PRP	7	practicing	dobj	3	1	0	0	0
8163275009CF	1	6	14	it	PRP	13	give	dobj	3	1	0	0	0
8163275009CF	3	7	17	instrument	NN	14	play	dobj	3	1	0	0	0
8163275009CF	3	8	18	instrument	NN	15	play	dobj	3	1	0	0	0
8163275009CF	1	10	5	her	PRP	4	asked	dobj	3	1	0	0	0
8163275009CF	1	10	8	violin	NN	7	learn	dobj	3	1	0	0	0
8163275009CF	5	11	10	students	NNS	5	catch	dobj	3	1	0	0	0
8163275009CF	1	12	4	it	PRP	3	gived	dobj	3	1	0	0	0
8163275009CF	1	12	8	hand-crafting	NN	7	took	dobj	3	1	0	0	0
8163275009CF	2	13	6	talent	NN	4	has	dobj	3	1	0	0	0
8163275009CF	2	14	7	people	NNS	5	knew	dobj	3	1	0	0	0
8163275009CF	1	14	10	music	NN	9	loved	dobj	3	1	0	0	0
8163275009CF	2	14	16	intrests	NNS	14	losing	dobj	3	1	0	0	0
8163275009CF	1	15	11	them	PRP	10	leave	dobj	3	1	0	0	0
8163275009CF	1	15	15	instruments	NNS	14	learning	dobj	3	1	0	0	0
8163275009CF	3	16	19	instrument	NN	16	play	dobj	3	1	0	0	0
8163275010CF	2	1	8	children	NNS	6	send	dobj	3	1	0	0	0
8163275010CF	3	1	14	instrument	NN	11	play	dobj	3	1	0	0	0
8163275010CF	1	2	3	it	PRP	2	regard	dobj	3	1	0	0	0
8163275010CF	3	2	15	taste	NN	12	cultivate	dobj	3	1	0	0	0
8163275010CF	2	2	19	quality	NN	17	improve	dobj	3	1	0	0	0
8163275010CF	3	4	7	instrument	NN	4	play	dobj	3	1	0	0	0
8163275010CF	3	6	8	amount	NN	5	pay	dobj	3	1	0	0	0
8163275010CF	1	6	15	it	PRP	14	play	dobj	3	1	0	0	0
8163275010CF	2	7	7	piano	NN	5	play	dobj	3	1	0	0	0
8163275010CF	4	7	15	more	NN	11	costs	dobj	3	1	0	0	0
8163275010CF	1	8	7	it	PRP	6	afford	dobj	3	1	0	0	0
8163275010CF	2	9	6	talent	NN	4	has	dobj	3	1	0	0	0
8163275010CF	3	9	11	instrument	NN	8	play	dobj	3	1	0	0	0
8163275010CF	2	11	12	confidence	NN	10	hurt	dobj	3	1	0	0	0
8163275010CF	2	12	6	interest	NN	4	lost	dobj	3	1	0	0	0
8163275010CF	3	12	16	instrument	NN	13	play	dobj	3	1	0	0	0
8163275010CF	2	13	11	instrument	NN	9	play	dobj	3	1	0	0	0
8163275010CF	2	14	4	skill	NN	2	mastering	dobj	3	1	0	0	0
8163275010CF	2	14	9	competence	NN	7	increase	dobj	3	1	0	0	0
8163275010CF	3	15	6	things	NNS	3	learn	dobj	3	1	0	0	0
8163275010CF	2	16	7	opinion	NN	5	had	dobj	3	1	0	0	0
8163275010CF	3	16	21	instrument	NN	18	play	dobj	3	1	0	0	0
8163275011CM	2	1	21	comfort	NN	19	seek	dobj	3	1	0	0	0
8163275011CM	1	3	6	interest	NN	5	grow	dobj	3	1	0	0	0
8163275011CM	2	5	6	emotions	NNS	4	arouse	dobj	3	1	0	0	0
8163275011CM	4	5	15	matter	NN	11	find	dobj	3	1	0	0	0
8163275011CM	2	7	9	charm	NN	7	resist	dobj	3	1	0	0	0
8163275011CM	2	7	14	trying	VBG	12	let	dobj	3	1	0	0	0
8163275011CM	1	7	17	music	NN	16	play	dobj	3	1	0	0	0
8163275011CM	2	8	15	violin	NN	13	imagined	dobj	3	1	0	0	0
8163275011CM	3	8	26	number	NN	23	enjoy	dobj	3	1	0	0	0
8163275011CM	3	9	6	instrument	NN	3	play	dobj	3	1	0	0	0
8163275011CM	3	9	13	skill	NN	10	adding	dobj	3	1	0	0	0
8163275011CM	4	10	20	activity	NN	16	take	dobj	3	1	0	0	0
8163275011CM	1	11	6	something	NN	5	learning	dobj	3	1	0	0	0
8163275011CM	3	12	3	matters	NNS	6	is	dobj	3	1	0	0	0
8163275011CM	3	13	12	soul	NN	9	refresh	dobj	3	1	0	0	0
8163275011CM	1	13	19	music	NN	18	have	dobj	3	1	0	0	0
8163275011CM	3	14	11	instrument	NN	8	play	dobj	3	1	0	0	0
8163275011CM	2	15	4	little	NN	2	costs	dobj	3	1	0	0	0
8163275011CM	2	15	8	lot	NN	6	benefits	dobj	3	1	0	0	0
8163275012CM	2	1	8	life	NN	6	bear	dobj	3	1	0	0	0
8163275012CM	2	1	17	life	NN	15	bear	dobj	3	1	0	0	0
8163275012CM	2	3	8	music	NN	6	enjoy	dobj	3	1	0	0	0
8163275012CM	3	4	12	instrument	NN	9	play	dobj	3	1	0	0	0
8163275012CM	4	5	7	instrument	NN	3	has	dobj	3	1	0	0	0
8163275012CM	1	5	11	flutes	NNS	10	have	dobj	3	1	0	0	0
8163275012CM	1	5	14	Xiao	NNP	13	have	dobj	3	1	0	0	0
8163275012CM	1	5	18	Guzheng	NNP	17	mention	dobj	3	1	0	0	0
8163275012CM	3	6	16	instrument	NN	13	learn	dobj	3	1	0	0	0
8163275012CM	1	6	20	music	NN	19	appreciate	dobj	3	1	0	0	0
8163275012CM	1	6	23	himself	PRP	22	enjoy	dobj	3	1	0	0	0
8163275012CM	4	8	2	kind	NN	6	favor	dobj	3	1	0	0	0
8163275012CM	3	8	12	instrument	NN	9	find	dobj	3	1	0	0	0
8163275012CM	2	9	6	journey	NN	4	state	dobj	3	1	0	0	0
8163275012CM	1	10	9	harronica	NN	8	learn	dobj	3	1	0	0	0
8163275012CM	1	11	3	food	NN	2	need	dobj	3	1	0	0	0
8163275012CM	1	11	16	music	NN	15	need	dobj	3	1	0	0	0
8163275012CM	3	12	9	instrument	NN	6	play	dobj	3	1	0	0	0
8163275013CF	4	1	7	markets	NNS	3	walk	dobj	3	1	0	0	0
8163275013CF	1	1	19	piano	NN	18	playing	dobj	3	1	0	0	0
8163275013CF	3	2	13	instrument	NN	10	learn	dobj	3	1	0	0	0
8163275013CF	3	2	24	instrument	NN	21	play	dobj	3	1	0	0	0
8163275013CF	1	3	3	it	PRP	2	wearing	dobj	3	1	0	0	0
8163275013CF	2	3	7	appreciation	NN	5	enhance	dobj	3	1	0	0	0
8163275013CF	1	3	12	us	PRP	11	help	dobj	3	1	0	0	0
8163275013CF	2	3	16	emotion	NN	14	show	dobj	3	1	0	0	0
8163275013CF	3	5	10	instrument	NN	7	learn	dobj	3	1	0	0	0
8163275013CF	3	6	7	instrument	NN	4	learn	dobj	3	1	0	0	0
8163275013CF	1	7	10	drums	NNS	9	play	dobj	3	1	0	0	0
8163275013CF	2	7	19	pipes	NNS	17	play	dobj	3	1	0	0	0
8163275013CF	1	7	23	him	PRP	22	offer	dobj	3	1	0	0	0
8163275013CF	3	8	13	mind	NN	10	cultivating	dobj	3	1	0	0	0
8163275013CF	3	9	11	instrument	NN	8	learn	dobj	3	1	0	0	0
8163275013CF	2	10	13	efforts	NNS	11	devote	dobj	3	1	0	0	0
8163275013CF	2	11	7	mathametician	NN	5	make	dobj	3	1	0	0	0
8163275013CF	2	11	10	versatile	NN	8	become	dobj	3	1	0	0	0
8163275013CF	1	11	13	him	PRP	12	distract	dobj	3	1	0	0	0
8163275013CF	3	12	11	instrument	NN	8	learning	dobj	3	1	0	0	0
8163275013CF	1	12	16	it	PRP	15	learn	dobj	3	1	0	0	0
8163275014CM	2	2	16	debate	NN	14	triggered	dobj	3	1	0	0	0
8163275014CM	1	3	3	it	PRP	2	consider	dobj	3	1	0	0	0
8163275014CM	1	5	10	this	NN	9	doing	dobj	3	1	0	0	0
8163275014CM	2	8	6	stave	NN	4	understand	dobj	3	1	0	0	0
8163275014CM	2	9	3	stave	NN	1	Facing	dobj	3	1	0	0	0
8163275014CM	2	9	10	rhythm	NN	8	know	dobj	3	1	0	0	0
8163275014CM	1	10	7	this	NN	6	learn	dobj	3	1	0	0	0
8163275014CM	1	11	9	them	PRP	8	force	dobj	3	1	0	0	0
8163275014CM	3	11	16	instrument	NN	13	play	dobj	3	1	0	0	0
8163275014CM	2	12	8	pay	NN	6	afford	dobj	3	1	0	0	0
8163275014CM	1	14	7	problem	NN	6	have	dobj	3	1	0	0	0
8163275014CM	2	14	10	life	NN	8	sustaining	dobj	3	1	0	0	0
8163275014CM	3	14	18	instrument	NN	15	buying	dobj	3	1	0	0	0
8163275014CM	2	15	15	ability	NN	13	have	dobj	3	1	0	0	0
8163275014CM	2	16	3	Peng	NNP	1	Take	dobj	3	1	0	0	0
8163275014CM	2	16	14	role	NN	12	plays	dobj	3	1	0	0	0
8163275014CM	1	18	5	them	PRP	4	force	dobj	3	1	0	0	0
8163275014CM	3	19	12	instrument	NN	9	play	dobj	3	1	0	0	0
8163275015CF	1	2	6	life	NN	5	goes	dobj	3	1	0	0	0
8163275015CF	2	3	7	children	NNS	5	like	dobj	3	1	0	0	0
8163275015CF	3	3	14	instrument	NN	11	play	dobj	3	1	0	0	0
8163275015CF	2	3	22	beauty	NN	20	appreciating	dobj	3	1	0	0	0
8163275015CF	2	3	29	children	NNS	27	equipping	dobj	3	1	0	0	0
8163275015CF	3	5	7	instrument	NN	4	playing	dobj	3	1	0	0	0
8163275015CF	1	5	15	music	NN	14	appreciating	dobj	3	1	0	0	0
8163275015CF	1	6	5	themselves	PRP	4	indulge	dobj	3	1	0	0	0
8163275015CF	2	7	8	intrument	NN	6	learning	dobj	3	1	0	0	0
8163275015CF	2	8	6	children	NNS	4	want	dobj	3	1	0	0	0
8163275015CF	2	8	10	hobby	NN	8	develop	dobj	3	1	0	0	0
8163275015CF	1	11	18	him	PRP	17	forcing	dobj	3	1	0	0	0
8163275015CF	3	11	29	time	NN	26	ruin	dobj	3	1	0	0	0
8163275015CF	3	11	38	abilities	NNS	35	improve	dobj	3	1	0	0	0
2001273001m	4	1	6	weekend	NN	2	had	dobj	1	2	0	1	0
2001273001m	2	3	4	weekend	NN	2	had	dobj	1	2	0	1	0
2001273001m	1	5	7	breakfast	NN	6	ate	dobj	1	2	0	1	0
2001273001m	2	6	4	film	NN	2	saw	dobj	1	2	0	1	0
2001273001m	2	8	4	lunch	NN	2	had	dobj	1	2	0	1	0
2001273001m	1	9	7	TV	NN	6	watched	dobj	1	2	0	1	0
2001273001m	1	12	4	them	PRP	3	like	dobj	1	2	0	1	0
2001273001m	3	13	5	cake	NN	2	ate	dobj	1	2	0	1	0
2001273002m	2	1	7	trip	NN	5	take	dobj	1	2	0	1	0
2001273002m	2	4	11	seafoods	NNS	9	ate	dobj	1	2	0	1	0
2001273002m	2	7	7	trip	NN	5	finish	dobj	1	2	0	1	0
2001273003f	1	2	7	homework	NN	6	do	dobj	1	2	0	1	0
2001273003f	1	4	8	homework	NN	7	do	dobj	1	2	0	1	0
2001273003f	3	5	8	lesson	NN	5	have	dobj	1	2	0	1	0
2001273003f	3	7	8	lesson	NN	5	have	dobj	1	2	0	1	0
2001273004f	3	1	5	festival	NN	2	have	dobj	1	2	0	1	0
2001273004f	2	3	4	books	NNS	2	has	dobj	1	2	0	1	0
2001273004f	3	5	5	book	NN	2	buy	dobj	1	2	0	1	0
2001273004f	2	6	10	food	NN	8	buy	dobj	1	2	0	1	0
[truncated: 3,583 more rows]

## Sheet: nsubj
Text	Absolute DD	Sentence Number	Word Order	Word	POS	Governor Order	Governor	Dependency Relation Type	Level	Genre	Genre1	Genre2	Genre3
2001271001f	1	1	1	I	PRP	2	have	nsubj	1	1	0	0	0
2001271001f	1	2	1	I	PRP	2	like	nsubj	1	1	0	0	0
2001271001f	1	3	1	I	PRP	2	live	nsubj	1	1	0	0	0
2001271001f	1	4	3	grandparents	NNS	4	are	nsubj	1	1	0	0	0
2001271001f	2	5	1	They	PRP	3	live	nsubj	1	1	0	0	0
2001271001f	1	6	1	City	NNP	2	have	nsubj	1	1	0	0	0
2001271001f	1	7	1	They	PRP	2	have	nsubj	1	1	0	0	0
2001271001f	2	8	2	I	PRP	4	study	nsubj	1	1	0	0	0
2001271001f	1	9	3	their	PRP$	4	free	nsubj	1	1	0	0	0
2001271001f	1	10	4	people	NNS	5	live	nsubj	1	1	0	0	0
2001271001f	3	12	2	I	PRP	5	like	nsubj	1	1	0	0	0
2001271001f	1	13	7	body	NN	8	play	nsubj	1	1	0	0	0
2001271001f	3	13	12	I	PRP	15	study	nsubj	1	1	0	0	0
2001271001f	1	14	1	I	PRP	2	like	nsubj	1	1	0	0	0
2001271002m	1	1	3	life	NN	4	is	nsubj	1	1	0	0	0
2001271002m	2	1	10	problems	NNS	8	are	nsubj	1	1	0	0	0
2001271002m	1	3	2	sky	NN	3	is	nsubj	1	1	0	0	0
2001271002m	1	4	5	life	NN	6	is	nsubj	1	1	0	0	0
2001271002m	1	5	4	life	NN	5	is	nsubj	1	1	0	0	0
2001271002m	1	6	3	people	NNS	4	wanted	nsubj	1	1	0	0	0
2001271002m	1	7	1	I	PRP	2	like	nsubj	1	1	0	0	0
2001271002m	1	7	8	I	PRP	9	feel	nsubj	1	1	0	0	0
2001271002m	1	8	1	I	PRP	2	need	nsubj	1	1	0	0	0
2001271002m	1	9	1	It	PRP	2	's	nsubj	1	1	0	0	0
2001271002m	1	9	10	life	NN	11	is	nsubj	1	1	0	0	0
2001271003m	1	1	3	you	PRP	4	like	nsubj	1	1	0	0	0
2001271003m	1	3	2	you	PRP	3	ask	nsubj	1	1	0	0	0
2001271003m	1	3	7	you	PRP	8	like	nsubj	1	1	0	0	0
2001271003m	1	4	1	I	PRP	2	think	nsubj	1	1	0	0	0
2001271003m	1	4	3	countryside	NN	4	is	nsubj	1	1	0	0	0
2001271003m	1	5	1	I	PRP	2	think	nsubj	1	1	0	0	0
2001271003m	1	5	3	countryside	NN	4	is	nsubj	1	1	0	0	0
2001271003m	2	5	8	I	PRP	10	go	nsubj	1	1	0	0	0
2001271003m	1	6	1	It	PRP	2	's	nsubj	1	1	0	0	0
2001271003m	1	7	2	cityside	NN	3	is	nsubj	1	1	0	0	0
2001271003m	1	8	1	It	PRP	2	's	nsubj	1	1	0	0	0
2001271003m	2	9	1	I	PRP	3	go	nsubj	1	1	0	0	0
2001271003m	2	10	3	I	PRP	5	do	nsubj	1	1	0	0	0
2001271003m	1	12	1	It	PRP	2	's	nsubj	1	1	0	0	0
2001271003m	1	13	6	I	PRP	7	like	nsubj	1	1	0	0	0
2001271004m	1	2	2	name	NN	3	is	nsubj	1	1	0	0	0
2001271004m	1	3	1	I	PRP	2	live	nsubj	1	1	0	0	0
2001271004m	1	4	2	water	NN	3	is	nsubj	1	1	0	0	0
2001271004m	1	5	1	It	PRP	2	looks	nsubj	1	1	0	0	0
2001271004m	3	6	2	I	PRP	5	like	nsubj	1	1	0	0	0
2001271004m	1	7	2	aunt	NN	3	live	nsubj	1	1	0	0	0
2001271004m	1	9	1	It	PRP	2	's	nsubj	1	1	0	0	0
2001271004m	1	10	3	river	NN	4	is	nsubj	1	1	0	0	0
2001271004m	1	10	9	sheep	NN	10	are	nsubj	1	1	0	0	0
2001271004m	1	11	1	They	PRP	2	are	nsubj	1	1	0	0	0
2001271004m	2	12	2	I	PRP	4	study	nsubj	1	1	0	0	0
2001271004m	3	13	2	I	PRP	5	live	nsubj	1	1	0	0	0
2001271004m	1	14	6	it	PRP	7	's	nsubj	1	1	0	0	0
2001271004m	2	14	11	I	PRP	13	go	nsubj	1	1	0	0	0
2001271004m	1	15	1	I	PRP	2	like	nsubj	1	1	0	0	0
2001271004m	1	16	1	I	PRP	2	like	nsubj	1	1	0	0	0
2001271004m	1	17	1	I	PRP	2	hope	nsubj	1	1	0	0	0
2001271004m	2	17	3	people	NNS	5	give	nsubj	1	1	0	0	0
2001271005m	1	1	1	I	PRP	2	like	nsubj	1	1	0	0	0
2001271005m	1	1	7	air	NN	8	is	nsubj	1	1	0	0	0
2001271005m	1	2	3	sky	NN	4	is	nsubj	1	1	0	0	0
2001271005m	1	3	1	Weather	NNP	2	is	nsubj	1	1	0	0	0
2001271005m	1	3	5	people	NNS	6	like	nsubj	1	1	0	0	0
2001271005m	3	5	2	countryside	NN	5	have	nsubj	1	1	0	0	0
2001271005m	3	6	3	countryside	NN	6	have	nsubj	1	1	0	0	0
2001271005m	1	7	2	we	PRP	3	like	nsubj	1	1	0	0	0
2001271005m	3	8	1	Live	NNP	4	is	nsubj	1	1	0	0	0
2001271006f	1	1	2	you	PRP	3	like	nsubj	1	1	0	0	0
2001271006f	1	3	1	I	PRP	2	like	nsubj	1	1	0	0	0
2001271006f	1	4	1	I	PRP	2	want	nsubj	1	1	0	0	0
2001271006f	1	4	7	country	NN	8	is	nsubj	1	1	0	0	0
2001271006f	4	5	6	grasses	NNS	2	are	nsubj	1	1	0	0	0
2001271006f	5	6	2	country	NN	7	thinks	nsubj	1	1	0	0	0
2001271006f	1	7	3	city	NN	4	is	nsubj	1	1	0	0	0
2001271006f	2	8	7	sky	NN	9	animal	nsubj	1	1	0	0	0
2001271006f	14	8	16	people	NNS	2	are	nsubj	1	1	0	0	0
2001271006f	1	9	2	I	PRP	3	like	nsubj	1	1	0	0	0
2001271007f	1	1	1	I	PRP	2	like	nsubj	1	1	0	0	0
2001271007f	1	2	2	I	PRP	3	think	nsubj	1	1	0	0	0
2001271007f	1	2	4	it	PRP	5	's	nsubj	1	1	0	0	0
2001271007f	2	3	1	I	PRP	3	go	nsubj	1	1	0	0	0
2001271007f	1	4	1	I	PRP	2	like	nsubj	1	1	0	0	0
2001271007f	1	5	1	I	PRP	2	like	nsubj	1	1	0	0	0
2001271007f	2	6	5	I	PRP	7	go	nsubj	1	1	0	0	0
2001271007f	1	7	3	school	NN	4	is	nsubj	1	1	0	0	0
2001271007f	2	8	1	I	PRP	3	study	nsubj	1	1	0	0	0
2001271007f	1	9	3	teachers	NNS	4	are	nsubj	1	1	0	0	0
2001271007f	1	10	1	They	PRP	2	are	nsubj	1	1	0	0	0
2001271007f	1	11	3	parks	NNS	4	are	nsubj	1	1	0	0	0
2001271007f	1	12	1	I	PRP	2	like	nsubj	1	1	0	0	0
2001271007f	5	12	3	city	NN	8	good	nsubj	1	1	0	0	0
2001271008f	1	1	1	I	PRP	2	'm	nsubj	1	1	0	0	0
2001271008f	1	2	2	name	NN	3	is	nsubj	1	1	0	0	0
2001271008f	1	3	1	I	PRP	2	'm	nsubj	1	1	0	0	0
2001271008f	1	4	1	I	PRP	2	like	nsubj	1	1	0	0	0
2001271008f	1	4	5	it	PRP	6	is	nsubj	1	1	0	0	0
2001271008f	1	5	4	we	PRP	5	have	nsubj	1	1	0	0	0
2001271008f	2	6	2	we	PRP	4	play	nsubj	1	1	0	0	0
2001271008f	1	7	1	We	PRP	2	are	nsubj	1	1	0	0	0
2001271008f	4	8	1	We	PRP	5	like	nsubj	1	1	0	0	0
2001271008f	1	8	4	I	PRP	5	like	nsubj	1	1	0	0	0
2001271008f	1	10	2	you	PRP	3	like	nsubj	1	1	0	0	0
2001271008f	3	11	5	we	PRP	8	play	nsubj	1	1	0	0	0
2001271008f	3	11	10	I	PRP	13	like	nsubj	1	1	0	0	0
2001271009m	1	1	1	I	PRP	2	like	nsubj	1	1	0	0	0
2001271009m	5	1	3	live	NN	8	is	nsubj	1	1	0	0	0
2001271009m	2	2	2	weekend	NN	4	goed	nsubj	1	1	0	0	0
2001271009m	1	2	3	I	PRP	4	goed	nsubj	1	1	0	0	0
2001271009m	1	3	2	grandparents	NNS	3	is	nsubj	1	1	0	0	0
2001271009m	2	4	1	They	PRP	3	get	nsubj	1	1	0	0	0
2001271009m	1	5	2	they	PRP	3	eat	nsubj	1	1	0	0	0
2001271009m	1	6	2	breakfast	NN	3	is	nsubj	1	1	0	0	0
2001271009m	1	7	1	They	PRP	2	go	nsubj	1	1	0	0	0
2001271009m	2	8	1	They	PRP	3	do	nsubj	1	1	0	0	0
2001271009m	3	9	1	Live	NNP	4	is	nsubj	1	1	0	0	0
2001271009m	1	10	3	city	NN	4	is	nsubj	1	1	0	0	0
2001271009m	2	11	1	We	PRP	3	get	nsubj	1	1	0	0	0
2001271009m	1	12	2	we	PRP	3	eat	nsubj	1	1	0	0	0
2001271009m	2	13	1	We	PRP	3	go	nsubj	1	1	0	0	0
2001271009m	1	14	1	It	PRP	2	is	nsubj	1	1	0	0	0
2001271009m	1	15	2	I	PRP	3	think	nsubj	1	1	0	0	0
2001271010m	1	1	1	I	PRP	2	like	nsubj	1	1	0	0	0
2001271010m	1	1	6	I	PRP	7	think	nsubj	1	1	0	0	0
2001271010m	1	1	9	it	PRP	10	's	nsubj	1	1	0	0	0
2001271010m	1	1	14	people	NNS	15	are	nsubj	1	1	0	0	0
2001271010m	3	2	1	I	PRP	4	like	nsubj	1	1	0	0	0
2001271010m	3	2	8	I	PRP	11	like	nsubj	1	1	0	0	0
2001271010m	1	2	13	it	PRP	14	is	nsubj	1	1	0	0	0
2001271010m	1	3	1	City	NNP	2	have	nsubj	1	1	0	0	0
2001271010m	1	3	8	people	NNS	9	go	nsubj	1	1	0	0	0
2001271010m	1	4	1	I	PRP	2	like	nsubj	1	1	0	0	0
2001271010m	1	4	3	it	PRP	4	too	nsubj	1	1	0	0	0
2001271010m	1	4	7	phone	NN	8	is	nsubj	1	1	0	0	0
2001271010m	1	5	1	I	PRP	2	play	nsubj	1	1	0	0	0
2001271010m	1	6	2	I	PRP	3	like	nsubj	1	1	0	0	0
2001271010m	3	6	6	I	PRP	9	like	nsubj	1	1	0	0	0
2001271011f	1	1	1	I	PRP	2	love	nsubj	1	1	0	0	0
2001271011f	1	2	2	city	NN	3	is	nsubj	1	1	0	0	0
2001271011f	1	3	1	It	PRP	2	is	nsubj	1	1	0	0	0
2001271011f	2	5	1	I	PRP	3	go	nsubj	1	1	0	0	0
2001271011f	1	6	2	lake	NNP	3	is	nsubj	1	1	0	0	0
2001271011f	2	6	8	people	NNS	10	go	nsubj	1	1	0	0	0
2001271011f	2	7	4	you	PRP	6	by	nsubj	1	1	0	0	0
2001271011f	2	8	2	you	PRP	4	go	nsubj	1	1	0	0	0
2001271011f	1	9	3	day	NN	4	is	nsubj	1	1	0	0	0
2001271011f	1	9	7	you	PRP	8	want	nsubj	1	1	0	0	0
2001271011f	3	9	15	you	PRP	18	want	nsubj	1	1	0	0	0
2001271011f	9	10	2	you	PRP	11	online	nsubj	1	1	0	0	0
2001271011f	2	11	4	you	PRP	6	go	nsubj	1	1	0	0	0
2001271011f	1	11	9	you	PRP	10	can	nsubj	1	1	0	0	0
2001271011f	1	12	2	I	PRP	3	love	nsubj	1	1	0	0	0
2001271012f	1	1	2	you	PRP	3	like	nsubj	1	1	0	0	0
2001271012f	1	2	2	I	PRP	3	like	nsubj	1	1	0	0	0
2001271012f	1	3	2	I	PRP	3	think	nsubj	1	1	0	0	0
2001271012f	1	3	4	it	PRP	5	's	nsubj	1	1	0	0	0
2001271012f	7	4	3	city	NN	10	go	nsubj	1	1	0	0	0
2001271012f	1	5	1	It	PRP	2	's	nsubj	1	1	0	0	0
2001271012f	1	6	1	We	PRP	2	talk	nsubj	1	1	0	0	0
2001271012f	2	7	5	I	PRP	7	do	nsubj	1	1	0	0	0
2001271012f	3	8	1	I	PRP	4	ride	nsubj	1	1	0	0	0
2001271012f	1	9	1	It	PRP	2	's	nsubj	1	1	0	0	0
2001271012f	1	9	6	I	PRP	7	do	nsubj	1	1	0	0	0
2001271012f	2	10	4	I	PRP	6	go	nsubj	1	1	0	0	0
2001271012f	1	11	1	We	PRP	2	play	nsubj	1	1	0	0	0
2001271012f	1	12	1	That	NN	2	's	nsubj	1	1	0	0	0
2001271012f	4	13	1	Live	NNP	5	is	nsubj	1	1	0	0	0
2001271012f	2	14	1	We	PRP	3	play	nsubj	1	1	0	0	0
2001271012f	1	14	10	homework	NN	11	is	nsubj	1	1	0	0	0
2001271012f	3	15	3	people	NNS	6	are	nsubj	1	1	0	0	0
2001271012f	1	16	1	They	PRP	2	have	nsubj	1	1	0	0	0
2001271012f	3	17	2	children	NNS	5	go	nsubj	1	1	0	0	0
2001271012f	1	18	1	It	PRP	2	's	nsubj	1	1	0	0	0
2001271012f	3	19	2	I	PRP	5	like	nsubj	1	1	0	0	0
2001271012f	1	20	1	Lot	NN	2	's	nsubj	1	1	0	0	0
2001271012f	1	20	8	it	PRP	9	's	nsubj	1	1	0	0	0
2001271012f	1	21	3	we	PRP	4	grow	nsubj	1	1	0	0	0
2001271012f	2	21	6	we	PRP	8	have	nsubj	1	1	0	0	0
2001271012f	1	22	1	It	PRP	2	's	nsubj	1	1	0	0	0
2001271012f	1	22	6	I	PRP	7	like	nsubj	1	1	0	0	0
2001271013f	1	1	2	people	NNS	3	want	nsubj	1	1	0	0	0
2001271013f	2	2	3	I	PRP	5	like	nsubj	1	1	0	0	0
2001271013f	2	4	1	We	PRP	3	go	nsubj	1	1	0	0	0
2001271013f	2	5	2	people	NNS	4	go	nsubj	1	1	0	0	0
2001271013f	1	6	1	It	PRP	2	's	nsubj	1	1	0	0	0
2001271013f	2	7	4	families	NNS	6	go	nsubj	1	1	0	0	0
2001271013f	1	8	1	It	PRP	2	is	nsubj	1	1	0	0	0
2001271013f	2	9	4	we	PRP	6	run	nsubj	1	1	0	0	0
2001271013f	1	10	1	It	PRP	2	's	nsubj	1	1	0	0	0
2001271013f	1	11	4	we	PRP	5	go	nsubj	1	1	0	0	0
2001271013f	1	12	4	we	PRP	5	go	nsubj	1	1	0	0	0
2001271013f	1	13	2	father	NN	3	cooks	nsubj	1	1	0	0	0
2001271013f	1	13	7	mother	NN	8	reads	nsubj	1	1	0	0	0
2001271013f	1	13	11	I	PRP	12	watched	nsubj	1	1	0	0	0
2001271013f	1	14	1	It	PRP	2	's	nsubj	1	1	0	0	0
2001271013f	1	15	1	I	PRP	2	like	nsubj	1	1	0	0	0
2001271013f	2	15	3	it	PRP	5	much	nsubj	1	1	0	0	0
2001271013f	1	16	1	I	PRP	2	want	nsubj	1	1	0	0	0
2001275001m	1	1	1	I	PRP	2	think	nsubj	1	1	0	0	0
2001275001m	1	1	3	it	PRP	4	right	nsubj	1	1	0	0	0
2001275001m	2	1	6	people	NNS	8	play	nsubj	1	1	0	0	0
2001275001m	1	2	1	Some	NN	2	think	nsubj	1	1	0	0	0
2001275001m	1	2	3	it	PRP	4	's	nsubj	1	1	0	0	0
2001275001m	1	3	1	Some	NN	2	think	nsubj	1	1	0	0	0
2001275001m	1	3	3	they	PRP	4	're	nsubj	1	1	0	0	0
2001275001m	1	4	1	Some	NN	2	think	nsubj	1	1	0	0	0
2001275001m	1	4	3	it	PRP	4	's	nsubj	1	1	0	0	0
2001275001m	2	5	1	Music	NNP	3	relaxed	nsubj	1	1	0	0	0
2001275001m	1	6	2	music	NN	3	is	nsubj	1	1	0	0	0
2001275001m	2	7	2	I	PRP	4	play	nsubj	1	1	0	0	0
2001275001m	2	8	1	I	PRP	3	play	nsubj	1	1	0	0	0
2001275001m	1	9	2	you	PRP	3	want	nsubj	1	1	0	0	0
2001275002m	1	1	1	Today	NNP	2	is	nsubj	1	1	0	0	0
2001275002m	1	2	1	I	PRP	2	get	nsubj	1	1	0	0	0
2001275002m	2	3	2	father	NN	4	making	nsubj	1	1	0	0	0
2001275002m	1	4	1	I	PRP	2	drink	nsubj	1	1	0	0	0
2001275002m	1	5	4	father	NN	5	say	nsubj	1	1	0	0	0
2001275002m	1	7	1	I	PRP	2	open	nsubj	1	1	0	0	0
2001275002m	1	7	7	I	PRP	8	see	nsubj	1	1	0	0	0
2001275002m	1	8	1	I	PRP	2	put	nsubj	1	1	0	0	0
2001275002m	1	9	2	I	PRP	3	'm	nsubj	1	1	0	0	0
2001275003f	1	1	2	Doctor	NNP	3	says	nsubj	1	1	0	0	0
2001275003f	2	1	4	Everyone	NN	6	learn	nsubj	1	1	0	0	0
2001275003f	3	2	2	I	PRP	5	think	nsubj	1	1	0	0	0
2001275003f	1	3	3	pipa	NN	4	are	nsubj	1	1	0	0	0
2001275003f	4	4	1	We	PRP	5	learn	nsubj	1	1	0	0	0
2001275003f	2	5	1	We	PRP	3	take	nsubj	1	1	0	0	0
2001275003f	2	5	4	them	PRP	6	hobby	nsubj	1	1	0	0	0
2001275003f	3	6	3	lot	NN	6	have	nsubj	1	1	0	0	0
2001275003f	1	7	1	They	PRP	2	're	nsubj	1	1	0	0	0
2001275003f	3	8	6	they	PRP	9	have	nsubj	1	1	0	0	0
2001275003f	1	8	11	time	NN	12	play	nsubj	1	1	0	0	0
2001275003f	1	9	2	you	PRP	3	want	nsubj	1	1	0	0	0
2001275003f	1	10	1	That	NN	2	's	nsubj	1	1	0	0	0
2001275003f	1	11	1	It	PRP	2	.	nsubj	1	1	0	0	0
2001275003f	1	13	1	It	PRP	2	's	nsubj	1	1	0	0	0
2001275003f	4	14	2	you	PRP	6	play	nsubj	1	1	0	0	0
2001275003f	2	15	1	You	PRP	3	make	nsubj	1	1	0	0	0
2001275003f	2	15	4	it	PRP	6	hobby	nsubj	1	1	0	0	0
2001275004m	1	1	1	I	PRP	2	think	nsubj	1	1	0	0	0
2001275004m	1	1	6	Instrument	NN	7	is	nsubj	1	1	0	0	0
2001275004m	1	1	10	I	PRP	11	play	nsubj	1	1	0	0	0
2001275004m	1	2	1	That	NN	2	is	nsubj	1	1	0	0	0
2001275004m	2	3	1	You	PRP	3	use	nsubj	1	1	0	0	0
2001275004m	1	3	4	them	PRP	5	make	nsubj	1	1	0	0	0
2001275004m	3	4	1	It	PRP	4	sounds	nsubj	1	1	0	0	0
2001275004m	2	5	1	They	PRP	3	help	nsubj	1	1	0	0	0
2001275004m	1	5	4	you	PRP	5	quiet	nsubj	1	1	0	0	0
2001275004m	1	6	2	I	PRP	3	think	nsubj	1	1	0	0	0
2001275004m	1	7	3	teacher	NN	4	is	nsubj	1	1	0	0	0
2001275004m	1	8	1	He	PRP	2	plays	nsubj	1	1	0	0	0
2001275004m	1	9	1	I	PRP	2	think	nsubj	1	1	0	0	0
2001275004m	1	9	3	he	PRP	4	is	nsubj	1	1	0	0	0
2001275005m	1	1	1	I	PRP	2	think	nsubj	1	1	0	0	0
2001275005m	2	1	3	everyone	NN	5	learn	nsubj	1	1	0	0	0
2001275005m	2	2	5	instrument	NN	7	make	nsubj	1	1	0	0	0
2001275005m	1	3	1	I	PRP	2	learn	nsubj	1	1	0	0	0
2001275005m	1	4	2	I	PRP	3	feel	nsubj	1	1	0	0	0
2001275005m	7	5	1	Learn	NN	8	make	nsubj	1	1	0	0	0
2001275005m	1	5	9	you	PRP	10	have	nsubj	1	1	0	0	0
2001275005m	7	6	1	Learn	NN	8	make	nsubj	1	1	0	0	0
2001275005m	1	6	9	you	PRP	10	clever	nsubj	1	1	0	0	0
2001275005m	2	7	2	Everyone	NN	4	learn	nsubj	1	1	0	0	0
2001275005m	2	8	2	people	NNS	4	learn	nsubj	1	1	0	0	0
2001275005m	2	9	1	They	PRP	3	teach	nsubj	1	1	0	0	0
2001275006f	1	1	1	I	PRP	2	think	nsubj	1	1	0	0	0
2001275006f	1	1	3	it	PRP	4	is	nsubj	1	1	0	0	0
2001275006f	1	2	1	Music	NNP	2	is	nsubj	1	1	0	0	0
2001275006f	1	2	7	students	NNS	8	think	nsubj	1	1	0	0	0
2001275006f	1	2	9	music	NN	10	is	nsubj	1	1	0	0	0
2001275006f	3	3	2	students	NNS	5	like	nsubj	1	1	0	0	0
2001275006f	1	3	9	songer	NN	10	is	nsubj	1	1	0	0	0
2001275006f	1	4	4	girl	NN	5	is	nsubj	1	1	0	0	0
2001275006f	1	4	11	girl	NN	12	is	nsubj	1	1	0	0	0
2001275006f	2	5	1	Instruments	NNP	3	help	nsubj	1	1	0	0	0
2001275006f	5	6	1	You	PRP	6	is	nsubj	1	1	0	0	0
2001275006f	3	6	9	you	PRP	12	happy	nsubj	1	1	0	0	0
2001275006f	3	6	14	you	PRP	17	like	nsubj	1	1	0	0	0
2001275006f	1	7	1	I	PRP	2	love	nsubj	1	1	0	0	0
2001275006f	1	7	5	I	PRP	6	think	nsubj	1	1	0	0	0
2001275006f	1	7	7	it	PRP	8	is	nsubj	1	1	0	0	0
2001275006f	3	8	2	you	PRP	5	like	nsubj	1	1	0	0	0
2001275006f	1	8	7	you	PRP	8	want	nsubj	1	1	0	0	0
2001275006f	2	8	11	I	PRP	13	call	nsubj	1	1	0	0	0
2001275006f	1	8	16	world	NN	17	is	nsubj	1	1	0	0	0
2001275007m	1	1	1	I	PRP	2	think	nsubj	1	1	0	0	0
2001275007m	2	1	3	we	PRP	5	learn	nsubj	1	1	0	0	0
2001275007m	1	2	2	I	PRP	3	think	nsubj	1	1	0	0	0
2001275007m	2	2	5	people	NNS	7	be	nsubj	1	1	0	0	0
2001275007m	2	3	5	I	PRP	7	think	nsubj	1	1	0	0	0
2001275007m	1	3	8	life	NN	9	is	nsubj	1	1	0	0	0
2001275007m	2	4	2	we	PRP	4	play	nsubj	1	1	0	0	0
2001275007m	2	5	1	We	PRP	3	play	nsubj	1	1	0	0	0
2001275007m	2	6	1	We	PRP	3	love	nsubj	1	1	0	0	0
2001275007m	1	7	2	we	PRP	3	are	nsubj	1	1	0	0	0
2001275007m	1	8	2	we	PRP	3	need	nsubj	1	1	0	0	0
2001275007m	2	9	2	we	PRP	4	play	nsubj	1	1	0	0	0
2001275007m	2	10	1	We	PRP	3	have	nsubj	1	1	0	0	0
2001275007m	2	11	2	we	PRP	4	play	nsubj	1	1	0	0	0
2001275007m	2	12	1	We	PRP	3	have	nsubj	1	1	0	0	0
2001275007m	2	13	1	We	PRP	3	play	nsubj	1	1	0	0	0
2001275007m	2	14	1	We	PRP	3	talk	nsubj	1	1	0	0	0
2001275008f	2	1	1	Everyone	NN	3	learn	nsubj	1	1	0	0	0
2001275008f	1	2	2	I	PRP	3	think	nsubj	1	1	0	0	0
2001275008f	1	2	8	it	PRP	9	is	nsubj	1	1	0	0	0
2001275008f	2	2	14	you	PRP	16	everyday	nsubj	1	1	0	0	0
2001275008f	3	4	2	you	PRP	5	sleeping	nsubj	1	1	0	0	0
2001275008f	1	4	7	you	PRP	8	can	nsubj	1	1	0	0	0
2001275008f	2	4	12	you	PRP	14	play	nsubj	1	1	0	0	0
2001275008f	2	5	5	yau	NN	7	play	nsubj	1	1	0	0	0
2001275008f	1	5	11	you	PRP	12	feel	nsubj	1	1	0	0	0
2001275009f	1	1	1	I	PRP	2	think	nsubj	1	1	0	0	0
2001275009f	1	1	5	Instrument	NNP	6	is	nsubj	1	1	0	0	0
2001275009f	1	2	2	you	PRP	3	like	nsubj	1	1	0	0	0
2001275009f	2	2	7	your	PRP	9	like	nsubj	1	1	0	0	0
2001275009f	2	3	3	Instrument	NNP	5	make	nsubj	1	1	0	0	0
2001275009f	1	4	2	you	PRP	3	like	nsubj	1	1	0	0	0
2001275009f	2	4	6	you	PRP	8	feel	nsubj	1	1	0	0	0
2001275009f	2	5	1	I	PRP	3	play	nsubj	1	1	0	0	0
2001275009f	1	5	7	I	PRP	8	learn	nsubj	1	1	0	0	0
2001275009f	1	6	1	I	PRP	2	like	nsubj	1	1	0	0	0
2001275009f	1	7	2	I	PRP	3	think	nsubj	1	1	0	0	0
2001275009f	3	7	5	you	PRP	8	like	nsubj	1	1	0	0	0
2001275009f	3	7	11	can	NN	14	play	nsubj	1	1	0	0	0
2001275009f	2	8	1	I	PRP	3	like	nsubj	1	1	0	0	0
2001275009f	1	9	1	I	PRP	2	think	nsubj	1	1	0	0	0
2001275009f	1	9	3	it	PRP	4	is	nsubj	1	1	0	0	0
2001275009f	3	10	1	Oh	NNP	4	must	nsubj	1	1	0	0	0
2001275009f	2	11	2	You	PRP	4	like	nsubj	1	1	0	0	0
2001275009f	1	12	2	you	PRP	3	do	nsubj	1	1	0	0	0
2001275009f	1	13	1	I	PRP	2	think	nsubj	1	1	0	0	0
2001275009f	2	13	3	everyone	NN	5	do	nsubj	1	1	0	0	0
2001275009f	1	14	2	me	PRP	3	get	nsubj	1	1	0	0	0
2001275010f	1	1	1	I	PRP	2	think	nsubj	1	1	0	0	0
2001275010f	2	1	3	everyone	NN	5	learn	nsubj	1	1	0	0	0
2001275010f	2	1	12	it	PRP	14	help	nsubj	1	1	0	0	0
2001275010f	1	1	15	us	PRP	16	relaxing	nsubj	1	1	0	0	0
2001275010f	1	2	2	we	PRP	3	learn	nsubj	1	1	0	0	0
2001275010f	2	2	9	we	PRP	11	have	nsubj	1	1	0	0	0
2001275010f	1	4	2	we	PRP	3	are	nsubj	1	1	0	0	0
2001275010f	2	4	5	we	PRP	7	play	nsubj	1	1	0	0	0
2001275010f	2	4	12	we	PRP	14	happy	nsubj	1	1	0	0	0
2001275010f	2	5	1	Everyone	NN	3	learn	nsubj	1	1	0	0	0
2001275010f	2	5	10	it	PRP	12	make	nsubj	1	1	0	0	0
2001275010f	1	5	14	life	NN	15	interesting	nsubj	1	1	0	0	0
2101271001m	1	1	1	I	PRP	2	like	nsubj	1	1	0	0	0
2101271001m	1	2	3	life	NN	4	is	nsubj	1	1	0	0	0
2101271001m	2	2	6	we	PRP	8	eat	nsubj	1	1	0	0	0
2101271001m	2	3	1	We	PRP	3	go	nsubj	1	1	0	0	0
2101271001m	2	3	16	we	PRP	18	do	nsubj	1	1	0	0	0
2101271001m	21	3	43	snooker	NN	22	look	nsubj	1	1	0	0	0
2101271001m	1	4	2	you	PRP	3	like	nsubj	1	1	0	0	0
2101271002m	1	1	2	live	NN	3	's	nsubj	1	1	0	0	0
2101271002m	1	3	1	You	PRP	2	think	nsubj	1	1	0	0	0
2101271002m	4	3	3	village	NN	7	have	nsubj	1	1	0	0	0
2101271002m	3	3	12	TV	NNP	15	have	nsubj	1	1	0	0	0
2101271002m	3	3	16	PSP	NNP	19	have	nsubj	1	1	0	0	0
2101271002m	1	4	1	It	PRP	2	's	nsubj	1	1	0	0	0
2101271002m	3	5	1	I	PRP	4	like	nsubj	1	1	0	0	0
2101271002m	1	6	1	City	NNP	2	live	nsubj	1	1	0	0	0
2101271002m	2	6	3	it	PRP	5	fun	nsubj	1	1	0	0	0
2101271002m	2	7	1	I	PRP	3	play	nsubj	1	1	0	0	0
2101271002m	1	7	6	It	PRP	7	's	nsubj	1	1	0	0	0
2101271002m	1	8	3	people	NNS	4	think	nsubj	1	1	0	0	0
2101271002m	2	9	4	live	NN	6	's	nsubj	1	1	0	0	0
2101271002m	3	10	1	Village	NNP	4	have	nsubj	1	1	0	0	0
2101271002m	3	10	6	you	PRP	9	lesson	nsubj	1	1	0	0	0
2101271002m	1	11	1	It	PRP	2	's	nsubj	1	1	0	0	0
2101271002m	3	13	1	Village	NNP	4	have	nsubj	1	1	0	0	0
2101271002m	2	13	6	you	PRP	8	play	nsubj	1	1	0	0	0
2101271002m	1	13	19	it	PRP	20	's	nsubj	1	1	0	0	0
2101271002m	1	14	8	this	NN	9	is	nsubj	1	1	0	0	0
2101271002m	3	15	3	people	NNS	6	live	nsubj	1	1	0	0	0
2101271002m	1	15	8	people	NNS	9	like	nsubj	1	1	0	0	0
2101271002m	1	15	13	I	PRP	14	like	nsubj	1	1	0	0	0
2101271002m	1	15	15	city	NN	16	live	nsubj	1	1	0	0	0
2101271002m	2	16	2	I	PRP	4	play	nsubj	1	1	0	0	0
2101271002m	1	17	1	I	PRP	2	'm	nsubj	1	1	0	0	0
2101271003m	1	1	1	I	PRP	2	think	nsubj	1	1	0	0	0
2101271003m	1	1	11	life	NN	12	is	nsubj	1	1	0	0	0
2101271003m	1	2	1	city	NN	2	have	nsubj	1	1	0	0	0
2101271003m	1	2	7	buildings	NNS	8	NNS	nsubj	1	1	0	0	0
2101271003m	1	3	1	I	PRP	2	think	nsubj	1	1	0	0	0
2101271003m	1	3	3	countryside	NN	4	is	nsubj	1	1	0	0	0
2101271003m	1	4	2	I	PRP	3	think	nsubj	1	1	0	0	0
2101271003m	1	4	5	life	NN	6	is	nsubj	1	1	0	0	0
2101271003m	1	5	2	you	PRP	3	think	nsubj	1	1	0	0	0
2101271004f	1	1	1	I	PRP	2	think	nsubj	1	1	0	0	0
2101271004f	1	1	3	city	NN	4	is	nsubj	1	1	0	0	0
2101271004f	1	2	2	city	NN	3	is	nsubj	1	1	0	0	0
2101271004f	1	2	8	it	PRP	9	has	nsubj	1	1	0	0	0
2101271004f	4	3	3	person	NN	7	live	nsubj	1	1	0	0	0
2101271004f	2	4	1	City	NNP	3	has	nsubj	1	1	0	0	0
2101271004f	2	4	8	we	PRP	10	watch	nsubj	1	1	0	0	0
2101271004f	1	4	11	them	PRP	12	make	nsubj	1	1	0	0	0
2101271004f	1	4	14	life	NN	15	interesting	nsubj	1	1	0	0	0
2101271004f	3	5	1	City	NNP	4	is	nsubj	1	1	0	0	0
2101271004f	1	5	7	light	NN	8	is	nsubj	1	1	0	0	0
2101271004f	2	5	10	people	NNS	12	playing	nsubj	1	1	0	0	0
2101271004f	3	6	2	I	PRP	5	like	nsubj	1	1	0	0	0
2101271004f	1	7	2	I	PRP	3	think	nsubj	1	1	0	0	0
2101271004f	1	7	4	it	PRP	5	is	nsubj	1	1	0	0	0
2101271004f	1	8	2	life	NN	3	is	nsubj	1	1	0	0	0
2101271005f	1	1	2	you	PRP	3	like	nsubj	1	1	0	0	0
2101271005f	1	3	2	I	PRP	3	like	nsubj	1	1	0	0	0
2101271005f	1	5	1	We	PRP	2	are	nsubj	1	1	0	0	0
2101271005f	1	6	1	I	PRP	2	think	nsubj	1	1	0	0	0
2101271005f	4	6	4	life	NN	8	is	nsubj	1	1	0	0	0
2101271005f	5	7	3	life	NN	8	is	nsubj	1	1	0	0	0
2101271005f	4	8	2	we	PRP	6	have	nsubj	1	1	0	0	0
2101271005f	1	9	6	life	NN	7	is	nsubj	1	1	0	0	0
2101271005f	2	10	2	I	PRP	4	go	nsubj	1	1	0	0	0
2101271005f	2	11	2	life	NN	4	relaxing	nsubj	1	1	0	0	0
2101271005f	1	11	6	I	PRP	7	like	nsubj	1	1	0	0	0
2101271005f	1	13	3	you	PRP	4	think	nsubj	1	1	0	0	0
2101275001m	1	1	1	I	PRP	2	think	nsubj	1	1	0	0	0
2101275001m	2	1	3	Everyone	NN	5	learn	nsubj	1	1	0	0	0
2101275001m	1	2	3	you	PRP	4	study	nsubj	1	1	0	0	0
2101275001m	2	3	1	You	PRP	3	play	nsubj	1	1	0	0	0
2101275001m	3	3	6	violin	NN	9	get	nsubj	1	1	0	0	0
2101275001m	3	4	3	classmates	NNS	6	like	nsubj	1	1	0	0	0
2101275001m	1	5	3	car	NN	4	play	nsubj	1	1	0	0	0
2101275001m	1	5	8	they	PRP	9	ca	nsubj	1	1	0	0	0
2101275001m	3	6	1	You	PRP	4	happy	nsubj	1	1	0	0	0
2101275001m	1	6	6	they	PRP	7	are	nsubj	1	1	0	0	0
2101275001m	2	7	1	You	PRP	3	learn	nsubj	1	1	0	0	0
2101275002m	3	1	1	I	PRP	4	think	nsubj	1	1	0	0	0
2101275002m	2	1	5	Everyone	NN	7	learn	nsubj	1	1	0	0	0
2101275002m	3	2	2	I	PRP	5	play	nsubj	1	1	0	0	0
2101275002m	3	2	9	instrument	NN	12	am	nsubj	1	1	0	0	0
2101275002m	1	3	2	I	PRP	3	say	nsubj	1	1	0	0	0
2101275002m	1	3	4	I	PRP	5	'm	nsubj	1	1	0	0	0
2101275002m	3	4	3	I	PRP	6	play	nsubj	1	1	0	0	0
2101275002m	2	4	11	I	PRP	13	talk	nsubj	1	1	0	0	0
2101275002m	1	4	14	study	NN	15	funny	nsubj	1	1	0	0	0
2101275002m	2	5	4	I	PRP	6	play	nsubj	1	1	0	0	0
2101275002m	3	6	2	I	PRP	5	think	nsubj	1	1	0	0	0
2101275002m	2	6	15	I	PRP	17	think	nsubj	1	1	0	0	0
2101275002m	2	6	18	everyone	NN	20	play	nsubj	1	1	0	0	0
2003271001m	1	1	4	famous	NN	5	saying	nsubj	1	1	0	0	0
2003271001m	1	1	6	Cities	NNPS	7	make	nsubj	1	1	0	0	0
2003271001m	1	2	4	we	PRP	5	found	nsubj	1	1	0	0	0
2003271001m	3	2	11	good	NN	8	is	nsubj	1	1	0	0	0
2003271001m	2	3	4	people	NNS	6	enjoy	nsubj	1	1	0	0	0
2003271001m	2	4	1	You	PRP	3	go	nsubj	1	1	0	0	0
2003271001m	3	6	6	things	NNS	3	are	nsubj	1	1	0	0	0
2003271001m	3	7	2	you	PRP	5	gone	nsubj	1	1	0	0	0
2003271001m	2	7	9	you	PRP	11	get	nsubj	1	1	0	0	0
2003271001m	3	8	3	lots	NNS	6	wish	nsubj	1	1	0	0	0
2003271001m	2	9	2	you	PRP	4	say	nsubj	1	1	0	0	0
2003271001m	2	9	8	salaries	NNS	6	are	nsubj	1	1	0	0	0
2003271001m	1	10	2	I	PRP	3	think	nsubj	1	1	0	0	0
2003271001m	3	10	4	countrysides	NNS	7	have	nsubj	1	1	0	0	0
2003271001m	1	11	2	it	PRP	3	's	nsubj	1	1	0	0	0
2003271002m	1	1	2	you	PRP	3	like	nsubj	1	1	0	0	0
2003271002m	1	2	1	I	PRP	2	like	nsubj	1	1	0	0	0
2003271002m	5	3	2	life	NN	7	do	nsubj	1	1	0	0	0
2003271002m	1	3	9	you	PRP	10	like	nsubj	1	1	0	0	0
2003271002m	2	4	1	You	PRP	3	go	nsubj	1	1	0	0	0
2003271002m	3	5	1	You	PRP	4	go	nsubj	1	1	0	0	0
2003271002m	2	6	4	things	NNS	2	are	nsubj	1	1	0	0	0
2003271002m	1	7	13	factories	NNS	14	make	nsubj	1	1	0	0	0
2003271002m	1	8	1	It	PRP	2	make	nsubj	1	1	0	0	0
2003271002m	2	8	3	environment	NN	5	bad	nsubj	1	1	0	0	0
2003271002m	2	9	1	It	PRP	3	let	nsubj	1	1	0	0	0
2003271002m	1	9	6	animals	NNS	7	die	nsubj	1	1	0	0	0
2003271002m	1	11	3	life	NN	4	is	nsubj	1	1	0	0	0
2003271002m	2	12	4	subway	NN	2	are	nsubj	1	1	0	0	0
2003271002m	3	13	1	It	PRP	4	make	nsubj	1	1	0	0	0
2003271002m	3	14	6	supermarket	NN	3	are	nsubj	1	1	0	0	0
2003271002m	1	15	2	house	NN	3	is	nsubj	1	1	0	0	0
2003271003f	1	1	2	you	PRP	3	want	nsubj	1	1	0	0	0
2003271003f	1	2	2	you	PRP	3	want	nsubj	1	1	0	0	0
2003271003f	1	3	8	I	PRP	9	think	nsubj	1	1	0	0	0
2003271003f	1	3	11	life	NN	12	is	nsubj	1	1	0	0	0
2003271003f	3	4	1	I	PRP	4	see	nsubj	1	1	0	0	0
2003271003f	2	5	2	you	PRP	4	see	nsubj	1	1	0	0	0
2003271003f	1	6	1	I	PRP	2	am	nsubj	1	1	0	0	0
2003271003f	1	6	4	you	PRP	5	know	nsubj	1	1	0	0	0
2003271003f	1	7	3	you	PRP	4	know	nsubj	1	1	0	0	0
2003271003f	1	8	1	It	PRP	2	likes	nsubj	1	1	0	0	0
2003271003f	3	9	2	you	PRP	5	buy	nsubj	1	1	0	0	0
2003271003f	2	9	13	you	PRP	15	eat	nsubj	1	1	0	0	0
2003271003f	1	10	1	I	PRP	2	think	nsubj	1	1	0	0	0
2003271003f	1	10	3	city	NN	4	is	nsubj	1	1	0	0	0
2003271003f	1	10	7	town	NN	8	is	nsubj	1	1	0	0	0
2003271003f	6	11	5	town	NN	11	likes	nsubj	1	1	0	0	0
2003271003f	1	11	10	City	NNP	11	likes	nsubj	1	1	0	0	0
2003271003f	1	12	2	you	PRP	3	like	nsubj	1	1	0	0	0
2003271003f	3	13	2	you	PRP	5	stand	nsubj	1	1	0	0	0
2003271004f	5	1	2	most	NN	7	living	nsubj	1	1	0	0	0
2003271004f	1	1	14	people	NNS	15	want	nsubj	1	1	0	0	0
2003271004f	2	3	1	Science	NNP	3	be	nsubj	1	1	0	0	0
2003271004f	4	4	8	cars	NNS	4	be	nsubj	1	1	0	0	0
2003271004f	1	6	2	it	PRP	3	is	nsubj	1	1	0	0	0
2003271004f	2	7	2	I	PRP	4	chose	nsubj	1	1	0	0	0
2003271004f	1	8	2	villages	NNS	3	have	nsubj	1	1	0	0	0
2003271004f	2	9	1	It	PRP	3	make	nsubj	1	1	0	0	0
2003271004f	1	9	4	us	PRP	5	healthier	nsubj	1	1	0	0	0
2003271004f	2	10	2	we	PRP	4	eat	nsubj	1	1	0	0	0
2003271004f	2	11	2	we	PRP	4	people	nsubj	1	1	0	0	0
2003271004f	2	12	1	We	PRP	3	eat	nsubj	1	1	0	0	0
2003271004f	1	13	2	children	NNS	3	have	nsubj	1	1	0	0	0
2003271004f	2	15	2	you	PRP	4	think	nsubj	1	1	0	0	0
2003271004f	1	16	1	Cities	NNPS	2	are	nsubj	1	1	0	0	0
2003271004f	1	18	2	I	PRP	3	choose	nsubj	1	1	0	0	0
2003271004f	2	18	4	I	PRP	6	choose	nsubj	1	1	0	0	0
2003271005m	1	1	1	I	PRP	2	like	nsubj	1	1	0	0	0
2003271005m	3	2	2	city	NN	5	polution	nsubj	1	1	0	0	0
2003271005m	1	3	3	air	NN	4	is	nsubj	1	1	0	0	0
2003271005m	1	4	1	City	NNP	2	is	nsubj	1	1	0	0	0
2003271005m	2	5	4	I	PRP	6	walk	nsubj	1	1	0	0	0
2003271005m	3	5	14	I	PRP	17	walk	nsubj	1	1	0	0	0
2003271005m	1	6	2	city	NN	3	is	nsubj	1	1	0	0	0
2003271005m	4	7	1	I	PRP	5	sleep	nsubj	1	1	0	0	0
2003271005m	2	7	8	people	NNS	10	stay	nsubj	1	1	0	0	0
2003271005m	2	8	1	I	PRP	3	be	nsubj	1	1	0	0	0
2003271005m	1	9	1	Someone	NN	2	think	nsubj	1	1	0	0	0
2003271005m	1	9	3	city	NN	4	is	nsubj	1	1	0	0	0
2003271005m	3	10	2	I	PRP	5	think	nsubj	1	1	0	0	0
2003271006f	1	1	2	life	NN	3	has	nsubj	1	1	0	0	0
2003271006f	3	2	4	people	NNS	7	want	nsubj	1	1	0	0	0
2003271006f	1	3	1	I	PRP	2	like	nsubj	1	1	0	0	0
2003271006f	3	4	8	pollutions	NNS	5	are	nsubj	1	1	0	0	0
2003271006f	1	5	6	environment	NN	7	is	nsubj	1	1	0	0	0
2003271006f	2	6	1	I	PRP	3	like	nsubj	1	1	0	0	0
2003271006f	3	7	8	cars	NNS	5	are	nsubj	1	1	0	0	0
2003271006f	1	8	1	It	PRP	2	is	nsubj	1	1	0	0	0
2003271006f	1	9	5	it	PRP	6	is	nsubj	1	1	0	0	0
2003271006f	2	10	1	I	PRP	3	enjoy	nsubj	1	1	0	0	0
2003271006f	4	11	9	buildings	NNS	5	are	nsubj	1	1	0	0	0
2003271006f	2	12	8	lot	NN	6	are	nsubj	1	1	0	0	0
2003271006f	2	13	1	I	PRP	3	like	nsubj	1	1	0	0	0
2003271006f	4	14	1	All	NN	5	like	nsubj	1	1	0	0	0
2003271006f	1	14	4	I	PRP	5	like	nsubj	1	1	0	0	0
2003271006f	2	15	2	I	PRP	4	go	nsubj	1	1	0	0	0
2003271006f	2	16	1	I	PRP	3	play	nsubj	1	1	0	0	0
2003271006f	2	17	1	I	PRP	3	read	nsubj	1	1	0	0	0
2003271006f	1	18	1	Reading	NNP	2	makes	nsubj	1	1	0	0	0
2003271006f	1	19	2	I	PRP	3	read	nsubj	1	1	0	0	0
2003271006f	1	19	6	time	NN	7	goes	nsubj	1	1	0	0	0
2003271006f	2	20	1	I	PRP	3	see	nsubj	1	1	0	0	0
2003271006f	2	21	2	I	PRP	4	do	nsubj	1	1	0	0	0
2003271006f	1	22	1	That	NN	2	's	nsubj	1	1	0	0	0
2003271006f	1	22	4	I	PRP	5	like	nsubj	1	1	0	0	0
2003271007m	1	1	2	you	PRP	3	think	nsubj	1	1	0	0	0
2003271007m	5	1	4	life	NN	9	is	nsubj	1	1	0	0	0
2003271007m	3	2	1	I	PRP	4	think	nsubj	1	1	0	0	0
2003271007m	1	4	2	city	NN	3	has	nsubj	1	1	0	0	0
2003271007m	1	5	1	It	PRP	2	is	nsubj	1	1	0	0	0
2003271007m	4	6	1	I	PRP	5	stand	nsubj	1	1	0	0	0
2003271007m	1	7	1	I	PRP	2	want	nsubj	1	1	0	0	0
2003271007m	4	8	4	life	NN	8	easy	nsubj	1	1	0	0	0
2003271007m	2	9	2	we	PRP	4	enjoy	nsubj	1	1	0	0	0
2003271007m	2	10	1	We	PRP	3	grow	nsubj	1	1	0	0	0
2003271007m	1	11	1	It	PRP	2	in	nsubj	1	1	0	0	0
2003271007m	3	12	1	I	PRP	4	live	nsubj	1	1	0	0	0
2003271007m	2	13	1	I	PRP	3	be	nsubj	1	1	0	0	0
2003271007m	1	14	2	you	PRP	3	like	nsubj	1	1	0	0	0
2003271007m	1	15	1	I	PRP	2	hope	nsubj	1	1	0	0	0
2003271007m	2	15	6	environment	NN	8	get	nsubj	1	1	0	0	0
2003271007m	2	16	1	Everybody	NN	3	be	nsubj	1	1	0	0	0
2003271008m	19	1	3	life	NN	22	fishing	nsubj	1	1	0	0	0
2003271008m	9	1	13	best	NN	22	fishing	nsubj	1	1	0	0	0
2003271008m	1	1	17	life	NN	18	is	nsubj	1	1	0	0	0
2003271008m	5	1	33	water	NN	38	is	nsubj	1	1	0	0	0
2003271008m	1	1	41	countryside	NN	42	is	nsubj	1	1	0	0	0
2003271008m	1	2	2	I	PRP	3	like	nsubj	1	1	0	0	0
2003271008m	1	3	6	trees	NNS	7	is	nsubj	1	1	0	0	0
2003271008m	1	3	12	city	NN	13	have	nsubj	1	1	0	0	0
2003271008m	3	3	17	countryside	NN	20	have	nsubj	1	1	0	0	0
2003271008m	1	4	2	I	PRP	3	'm	nsubj	1	1	0	0	0
2003271008m	3	4	6	countryside	NN	9	help	nsubj	1	1	0	0	0
2003271008m	2	4	19	hospitals	NNS	21	help	nsubj	1	1	0	0	0
2003271008m	8	4	26	life	NN	34	have	nsubj	1	1	0	0	0
2003271008m	1	5	4	city	NN	5	have	nsubj	1	1	0	0	0
2003271008m	3	5	9	countryside	NN	12	have	nsubj	1	1	0	0	0
2003271008m	2	5	15	things	NNS	17	help	nsubj	1	1	0	0	0
2003271008m	1	6	1	Learning	NNP	2	powered	nsubj	1	1	0	0	0
2003271008m	1	6	8	technology	NN	9	is	nsubj	1	1	0	0	0
2003271008m	1	7	2	I	PRP	3	like	nsubj	1	1	0	0	0
2003271009f	1	1	1	I	PRP	2	am	nsubj	1	1	0	0	0
2003271009f	1	2	1	I	PRP	2	live	nsubj	1	1	0	0	0
2003271009f	2	3	2	life	NN	4	is	nsubj	1	1	0	0	0
2003271009f	2	4	3	life	NN	5	is	nsubj	1	1	0	0	0
2003271009f	1	4	10	I	PRP	11	want	nsubj	1	1	0	0	0
2003271009f	1	5	2	I	PRP	3	like	nsubj	1	1	0	0	0
2003271009f	4	6	12	pollution	NN	8	are	nsubj	1	1	0	0	0
2003271009f	1	7	2	air	NN	3	is	nsubj	1	1	0	0	0
2003271009f	1	7	9	us	PRP	10	brathe	nsubj	1	1	0	0	0
2003271009f	1	8	2	I	PRP	3	hope	nsubj	1	1	0	0	0
2003271009f	1	9	8	air	NN	9	is	nsubj	1	1	0	0	0
2003271009f	2	10	3	I	PRP	5	hear	nsubj	1	1	0	0	0
2003271009f	1	10	12	them	PRP	13	dancing	nsubj	1	1	0	0	0
2003271009f	1	11	1	That	NN	2	's	nsubj	1	1	0	0	0
2003271009f	3	12	2	I	PRP	5	relax	nsubj	1	1	0	0	0
2003271009f	4	13	2	life	NN	6	is	nsubj	1	1	0	0	0
2003271009f	1	13	10	I	PRP	11	want	nsubj	1	1	0	0	0
2003271009f	1	14	3	people	NNS	4	want	nsubj	1	1	0	0	0
2003271009f	1	15	2	people	NNS	3	have	nsubj	1	1	0	0	0
2003271010f	1	1	1	Everyone	NN	2	has	nsubj	1	1	0	0	0
2003271010f	3	1	6	some	NN	9	like	nsubj	1	1	0	0	0
2003271010f	1	1	13	some	NN	14	does	nsubj	1	1	0	0	0
2003271010f	1	2	3	man	NN	4	asked	nsubj	1	1	0	0	0
2003271010f	1	3	1	I	PRP	2	thought	nsubj	1	1	0	0	0
2003271010f	2	4	1	Someone	NN	3	like	nsubj	1	1	0	0	0
2003271010f	2	4	10	air	NN	12	is	nsubj	1	1	0	0	0
2003271010f	4	5	8	trees	NNS	4	are	nsubj	1	1	0	0	0
2003271010f	2	5	14	air	NN	16	getting	nsubj	1	1	0	0	0
2003271010f	2	6	2	city	NN	4	has	nsubj	1	1	0	0	0
2003271010f	1	6	7	lights	NNS	8	are	nsubj	1	1	0	0	0
2003271010f	2	6	11	people	NNS	13	go	nsubj	1	1	0	0	0
2003271010f	1	7	1	They	PRP	2	live	nsubj	1	1	0	0	0
2003271010f	2	7	7	they	PRP	9	use	nsubj	1	1	0	0	0
2003271010f	4	8	6	stations	NNS	2	is	nsubj	1	1	0	0	0
2003271010f	2	8	10	people	NNS	12	go	nsubj	1	1	0	0	0
2003271010f	1	9	1	The	NNP	2	are	nsubj	1	1	0	0	0
2003271010f	2	10	1	You	PRP	3	enjoy	nsubj	1	1	0	0	0
2003271010f	2	11	1	You	PRP	3	some	nsubj	1	1	0	0	0
2003271010f	12	12	1	All	NN	13	are	nsubj	1	1	0	0	0
2003271010f	1	12	18	people	NNS	19	have	nsubj	1	1	0	0	0
2003271010f	1	13	2	you	PRP	3	want	nsubj	1	1	0	0	0
2003271010f	2	13	9	you	PRP	11	work	nsubj	1	1	0	0	0
2003271011m	1	1	1	You	PRP	2	like	nsubj	1	1	0	0	0
2003271011m	1	2	1	It	PRP	2	's	nsubj	1	1	0	0	0
2003271011m	1	3	3	life	NN	4	is	nsubj	1	1	0	0	0
2003271011m	3	4	5	buildings	NNS	2	are	nsubj	1	1	0	0	0
2003271011m	2	5	5	cars	NNS	3	are	nsubj	1	1	0	0	0
2003271011m	1	6	3	family	NN	4	has	nsubj	1	1	0	0	0
2003271011m	2	7	1	It	PRP	3	help	nsubj	1	1	0	0	0
2003271011m	1	7	4	you	PRP	5	go	nsubj	1	1	0	0	0
2003271011m	2	7	11	cars	NNS	13	pollute	nsubj	1	1	0	0	0
2003271011m	1	8	7	ever	NN	8	have	nsubj	1	1	0	0	0
2003271011m	1	9	2	countryside	NN	3	is	nsubj	1	1	0	0	0
2003271011m	3	10	5	building	NN	2	are	nsubj	1	1	0	0	0
2003271011m	2	11	1	You	PRP	3	go	nsubj	1	1	0	0	0
2003271011m	1	12	6	environment	NN	7	is	nsubj	1	1	0	0	0
2003271011m	2	13	1	You	PRP	3	have	nsubj	1	1	0	0	0
2003271011m	1	15	1	They	PRP	2	are	nsubj	1	1	0	0	0
2003271011m	1	16	4	you	PRP	5	like	nsubj	1	1	0	0	0
2003271012m	1	1	1	City	NNP	2	gives	nsubj	1	1	0	0	0
2003271012m	3	1	12	people	NNS	15	want	nsubj	1	1	0	0	0
2003271012m	1	3	5	I	PRP	6	think	nsubj	1	1	0	0	0
2003271012m	1	3	8	life	NN	9	is	nsubj	1	1	0	0	0
2003271012m	4	4	1	One	CD	5	is	nsubj	1	1	0	0	0
2003271012m	2	5	4	people	NNS	6	enjoy	nsubj	1	1	0	0	0
2003271012m	3	6	2	they	PRP	5	keep	nsubj	1	1	0	0	0
2003271012m	1	7	4	reason	NN	5	is	nsubj	1	1	0	0	0
2003271012m	2	7	12	school	NN	10	is	nsubj	1	1	0	0	0
2003271012m	2	7	14	we	PRP	16	have	nsubj	1	1	0	0	0
2003271012m	2	7	22	we	PRP	24	enjoy	nsubj	1	1	0	0	0
2003271012m	1	8	1	That	NN	2	are	nsubj	1	1	0	0	0
2003275001f	1	1	2	people	NNS	3	say	nsubj	1	1	0	0	0
2003275001f	2	1	6	we	PRP	8	think	nsubj	1	1	0	0	0
2003275001f	1	2	2	people	NNS	3	think	nsubj	1	1	0	0	0
2003275001f	1	2	7	instrument	NN	8	is	nsubj	1	1	0	0	0
2003275001f	1	2	17	people	NNS	18	think	nsubj	1	1	0	0	0
2003275001f	3	2	25	we	PRP	28	have	nsubj	1	1	0	0	0
2003275001f	1	3	2	they	PRP	3	think	nsubj	1	1	0	0	0
2003275001f	1	3	4	it	PRP	5	's	nsubj	1	1	0	0	0
2003275001f	1	4	2	I	PRP	3	disagree	nsubj	1	1	0	0	0
2003275001f	1	5	2	I	PRP	3	think	nsubj	1	1	0	0	0
2003275001f	1	6	3	you	PRP	4	sad	nsubj	1	1	0	0	0
2003275001f	1	7	2	you	PRP	3	enjoy	nsubj	1	1	0	0	0
2003275001f	2	7	5	you	PRP	7	forget	nsubj	1	1	0	0	0
2003275001f	4	9	2	I	PRP	6	play	nsubj	1	1	0	0	0
2003275001f	2	9	4	Everyone	NN	6	play	nsubj	1	1	0	0	0
2003275002f	3	1	3	I	PRP	6	play	nsubj	1	1	0	0	0
2003275002f	2	2	1	I	PRP	3	learn	nsubj	1	1	0	0	0
2003275002f	1	3	1	I	PRP	2	want	nsubj	1	1	0	0	0
2003275002f	1	4	2	I	PRP	3	think	nsubj	1	1	0	0	0
2003275002f	4	5	1	Boys	NNS	5	have	nsubj	1	1	0	0	0
2003275002f	2	7	2	boys	NNS	4	play	nsubj	1	1	0	0	0
2003275002f	5	8	1	Most	NN	6	like	nsubj	1	1	0	0	0
2003275002f	1	9	2	they	PRP	3	play	nsubj	1	1	0	0	0
2003275002f	1	10	3	look	NN	4	are	nsubj	1	1	0	0	0
2003275002f	2	11	1	People	NNS	3	think	nsubj	1	1	0	0	0
2003275002f	1	11	4	they	PRP	5	're	nsubj	1	1	0	0	0
2003275002f	1	13	2	they	PRP	3	play	nsubj	1	1	0	0	0
2003275002f	2	13	8	they	PRP	10	be	nsubj	1	1	0	0	0
2003275002f	1	14	2	they	PRP	3	play	nsubj	1	1	0	0	0
2003275002f	2	15	1	People	NNS	3	say	nsubj	1	1	0	0	0
2003275002f	6	16	1	Learn	NN	7	help	nsubj	1	1	0	0	0
2003275002f	1	16	8	people	NNS	9	self-improvement	nsubj	1	1	0	0	0
2003275002f	2	17	2	you	PRP	4	play	nsubj	1	1	0	0	0
2003275002f	2	18	1	You	PRP	3	show	nsubj	1	1	0	0	0
2003275002f	2	19	1	They	PRP	3	be	nsubj	1	1	0	0	0
2003275003f	1	1	1	I	PRP	2	think	nsubj	1	1	0	0	0
2003275003f	2	1	3	everyone	NN	5	learn	nsubj	1	1	0	0	0
2003275003f	1	1	12	music	NN	13	make	nsubj	1	1	0	0	0
2003275003f	1	1	14	people	NNS	15	happy	nsubj	1	1	0	0	0
2003275003f	2	2	3	you	PRP	5	play	nsubj	1	1	0	0	0
2003275003f	2	2	9	you	PRP	11	give	nsubj	1	1	0	0	0
2003275003f	1	3	2	you	PRP	3	are	nsubj	1	1	0	0	0
2003275003f	2	3	5	you	PRP	7	give	nsubj	1	1	0	0	0
2003275003f	1	4	2	you	PRP	3	are	nsubj	1	1	0	0	0
2003275003f	2	4	5	you	PRP	7	give	nsubj	1	1	0	0	0
2003275003f	1	5	2	you	PRP	3	are	nsubj	1	1	0	0	0
2003275003f	3	5	5	you	PRP	8	give	nsubj	1	1	0	0	0
2003275003f	2	6	1	Song	NN	3	make	nsubj	1	1	0	0	0
2003275003f	1	6	4	people	NNS	5	happier	nsubj	1	1	0	0	0
2003275003f	1	7	3	you	PRP	4	have	nsubj	1	1	0	0	0
2003275003f	2	7	8	you	PRP	10	and	nsubj	1	1	0	0	0
2003275003f	4	8	1	People	NNS	5	have	nsubj	1	1	0	0	0
2003275003f	2	9	1	He	PRP	3	happy	nsubj	1	1	0	0	0
2003275004m	1	1	1	I	PRP	2	think	nsubj	1	1	0	0	0
2003275004m	2	1	3	everyone	NN	5	learn	nsubj	1	1	0	0	0
2003275004m	1	2	3	you	PRP	4	can	nsubj	1	1	0	0	0
2003275004m	2	2	11	you	PRP	13	enjoy	nsubj	1	1	0	0	0
2003275004m	2	2	18	it	PRP	20	make	nsubj	1	1	0	0	0
2003275004m	1	2	21	you	PRP	22	become	nsubj	1	1	0	0	0
2003275004m	3	3	3	you	PRP	6	play	nsubj	1	1	0	0	0
2003275004m	2	4	1	You	PRP	3	play	nsubj	1	1	0	0	0
2003275004m	1	4	10	you	PRP	11	happy	nsubj	1	1	0	0	0
2003275004m	11	5	4	idea	NN	15	play	nsubj	1	1	0	0	0
2003275004m	1	5	6	you	PRP	7	know	nsubj	1	1	0	0	0
2003275004m	3	5	12	you	PRP	15	play	nsubj	1	1	0	0	0
2003275004m	2	6	2	you	PRP	4	know	nsubj	1	1	0	0	0
2003275004m	2	7	2	it	PRP	4	become	nsubj	1	1	0	0	0
2003275004m	2	8	2	you	PRP	4	show	nsubj	1	1	0	0	0
2003275004m	2	8	11	you	PRP	13	shy	nsubj	1	1	0	0	0
2003275004m	1	9	2	I	PRP	3	think	nsubj	1	1	0	0	0
2003275004m	1	9	4	it	PRP	5	is	nsubj	1	1	0	0	0
2003275005m	1	1	2	I	NN	3	disagree	nsubj	1	1	0	0	0
2003275005m	3	2	1	You	PRP	4	need	nsubj	1	1	0	0	0
2003275005m	1	3	2	you	PRP	3	are	nsubj	1	1	0	0	0
2003275005m	3	4	7	I	PRP	10	play	nsubj	1	1	0	0	0
2003275005m	1	4	15	I	PRP	16	knew	nsubj	1	1	0	0	0
2003275005m	3	4	20	Liaju	NNP	23	'm	nsubj	1	1	0	0	0
2003275005m	1	4	22	I	PRP	23	'm	nsubj	1	1	0	0	0
2003275005m	1	5	1	You	PRP	2	know	nsubj	1	1	0	0	0
2003275005m	1	5	4	I	PRP	5	learn	nsubj	1	1	0	0	0
2003275005m	2	6	2	I	PRP	4	play	nsubj	1	1	0	0	0
2003275006m	1	1	1	I	PRP	2	think	nsubj	1	1	0	0	0
2003275006m	2	1	3	everyone	NN	5	learn	nsubj	1	1	0	0	0
2003275006m	4	2	2	you	PRP	6	like	nsubj	1	1	0	0	0
2003275006m	2	2	7	it	PRP	9	be	nsubj	1	1	0	0	0
2003275006m	1	3	1	Scientists	NNS	2	said	nsubj	1	1	0	0	0
2003275006m	1	4	1	She	PRP	2	said	nsubj	1	1	0	0	0
2003275006m	2	4	6	music	NN	8	let	nsubj	1	1	0	0	0
2003275006m	2	5	5	I	PRP	7	like	nsubj	1	1	0	0	0
2003275006m	1	5	13	I	PRP	14	'm	nsubj	1	1	0	0	0
2003275006m	1	6	2	I	PRP	3	listen	nsubj	1	1	0	0	0
2003275006m	2	6	7	I	PRP	9	feel	nsubj	1	1	0	0	0
2003275006m	1	6	16	I	PRP	17	am	nsubj	1	1	0	0	0
2003275006m	3	7	2	it	PRP	5	have	nsubj	1	1	0	0	0
2003275006m	1	7	11	instrument	NN	12	is	nsubj	1	1	0	0	0
2003275006m	2	8	1	We	PRP	3	play	nsubj	1	1	0	0	0
2003275006m	2	9	1	I	PRP	3	remember	nsubj	1	1	0	0	0
2003275006m	1	9	6	travelers	NNS	7	were	nsubj	1	1	0	0	0
2003275006m	1	9	13	leader	NN	14	said	nsubj	1	1	0	0	0
2003275006m	2	10	3	instrument	NN	5	let	nsubj	1	1	0	0	0
2003275006m	1	10	6	us	PRP	7	be	nsubj	1	1	0	0	0
2003275006m	1	11	3	instrument	NN	4	is	nsubj	1	1	0	0	0
2003275007m	1	1	1	I	PRP	2	agree	nsubj	1	1	0	0	0
2003275007m	1	2	1	I	PRP	2	think	nsubj	1	1	0	0	0
2003275007m	1	2	6	Instrument	NN	7	is	nsubj	1	1	0	0	0
2003275007m	1	3	2	you	PRP	3	play	nsubj	1	1	0	0	0
2003275007m	2	3	6	it	PRP	8	make	nsubj	1	1	0	0	0
2003275007m	1	3	9	you	PRP	10	happy	nsubj	1	1	0	0	0
2003275007m	3	4	1	You	PRP	4	enjoy	nsubj	1	1	0	0	0
2003275007m	1	5	2	you	PRP	3	do	nsubj	1	1	0	0	0
2003275007m	1	6	1	It	PRP	2	's	nsubj	1	1	0	0	0
2003275007m	2	7	1	You	PRP	3	learn	nsubj	1	1	0	0	0
2003275007m	2	8	2	you	PRP	4	show	nsubj	1	1	0	0	0
2003275007m	1	9	1	It	PRP	2	is	nsubj	1	1	0	0	0
2003275007m	8	10	1	All	NN	9	is	nsubj	1	1	0	0	0
2003275008f	1	1	1	I	PRP	2	think	nsubj	1	1	0	0	0
2003275008f	2	1	3	everyone	NN	5	learn	nsubj	1	1	0	0	0
2003275008f	2	2	2	it	PRP	4	make	nsubj	1	1	0	0	0
2003275008f	1	2	5	us	PRP	6	relaxing	nsubj	1	1	0	0	0
2003275008f	3	3	2	we	PRP	5	share	nsubj	1	1	0	0	0
2003275008f	1	4	1	I	PRP	2	think	nsubj	1	1	0	0	0
2003275008f	1	4	4	we	PRP	5	play	nsubj	1	1	0	0	0
2003275008f	1	4	10	time	NN	11	goes	nsubj	1	1	0	0	0
2003275008f	3	5	2	you	PRP	5	happy	nsubj	1	1	0	0	0
2003275008f	2	5	8	you	PRP	10	play	nsubj	1	1	0	0	0
2003275008f	11	6	1	All	NN	12	is	nsubj	1	1	0	0	0
2003275008f	1	6	4	I	PRP	5	think	nsubj	1	1	0	0	0
2003275008f	2	6	16	mind	NN	14	for	nsubj	1	1	0	0	0
2003275009m	1	1	1	I	PRP	2	think	nsubj	1	1	0	0	0
2003275009m	2	1	3	everyone	NN	5	learn	nsubj	1	1	0	0	0
2003275009m	2	2	2	everyone	NN	4	learn	nsubj	1	1	0	0	0
2003275009m	3	3	2	someone	NN	5	learn	nsubj	1	1	0	0	0
2003275009m	3	4	2	someone	NN	5	understand	nsubj	1	1	0	0	0
2003275009m	2	6	2	it	PRP	4	make	nsubj	1	1	0	0	0
2003275009m	1	7	4	piano	NN	5	is	nsubj	1	1	0	0	0
2003275009m	1	8	2	you	PRP	3	play	nsubj	1	1	0	0	0
2003275009m	2	8	5	you	PRP	7	enjoy	nsubj	1	1	0	0	0
2003275009m	2	9	1	You	PRP	3	feel	nsubj	1	1	0	0	0
2003275009m	2	10	5	instrument	NN	7	change	nsubj	1	1	0	0	0
2003275009m	2	11	1	It	PRP	3	make	nsubj	1	1	0	0	0
2003275009m	1	11	4	you	PRP	5	life	nsubj	1	1	0	0	0
2003275009m	2	12	4	we	PRP	6	try	nsubj	1	1	0	0	0
2003275009m	3	13	2	we	PRP	5	play	nsubj	1	1	0	0	0
2003275009m	2	14	2	we	PRP	4	be	nsubj	1	1	0	0	0
2003275010f	1	1	1	I	PRP	2	think	nsubj	1	1	0	0	0
2003275010f	2	1	3	everyone	NN	5	learn	nsubj	1	1	0	0	0
2003275010f	1	2	1	It	PRP	2	is	nsubj	1	1	0	0	0
2003275010f	7	3	1	All	NN	8	Do	nsubj	1	1	0	0	0
2003275010f	1	3	2	we	PRP	3	grow	nsubj	1	1	0	0	0
2003275010f	1	3	9	you	PRP	10	have	nsubj	1	1	0	0	0
2003275010f	2	4	1	We	PRP	3	answer	nsubj	1	1	0	0	0
2003275010f	2	4	4	I	PRP	6	play	nsubj	1	1	0	0	0
2003275010f	3	5	3	you	PRP	6	play	nsubj	1	1	0	0	0
2003275010f	3	5	10	you	PRP	13	answer	nsubj	1	1	0	0	0
2003275010f	2	6	3	instrument	NN	5	give	nsubj	1	1	0	0	0
2003275010f	2	7	1	We	PRP	3	be	nsubj	1	1	0	0	0
2003275010f	2	7	8	we	PRP	10	play	nsubj	1	1	0	0	0
2003275010f	2	8	1	We	PRP	3	be	nsubj	1	1	0	0	0
2003275010f	2	8	7	we	PRP	9	play	nsubj	1	1	0	0	0
2003275010f	2	9	2	you	PRP	4	play	nsubj	1	1	0	0	0
2003275010f	2	9	7	you	PRP	9	be	nsubj	1	1	0	0	0
2003275010f	2	10	2	music	NN	4	make	nsubj	1	1	0	0	0
2003275010f	1	10	15	instrument	NN	16	is	nsubj	1	1	0	0	0
2003275010f	1	10	21	it	PRP	22	come	nsubj	1	1	0	0	0
2003275010f	1	11	2	I	PRP	3	think	nsubj	1	1	0	0	0
2003275010f	2	11	4	everyone	NN	6	learn	nsubj	1	1	0	0	0
2003275011f	1	1	2	you	PRP	3	know	nsubj	1	1	0	0	0
2003275011f	1	1	6	music	NN	7	is	nsubj	1	1	0	0	0
2003275011f	1	3	2	people	NNS	3	have	nsubj	1	1	0	0	0
2003275011f	1	5	2	I	PRP	3	agree	nsubj	1	1	0	0	0
2003275011f	1	6	1	Students	NNS	2	have	nsubj	1	1	0	0	0
2003275011f	1	6	7	they	PRP	8	were	nsubj	1	1	0	0	0
2003275011f	2	7	2	they	PRP	4	spend	nsubj	1	1	0	0	0
2003275011f	1	8	1	Everyone	NN	2	has	nsubj	1	1	0	0	0
2003275011f	6	9	1	Learning	NNP	7	improve	nsubj	1	1	0	0	0
2003275011f	1	10	2	we	PRP	3	do	nsubj	1	1	0	0	0
2003275011f	2	10	4	we	PRP	6	become	nsubj	1	1	0	0	0
2003275011f	2	11	2	we	PRP	4	have	nsubj	1	1	0	0	0
2003275011f	3	12	4	people	NNS	7	want	nsubj	1	1	0	0	0
2003275011f	1	13	2	they	PRP	3	think	nsubj	1	1	0	0	0
2003275011f	1	13	4	it	PRP	5	's	nsubj	1	1	0	0	0
2003275011f	3	14	1	They	PRP	4	choose	nsubj	1	1	0	0	0
2003275011f	1	14	7	they	PRP	8	like	nsubj	1	1	0	0	0
2003275011f	1	15	2	everyone	NN	3	learn	nsubj	1	1	0	0	0
2003275011f	2	16	2	world	NN	4	be	nsubj	1	1	0	0	0
2003275011f	4	17	3	kinds	NNS	7	appear	nsubj	1	1	0	0	0
2003275012m	1	1	1	Someone	NN	2	think	nsubj	1	1	0	0	0
2003275012m	2	1	4	everyone	NN	6	learn	nsubj	1	1	0	0	0
2003275012m	3	1	13	I	PRP	16	think	nsubj	1	1	0	0	0
2003275012m	1	2	2	I	PRP	3	think	nsubj	1	1	0	0	0
2003275012m	1	3	1	Someone	NN	2	is	nsubj	1	1	0	0	0
2003275012m	1	3	8	they	PRP	9	enjoy	nsubj	1	1	0	0	0
2003275012m	2	4	2	they	PRP	4	be	nsubj	1	1	0	0	0
2003275012m	1	5	1	It	PRP	2	's	nsubj	1	1	0	0	0
2003275012m	1	7	1	Some	NN	2	are	nsubj	1	1	0	0	0
2003275012m	3	7	4	they	PRP	7	play	nsubj	1	1	0	0	0
2003275012m	2	8	2	Everyone	NN	4	Learn	nsubj	1	1	0	0	0
2003275012m	1	8	9	Instrument	NN	10	is	nsubj	1	1	0	0	0
2003275012m	6	9	1	All	NN	7	try	nsubj	1	1	0	0	0
2003275012m	2	9	5	we	PRP	7	try	nsubj	1	1	0	0	0
2003275012m	1	10	2	this	NN	3	is	nsubj	1	1	0	0	0
2003275013f	1	1	2	you	PRP	3	play	nsubj	1	1	0	0	0
2003275013f	1	2	3	you	PRP	4	think	nsubj	1	1	0	0	0
2003275013f	1	3	2	you	PRP	3	think	nsubj	1	1	0	0	0
[truncated: 9,778 more rows]
